# Supplementary material for: Identifying long non-coding RNAs involved in heat stress response during wheat pollen development
Source: Front Plant Sci. 2024 Feb 6;15:1344928. doi: 10.3389/fpls.2024.1344928 (PMC10876783; doi:10.3389/fpls.2024.1344928)
Supplement: Supplementary file 1 [file Table_1.xlsx]

## Sheet: Table S1
Table S1. Infornation of RNA-seq data used in this study
sample_id	Experiment_id	Cultivar	Stage	Treatment	HISAT2 overall alignment rate %
SRR12055680	SRX8584114	Young	tetrad	control	99.33
SRR12055681	SRX8584113	Young	meiosis	control	99.47
SRR12055682	SRX8584112	Young	meiosis	control	99.55
SRR12055683	SRX8584111	Young	meiosis	control	99.49
SRR12055684	SRX8584110	Cranbrook	tetrad	control	99.56
SRR12055685	SRX8584109	Halberd	tetrad	stress	99.48
SRR12055686	SRX8584108	Halberd	tetrad	stress	99.33
SRR12055687	SRX8584107	Cranbrook	tetrad	control	99.31
SRR12055688	SRX8584106	Halberd	tetrad	stress	99.44
SRR12055689	SRX8584105	Halberd	meiosis	stress	99.26
SRR12055690	SRX8584104	Halberd	meiosis	stress	99.4
SRR12055691	SRX8584103	Halberd	meiosis	stress	99.34
SRR12055692	SRX8584102	Wyalkatchem	tetrad	stress	99.15
SRR12055693	SRX8584101	Wyalkatchem	tetrad	stress	99.33
SRR12055694	SRX8584100	Wyalkatchem	tetrad	stress	99.1
SRR12055695	SRX8584099	Wyalkatchem	meiosis	stress	99.33
SRR12055696	SRX8584098	Wyalkatchem	meiosis	stress	99.46
SRR12055697	SRX8584097	Wyalkatchem	meiosis	stress	99.45
SRR12055698	SRX8584096	Cranbrook	tetrad	control	99.55
SRR12055699	SRX8584095	Young	tetrad	stress	99.51
SRR12055700	SRX8584094	Young	tetrad	stress	99.26
SRR12055701	SRX8584093	Young	tetrad	stress	99.49
SRR12055702	SRX8584092	Young	meiosis	stress	99.51
SRR12055703	SRX8584091	Young	meiosis	stress	99.49
SRR12055704	SRX8584090	Young	meiosis	stress	99.46
SRR12055705	SRX8584089	Cranbrook	tetrad	stress	99.33
SRR12055706	SRX8584088	Cranbrook	tetrad	stress	99.58
SRR12055707	SRX8584087	Cranbrook	tetrad	stress	99.31
SRR12055708	SRX8584086	Cranbrook	meiosis	stress	99.44
SRR12055709	SRX8584085	Cranbrook	meiosis	control	99.48
SRR12055710	SRX8584084	Cranbrook	meiosis	stress	99.46
SRR12055711	SRX8584083	Cranbrook	meiosis	stress	99.41
SRR12055712	SRX8584082	Wyalkatchem	tetrad	control	99.34
SRR12055713	SRX8584081	Wyalkatchem	tetrad	control	99.52
SRR12055714	SRX8584080	Wyalkatchem	tetrad	control	99.44
SRR12055715	SRX8584079	Wyalkatchem	meiosis	control	99.46
SRR12055716	SRX8584078	Wyalkatchem	meiosis	control	99.39
SRR12055717	SRX8584077	Wyalkatchem	meiosis	control	99.41
SRR12055718	SRX8584076	Young	tetrad	control	99.33
SRR12055719	SRX8584075	Young	tetrad	control	99.58
SRR12055720	SRX8584074	Cranbrook	meiosis	control	99.3
SRR12055721	SRX8584073	Cranbrook	meiosis	control	99.12
SRR6685255	SRX3661453	Halberd	tetrad	control	99.12
SRR6685256	SRX3661452	Halberd	meiosis	control	99.42
SRR6685257	SRX3661451	Halberd	meiosis	control	99.34
SRR6685258	SRX3661450	Halberd	meiosis	control	99.43
SRR6685259	SRX3661449	Halberd	tetrad	control	99.19
SRR6685260	SRX3661448	Halberd	tetrad	control	99.37

## Sheet: Table S2
Table S2. Information of identified lncRNAs expressed in wheat pollen under heat stress
gene_id	transcript_id	screened_by	chrom	start	end	strand	class_code
gene_id "MSTRG.17"	transcript_id_"MSTRG.17.1"	CNCI;CPC2;CPAT;Pfam	1A	2388495	2388695	.	class_code "u"
gene_id "MSTRG.2920"	transcript_id_"MSTRG.2920.1"	CNCI;CPC2;CPAT;Pfam	1A	467174899	467175099	.	class_code "u"
gene_id "MSTRG.5521"	transcript_id_"MSTRG.5521.1"	CNCI;CPC2;CPAT;Pfam	1B	110637248	110637448	.	class_code "u"
gene_id "MSTRG.8735"	transcript_id_"MSTRG.8735.1"	CNCI;CPC2;CPAT;Pfam	1B	623208135	623208335	.	class_code "u"
gene_id "MSTRG.14162"	transcript_id_"MSTRG.14162.1"	CNCI;CPC2;CPAT;Pfam	2A	21603297	21603497	.	class_code "u"
gene_id "MSTRG.33519"	transcript_id_"MSTRG.33519.1"	CNCI;CPC2;CPAT;Pfam	3A	512560996	512561196	.	class_code "i"
gene_id "MSTRG.37713"	transcript_id_"MSTRG.37713.1"	CNCI;CPC2;CPAT;Pfam	3B	244978714	244978914	.	class_code "u"
gene_id "MSTRG.39243"	transcript_id_"MSTRG.39243.1"	CNCI;CPC2;CPAT;Pfam	3B	550807333	550807533	.	class_code "u"
gene_id "MSTRG.43418"	transcript_id_"MSTRG.43418.1"	CNCI;CPC2;CPAT;Pfam	3D	251845244	251845444	.	class_code "u"
gene_id "MSTRG.47943"	transcript_id_"MSTRG.47943.1"	CNCI;CPC2;CPAT;Pfam	4A	284691672	284691872	.	class_code "u"
gene_id "MSTRG.52226"	transcript_id_"MSTRG.52226.1"	CNCI;CPC2;CPAT;Pfam	4B	122849075	122849275	.	class_code "u"
gene_id "MSTRG.53434"	transcript_id_"MSTRG.53434.1"	CNCI;CPC2;CPAT;Pfam	4B	420220369	420220569	.	class_code "u"
gene_id "MSTRG.55176"	transcript_id_"MSTRG.55176.1"	CNCI;CPC2;CPAT;Pfam	4B	667690294	667690494	.	class_code "u"
gene_id "MSTRG.62373"	transcript_id_"MSTRG.62373.1"	CNCI;CPC2;CPAT;Pfam	5A	573302232	573302432	.	class_code "u"
gene_id "MSTRG.68318"	transcript_id_"MSTRG.68318.1"	CNCI;CPC2;CPAT;Pfam	5B	602704025	602704225	.	class_code "u"
gene_id "MSTRG.69709"	transcript_id_"MSTRG.69709.1"	CNCI;CPC2;CPAT;Pfam	5D	11222809	11223009	.	class_code "u"
gene_id "MSTRG.78794"	transcript_id_"MSTRG.78794.1"	CNCI;CPC2;CPAT;Pfam	6B	10682784	10682984	.	class_code "u"
gene_id "MSTRG.78923"	transcript_id_"MSTRG.78923.1"	CNCI;CPC2;CPAT;Pfam	6B	20347126	20347326	.	class_code "u"
gene_id "MSTRG.80658"	transcript_id_"MSTRG.80658.1"	CNCI;CPC2;CPAT;Pfam	6B	245431338	245431538	.	class_code "u"
gene_id "MSTRG.87045"	transcript_id_"MSTRG.87045.1"	CNCI;CPC2;CPAT;Pfam	6D	450529279	450529479	.	class_code "u"
gene_id "MSTRG.88656"	transcript_id_"MSTRG.88656.1"	CNCI;CPC2;CPAT;Pfam	7A	100088400	100088600	.	class_code "u"
gene_id "MSTRG.95178"	transcript_id_"MSTRG.95178.1"	CNCI;CPC2;CPAT;Pfam	7B	412244907	412245107	.	class_code "u"
gene_id "MSTRG.96680"	transcript_id_"MSTRG.96680.1"	CNCI;CPC2;CPAT;Pfam	7B	634620249	634620449	.	class_code "u"
gene_id "MSTRG.103374"	transcript_id_"MSTRG.103374.1"	CNCI;CPC2;CPAT;Pfam	Un	38154796	38154996	.	class_code "u"
gene_id "MSTRG.103605"	transcript_id_"MSTRG.103605.1"	CNCI;CPC2;CPAT;Pfam	Un	67342669	67342869	.	class_code "u"
gene_id "MSTRG.2751"	transcript_id_"MSTRG.2751.1"	CNCI;CPC2;CPAT;Pfam	1A	445246264	445246465	.	class_code "u"
gene_id "MSTRG.17543"	transcript_id_"MSTRG.17543.1"	CNCI;CPC2;CPAT;Pfam	2A	612763006	612763207	.	class_code "u"
gene_id "MSTRG.26639"	transcript_id_"MSTRG.26639.1"	CNCI;CPC2;CPAT;Pfam	2D	110850020	110850221	.	class_code "u"
gene_id "MSTRG.27855"	transcript_id_"MSTRG.27855.1"	CNCI;CPC2;CPAT;Pfam	2D	347443394	347443595	.	class_code "u"
gene_id "MSTRG.29534"	transcript_id_"MSTRG.29534.1"	CNCI;CPC2;CPAT;Pfam	2D	563964113	563964314	.	class_code "u"
gene_id "MSTRG.31313"	transcript_id_"MSTRG.31313.1"	CNCI;CPC2;CPAT;Pfam	3A	47645664	47645865	.	class_code "u"
gene_id "MSTRG.35189"	transcript_id_"MSTRG.35189.1"	CNCI;CPC2;CPAT;Pfam	3A	702592100	702592301	.	class_code "u"
gene_id "MSTRG.38437"	transcript_id_"MSTRG.38437.1"	CNCI;CPC2;CPAT;Pfam	3B	424738530	424738731	+	class_code "u"
gene_id "MSTRG.40091"	transcript_id_"MSTRG.40091.1"	CNCI;CPC2;CPAT;Pfam	3B	670125390	670125591	.	class_code "u"
gene_id "MSTRG.42863"	transcript_id_"MSTRG.42863.1"	CNCI;CPC2;CPAT;Pfam	3D	125874407	125874608	.	class_code "u"
gene_id "MSTRG.45477"	transcript_id_"MSTRG.45477.1"	CNCI;CPC2;CPAT;Pfam	3D	527410936	527411137	.	class_code "u"
gene_id "MSTRG.47875"	transcript_id_"MSTRG.47875.1"	CNCI;CPC2;CPAT;Pfam	4A	248257734	248257935	.	class_code "u"
gene_id "MSTRG.60332"	transcript_id_"MSTRG.60332.1"	CNCI;CPC2;CPAT;Pfam	5A	315178757	315178958	.	class_code "u"
gene_id "MSTRG.64455"	transcript_id_"MSTRG.64455.1"	CNCI;CPC2;CPAT;Pfam	5B	57507125	57507326	.	class_code "u"
gene_id "MSTRG.75252"	transcript_id_"MSTRG.75252.1"	CNCI;CPC2;CPAT;Pfam	6A	38449262	38449463	.	class_code "u"
gene_id "MSTRG.84587"	transcript_id_"MSTRG.84587.1"	CNCI;CPC2;CPAT;Pfam	6D	77389828	77390029	.	class_code "u"
gene_id "MSTRG.88092"	transcript_id_"MSTRG.88092.1"	CNCI;CPC2;CPAT;Pfam	7A	46272049	46272250	.	class_code "u"
gene_id "MSTRG.88162"	transcript_id_"MSTRG.88162.1"	CNCI;CPC2;CPAT;Pfam	7A	53213189	53213390	.	class_code "u"
gene_id "MSTRG.94391"	transcript_id_"MSTRG.94391.1"	CNCI;CPC2;CPAT;Pfam	7B	232752477	232752678	.	class_code "u"
gene_id "MSTRG.95809"	transcript_id_"MSTRG.95809.1"	CNCI;CPC2;CPAT;Pfam	7B	517240584	517240785	.	class_code "u"
gene_id "MSTRG.102764"	transcript_id_"MSTRG.102764.1"	CNCI;CPC2;CPAT;Pfam	7D	621303891	621304092	.	class_code "u"
gene_id "MSTRG.102889"	transcript_id_"MSTRG.102889.1"	CNCI;CPC2;CPAT;Pfam	7D	631738303	631738504	.	class_code "u"
gene_id "MSTRG.103828"	transcript_id_"MSTRG.103828.1"	CNCI;CPC2;CPAT;Pfam	Un	88066793	88066994	.	class_code "u"
gene_id "MSTRG.1487"	transcript_id_"MSTRG.1487.1"	CNCI;CPC2;CPAT;Pfam	1A	232460230	232460432	.	class_code "u"
gene_id "MSTRG.2098"	transcript_id_"MSTRG.2098.1"	CNCI;CPC2;CPAT;Pfam	1A	344469936	344470138	.	class_code "u"
gene_id "MSTRG.2288"	transcript_id_"MSTRG.2288.1"	CNCI;CPC2;CPAT;Pfam	1A	369267010	369267212	.	class_code "u"
gene_id "MSTRG.20972"	transcript_id_"MSTRG.20972.1"	CNCI;CPC2;CPAT;Pfam	2B	166029693	166029895	.	class_code "u"
gene_id "MSTRG.25029"	transcript_id_"MSTRG.25029.1"	CNCI;CPC2;CPAT;Pfam	2B	771516143	771516345	.	class_code "u"
gene_id "MSTRG.35022"	transcript_id_"MSTRG.35022.1"	CNCI;CPC2;CPAT;Pfam	3A	688919868	688920070	.	class_code "u"
gene_id "MSTRG.35842"	transcript_id_"MSTRG.35842.1"	CNCI;CPC2;CPAT;Pfam	3B	4522633	4522835	.	class_code "u"
gene_id "MSTRG.37145"	transcript_id_"MSTRG.37145.1"	CNCI;CPC2;CPAT;Pfam	3B	145453914	145454116	.	class_code "u"
gene_id "MSTRG.38090"	transcript_id_"MSTRG.38090.1"	CNCI;CPC2;CPAT;Pfam	3B	356895065	356895267	.	class_code "u"
gene_id "MSTRG.42642"	transcript_id_"MSTRG.42642.1"	CNCI;CPC2;CPAT;Pfam	3D	92263923	92264125	.	class_code "u"
gene_id "MSTRG.45585"	transcript_id_"MSTRG.45585.1"	CNCI;CPC2;CPAT;Pfam	3D	542813755	542813957	.	class_code "u"
gene_id "MSTRG.52531"	transcript_id_"MSTRG.52531.1"	CNCI;CPC2;CPAT;Pfam	4B	178357940	178358142	.	class_code "u"
gene_id "MSTRG.77879"	transcript_id_"MSTRG.77879.1"	CNCI;CPC2;CPAT;Pfam	6A	559742181	559742383	.	class_code "u"
gene_id "MSTRG.79598"	transcript_id_"MSTRG.79598.1"	CNCI;CPC2;CPAT;Pfam	6B	94047225	94047427	.	class_code "u"
gene_id "MSTRG.80932"	transcript_id_"MSTRG.80932.1"	CNCI;CPC2;CPAT;Pfam	6B	307027057	307027259	.	class_code "u"
gene_id "MSTRG.81272"	transcript_id_"MSTRG.81272.1"	CNCI;CPC2;CPAT;Pfam	6B	406702230	406702432	.	class_code "u"
gene_id "MSTRG.81828"	transcript_id_"MSTRG.81828.1"	CNCI;CPC2;CPAT;Pfam	6B	513655342	513655544	.	class_code "u"
gene_id "MSTRG.88359"	transcript_id_"MSTRG.88359.1"	CNCI;CPC2;CPAT;Pfam	7A	70187439	70187641	.	class_code "u"
gene_id "MSTRG.90766"	transcript_id_"MSTRG.90766.1"	CNCI;CPC2;CPAT;Pfam	7A	512267773	512267975	.	class_code "u"
gene_id "MSTRG.94509"	transcript_id_"MSTRG.94509.1"	CNCI;CPC2;CPAT;Pfam	7B	258630675	258630877	.	class_code "u"
gene_id "MSTRG.98087"	transcript_id_"MSTRG.98087.1"	CNCI;CPC2;CPAT;Pfam	7D	14629229	14629431	.	class_code "u"
gene_id "MSTRG.98204"	transcript_id_"MSTRG.98204.1"	CNCI;CPC2;CPAT;Pfam	7D	22596000	22596202	.	class_code "u"
gene_id "MSTRG.1238"	transcript_id_"MSTRG.1238.1"	CNCI;CPC2;CPAT;Pfam	1A	143607750	143607953	.	class_code "u"
gene_id "MSTRG.2450"	transcript_id_"MSTRG.2450.1"	CNCI;CPC2;CPAT;Pfam	1A	393047286	393047489	.	class_code "u"
gene_id "MSTRG.5526"	transcript_id_"MSTRG.5526.1"	CNCI;CPC2;CPAT;Pfam	1B	111105209	111105412	.	class_code "u"
gene_id "MSTRG.7745"	transcript_id_"MSTRG.7745.1"	CNCI;CPC2;CPAT;Pfam	1B	502222781	502222984	.	class_code "u"
gene_id "MSTRG.8416"	transcript_id_"MSTRG.8416.1"	CNCI;CPC2;CPAT;Pfam	1B	584664751	584664954	.	class_code "u"
gene_id "MSTRG.10422"	transcript_id_"MSTRG.10422.1"	CNCI;CPC2;CPAT;Pfam	1D	72451917	72452120	.	class_code "u"
gene_id "MSTRG.18956"	transcript_id_"MSTRG.18956.1"	CNCI;CPC2;CPAT;Pfam	2A	750453367	750453570	.	class_code "u"
gene_id "MSTRG.21128"	transcript_id_"MSTRG.21128.1"	CNCI;CPC2;CPAT;Pfam	2B	185886049	185886252	.	class_code "u"
gene_id "MSTRG.21379"	transcript_id_"MSTRG.21379.1"	CNCI;CPC2;CPAT;Pfam	2B	225568479	225568682	.	class_code "u"
gene_id "MSTRG.21485"	transcript_id_"MSTRG.21485.1"	CNCI;CPC2;CPAT;Pfam	2B	240802984	240803187	.	class_code "u"
gene_id "MSTRG.22347"	transcript_id_"MSTRG.22347.1"	CNCI;CPC2;CPAT;Pfam	2B	423811895	423812098	.	class_code "u"
gene_id "MSTRG.23552"	transcript_id_"MSTRG.23552.1"	CNCI;CPC2;CPAT;Pfam	2B	601714093	601714296	.	class_code "u"
gene_id "MSTRG.23847"	transcript_id_"MSTRG.23847.1"	CNCI;CPC2;CPAT;Pfam	2B	643242596	643242799	.	class_code "u"
gene_id "MSTRG.23919"	transcript_id_"MSTRG.23919.1"	CNCI;CPC2;CPAT;Pfam	2B	654437141	654437344	.	class_code "u"
gene_id "MSTRG.30011"	transcript_id_"MSTRG.30011.1"	CNCI;CPC2;CPAT;Pfam	2D	605737596	605737799	.	class_code "u"
gene_id "MSTRG.30133"	transcript_id_"MSTRG.30133.1"	CNCI;CPC2;CPAT;Pfam	2D	614465714	614465917	.	class_code "u"
gene_id "MSTRG.32614"	transcript_id_"MSTRG.32614.1"	CNCI;CPC2;CPAT;Pfam	3A	334783153	334783356	.	class_code "u"
gene_id "MSTRG.37298"	transcript_id_"MSTRG.37298.1"	CNCI;CPC2;CPAT;Pfam	3B	171715140	171715343	-	class_code "u"
gene_id "MSTRG.44860"	transcript_id_"MSTRG.44860.1"	CNCI;CPC2;CPAT;Pfam	3D	461146897	461147100	.	class_code "u"
gene_id "MSTRG.46524"	transcript_id_"MSTRG.46524.1"	CNCI;CPC2;CPAT;Pfam	4A	5471822	5472025	.	class_code "u"
gene_id "MSTRG.47903"	transcript_id_"MSTRG.47903.1"	CNCI;CPC2;CPAT;Pfam	4A	257744095	257744298	.	class_code "u"
gene_id "MSTRG.51095"	transcript_id_"MSTRG.51095.1"	CNCI;CPC2;CPAT;Pfam	4A	741173971	741174174	.	class_code "u"
gene_id "MSTRG.62159"	transcript_id_"MSTRG.62159.1"	CNCI;CPC2;CPAT;Pfam	5A	554530913	554531116	.	class_code "u"
gene_id "MSTRG.71154"	transcript_id_"MSTRG.71154.1"	CNCI;CPC2;CPAT;Pfam	5D	243822300	243822503	.	class_code "u"
gene_id "MSTRG.78574"	transcript_id_"MSTRG.78574.1"	CNCI;CPC2;CPAT;Pfam	6A	612589778	612589981	.	class_code "u"
gene_id "MSTRG.82064"	transcript_id_"MSTRG.82064.1"	CNCI;CPC2;CPAT;Pfam	6B	550722693	550722896	.	class_code "u"
gene_id "MSTRG.84594"	transcript_id_"MSTRG.84594.1"	CNCI;CPC2;CPAT;Pfam	6D	78027066	78027269	.	class_code "u"
gene_id "MSTRG.90169"	transcript_id_"MSTRG.90169.1"	CNCI;CPC2;CPAT;Pfam	7A	381745985	381746188	.	class_code "u"
gene_id "MSTRG.91285"	transcript_id_"MSTRG.91285.1"	CNCI;CPC2;CPAT;Pfam	7A	583186314	583186517	.	class_code "u"
gene_id "MSTRG.94408"	transcript_id_"MSTRG.94408.1"	CNCI;CPC2;CPAT;Pfam	7B	238386848	238387051	.	class_code "u"
gene_id "MSTRG.97191"	transcript_id_"MSTRG.97191.1"	CNCI;CPC2;CPAT;Pfam	7B	689669750	689669953	.	class_code "u"
gene_id "MSTRG.3964"	transcript_id_"MSTRG.3964.1"	CNCI;CPC2;CPAT;Pfam	1A	557499344	557499548	.	class_code "u"
gene_id "MSTRG.15920"	transcript_id_"MSTRG.15920.1"	CNCI;CPC2;CPAT;Pfam	2A	286684470	286684674	.	class_code "u"
gene_id "MSTRG.17734"	transcript_id_"MSTRG.17734.1"	CNCI;CPC2;CPAT;Pfam	2A	641945330	641945534	.	class_code "u"
gene_id "MSTRG.24680"	transcript_id_"MSTRG.24680.1"	CNCI;CPC2;CPAT;Pfam	2B	738275552	738275756	.	class_code "u"
gene_id "MSTRG.25231"	transcript_id_"MSTRG.25231.1"	CNCI;CPC2;CPAT;Pfam	2B	788239894	788240098	.	class_code "u"
gene_id "MSTRG.26324"	transcript_id_"MSTRG.26324.1"	CNCI;CPC2;CPAT;Pfam	2D	75617900	75618104	.	class_code "u"
gene_id "MSTRG.33479"	transcript_id_"MSTRG.33479.1"	CNCI;CPC2;CPAT;Pfam	3A	509051372	509051576	.	class_code "u"
gene_id "MSTRG.33714"	transcript_id_"MSTRG.33714.1"	CNCI;CPC2;CPAT;Pfam	3A	539718888	539719092	.	class_code "u"
gene_id "MSTRG.34102"	transcript_id_"MSTRG.34102.1"	CNCI;CPC2;CPAT;Pfam	3A	593077336	593077540	.	class_code "u"
gene_id "MSTRG.40975"	transcript_id_"MSTRG.40975.1"	CNCI;CPC2;CPAT;Pfam	3B	779058664	779058868	.	class_code "u"
gene_id "MSTRG.46528"	transcript_id_"MSTRG.46528.1"	CNCI;CPC2;CPAT;Pfam	4A	5735743	5735947	.	class_code "u"
gene_id "MSTRG.47528"	transcript_id_"MSTRG.47528.1"	CNCI;CPC2;CPAT;Pfam	4A	140712527	140712731	.	class_code "u"
gene_id "MSTRG.55784"	transcript_id_"MSTRG.55784.1"	CNCI;CPC2;CPAT;Pfam	4D	39975007	39975211	.	class_code "u"
gene_id "MSTRG.56271"	transcript_id_"MSTRG.56271.1"	CNCI;CPC2;CPAT;Pfam	4D	97382243	97382447	.	class_code "u"
gene_id "MSTRG.73730"	transcript_id_"MSTRG.73730.1"	CNCI;CPC2;CPAT;Pfam	5D	498177923	498178127	.	class_code "u"
gene_id "MSTRG.75286"	transcript_id_"MSTRG.75286.1"	CNCI;CPC2;CPAT;Pfam	6A	41312363	41312567	.	class_code "u"
gene_id "MSTRG.80057"	transcript_id_"MSTRG.80057.1"	CNCI;CPC2;CPAT;Pfam	6B	151159540	151159744	.	class_code "u"
gene_id "MSTRG.81025"	transcript_id_"MSTRG.81025.1"	CNCI;CPC2;CPAT;Pfam	6B	337226625	337226829	.	class_code "u"
gene_id "MSTRG.83574"	transcript_id_"MSTRG.83574.1"	CNCI;CPC2;CPAT;Pfam	6B	715992994	715993198	.	class_code "i"
gene_id "MSTRG.92129"	transcript_id_"MSTRG.92129.1"	CNCI;CPC2;CPAT;Pfam	7A	688195362	688195566	.	class_code "u"
gene_id "MSTRG.93325"	transcript_id_"MSTRG.93325.1"	CNCI;CPC2;CPAT;Pfam	7B	66173626	66173830	.	class_code "u"
gene_id "MSTRG.103360"	transcript_id_"MSTRG.103360.1"	CNCI;CPC2;CPAT;Pfam	Un	37160663	37160867	.	class_code "u"
gene_id "MSTRG.707"	transcript_id_"MSTRG.707.1"	CNCI;CPC2;CPAT;Pfam	1A	53584058	53584263	.	class_code "u"
gene_id "MSTRG.10180"	transcript_id_"MSTRG.10180.1"	CNCI;CPC2;CPAT;Pfam	1D	42272200	42272405	+	class_code "u"
gene_id "MSTRG.21177"	transcript_id_"MSTRG.21177.1"	CNCI;CPC2;CPAT;Pfam	2B	192906630	192906835	.	class_code "u"
gene_id "MSTRG.23573"	transcript_id_"MSTRG.23573.1"	CNCI;CPC2;CPAT;Pfam	2B	606377094	606377299	.	class_code "u"
gene_id "MSTRG.26733"	transcript_id_"MSTRG.26733.1"	CNCI;CPC2;CPAT;Pfam	2D	120538251	120538456	.	class_code "i"
gene_id "MSTRG.31698"	transcript_id_"MSTRG.31698.1"	CNCI;CPC2;CPAT;Pfam	3A	95566899	95567104	.	class_code "u"
gene_id "MSTRG.40201"	transcript_id_"MSTRG.40201.1"	CNCI;CPC2;CPAT;Pfam	3B	681691596	681691801	.	class_code "u"
gene_id "MSTRG.41813"	transcript_id_"MSTRG.41813.1"	CNCI;CPC2;CPAT;Pfam	3D	11425759	11425964	.	class_code "u"
gene_id "MSTRG.42689"	transcript_id_"MSTRG.42689.1"	CNCI;CPC2;CPAT;Pfam	3D	97086256	97086461	.	class_code "u"
gene_id "MSTRG.43843"	transcript_id_"MSTRG.43843.1"	CNCI;CPC2;CPAT;Pfam	3D	329009199	329009404	.	class_code "u"
gene_id "MSTRG.49812"	transcript_id_"MSTRG.49812.1"	CNCI;CPC2;CPAT;Pfam	4A	618164746	618164951	.	class_code "i"
gene_id "MSTRG.53021"	transcript_id_"MSTRG.53021.1"	CNCI;CPC2;CPAT;Pfam	4B	339173900	339174105	.	class_code "u"
gene_id "MSTRG.55344"	transcript_id_"MSTRG.55344.1"	CNCI;CPC2;CPAT;Pfam	4D	6062821	6063026	.	class_code "u"
gene_id "MSTRG.62419"	transcript_id_"MSTRG.62419.1"	CNCI;CPC2;CPAT;Pfam	5A	576389598	576389803	.	class_code "u"
gene_id "MSTRG.70331"	transcript_id_"MSTRG.70331.1"	CNCI;CPC2;CPAT;Pfam	5D	84792960	84793165	.	class_code "u"
gene_id "MSTRG.72016"	transcript_id_"MSTRG.72016.1"	CNCI;CPC2;CPAT;Pfam	5D	356629879	356630084	.	class_code "u"
gene_id "MSTRG.76029"	transcript_id_"MSTRG.76029.1"	CNCI;CPC2;CPAT;Pfam	6A	136009133	136009338	.	class_code "u"
gene_id "MSTRG.76680"	transcript_id_"MSTRG.76680.1"	CNCI;CPC2;CPAT;Pfam	6A	331655824	331656029	.	class_code "u"
gene_id "MSTRG.82926"	transcript_id_"MSTRG.82926.1"	CNCI;CPC2;CPAT;Pfam	6B	665117564	665117769	.	class_code "u"
gene_id "MSTRG.84640"	transcript_id_"MSTRG.84640.1"	CNCI;CPC2;CPAT;Pfam	6D	81774352	81774557	.	class_code "u"
gene_id "MSTRG.86320"	transcript_id_"MSTRG.86320.1"	CNCI;CPC2;CPAT;Pfam	6D	382129179	382129384	.	class_code "u"
gene_id "MSTRG.97600"	transcript_id_"MSTRG.97600.1"	CNCI;CPC2;CPAT;Pfam	7B	724180271	724180476	.	class_code "u"
gene_id "MSTRG.102181"	transcript_id_"MSTRG.102181.1"	CNCI;CPC2;CPAT;Pfam	7D	573984771	573984976	.	class_code "u"
gene_id "MSTRG.103706"	transcript_id_"MSTRG.103706.1"	CNCI;CPC2;CPAT;Pfam	Un	76936227	76936432	.	class_code "u"
gene_id "MSTRG.104990"	transcript_id_"MSTRG.104990.1"	CNCI;CPC2;CPAT;Pfam	Un	367014513	367014718	.	class_code "u"
gene_id "MSTRG.105215"	transcript_id_"MSTRG.105215.1"	CNCI;CPC2;CPAT;Pfam	Un	393818125	393818330	.	class_code "u"
gene_id "MSTRG.4299"	transcript_id_"MSTRG.4299.1"	CNCI;CPC2;CPAT;Pfam	1A	582296190	582296396	.	class_code "u"
gene_id "MSTRG.5310"	transcript_id_"MSTRG.5310.1"	CNCI;CPC2;CPAT;Pfam	1B	77958160	77958366	.	class_code "u"
gene_id "MSTRG.14577"	transcript_id_"MSTRG.14577.1"	CNCI;CPC2;CPAT;Pfam	2A	55958218	55958424	.	class_code "u"
gene_id "MSTRG.18532"	transcript_id_"MSTRG.18532.1"	CNCI;CPC2;CPAT;Pfam	2A	722073159	722073365	.	class_code "u"
gene_id "MSTRG.35266"	transcript_id_"MSTRG.35266.1"	CNCI;CPC2;CPAT;Pfam	3A	710091765	710091971	.	class_code "u"
gene_id "MSTRG.35305"	transcript_id_"MSTRG.35305.1"	CNCI;CPC2;CPAT;Pfam	3A	713788088	713788294	.	class_code "u"
gene_id "MSTRG.35896"	transcript_id_"MSTRG.35896.1"	CNCI;CPC2;CPAT;Pfam	3B	6981023	6981229	.	class_code "u"
gene_id "MSTRG.36821"	transcript_id_"MSTRG.36821.1"	CNCI;CPC2;CPAT;Pfam	3B	99610528	99610734	.	class_code "u"
gene_id "MSTRG.38094"	transcript_id_"MSTRG.38094.1"	CNCI;CPC2;CPAT;Pfam	3B	358671437	358671643	.	class_code "u"
gene_id "MSTRG.39335"	transcript_id_"MSTRG.39335.1"	CNCI;CPC2;CPAT;Pfam	3B	561489687	561489893	.	class_code "u"
gene_id "MSTRG.42040"	transcript_id_"MSTRG.42040.1"	CNCI;CPC2;CPAT;Pfam	3D	27878830	27879036	-	class_code "i"
gene_id "MSTRG.43953"	transcript_id_"MSTRG.43953.1"	CNCI;CPC2;CPAT;Pfam	3D	347563919	347564125	.	class_code "u"
gene_id "MSTRG.44245"	transcript_id_"MSTRG.44245.1"	CNCI;CPC2;CPAT;Pfam	3D	385610621	385610827	.	class_code "u"
gene_id "MSTRG.45586"	transcript_id_"MSTRG.45586.1"	CNCI;CPC2;CPAT;Pfam	3D	542815491	542815697	.	class_code "u"
gene_id "MSTRG.49576"	transcript_id_"MSTRG.49576.1"	CNCI;CPC2;CPAT;Pfam	4A	601153313	601153519	.	class_code "u"
gene_id "MSTRG.49669"	transcript_id_"MSTRG.49669.1"	CNCI;CPC2;CPAT;Pfam	4A	607932879	607933085	.	class_code "u"
gene_id "MSTRG.55063"	transcript_id_"MSTRG.55063.1"	CNCI;CPC2;CPAT;Pfam	4B	657308471	657308677	.	class_code "i"
gene_id "MSTRG.58539"	transcript_id_"MSTRG.58539.1"	CNCI;CPC2;CPAT;Pfam	4D	491805027	491805233	.	class_code "u"
gene_id "MSTRG.60203"	transcript_id_"MSTRG.60203.1"	CNCI;CPC2;CPAT;Pfam	5A	288909743	288909949	.	class_code "u"
gene_id "MSTRG.61611"	transcript_id_"MSTRG.61611.1"	CNCI;CPC2;CPAT;Pfam	5A	493019513	493019719	.	class_code "u"
gene_id "MSTRG.64176"	transcript_id_"MSTRG.64176.1"	CNCI;CPC2;CPAT;Pfam	5B	24178659	24178865	+	class_code "u"
gene_id "MSTRG.65061"	transcript_id_"MSTRG.65061.1"	CNCI;CPC2;CPAT;Pfam	5B	149364404	149364610	.	class_code "u"
gene_id "MSTRG.65160"	transcript_id_"MSTRG.65160.1"	CNCI;CPC2;CPAT;Pfam	5B	180267655	180267861	.	class_code "u"
gene_id "MSTRG.67104"	transcript_id_"MSTRG.67104.1"	CNCI;CPC2;CPAT;Pfam	5B	479734410	479734616	.	class_code "u"
gene_id "MSTRG.69672"	transcript_id_"MSTRG.69672.1"	CNCI;CPC2;CPAT;Pfam	5D	8039599	8039805	.	class_code "u"
gene_id "MSTRG.81177"	transcript_id_"MSTRG.81177.1"	CNCI;CPC2;CPAT;Pfam	6B	384185725	384185931	.	class_code "u"
gene_id "MSTRG.89216"	transcript_id_"MSTRG.89216.1"	CNCI;CPC2;CPAT;Pfam	7A	173545935	173546141	.	class_code "u"
gene_id "MSTRG.93371"	transcript_id_"MSTRG.93371.1"	CNCI;CPC2;CPAT;Pfam	7B	72270315	72270521	.	class_code "u"
gene_id "MSTRG.96442"	transcript_id_"MSTRG.96442.1"	CNCI;CPC2;CPAT;Pfam	7B	603323356	603323562	.	class_code "u"
gene_id "MSTRG.105307"	transcript_id_"MSTRG.105307.1"	CNCI;CPC2;CPAT;Pfam	Un	402083705	402083911	.	class_code "u"
gene_id "MSTRG.5578"	transcript_id_"MSTRG.5578.1"	CNCI;CPC2;CPAT;Pfam	1B	115826449	115826656	.	class_code "u"
gene_id "MSTRG.7479"	transcript_id_"MSTRG.7479.1"	CNCI;CPC2;CPAT;Pfam	1B	459801316	459801523	.	class_code "u"
gene_id "MSTRG.32222"	transcript_id_"MSTRG.32222.1"	CNCI;CPC2;CPAT;Pfam	3A	191881653	191881860	.	class_code "u"
gene_id "MSTRG.36197"	transcript_id_"MSTRG.36197.1"	CNCI;CPC2;CPAT;Pfam	3B	27470751	27470958	.	class_code "u"
gene_id "MSTRG.46076"	transcript_id_"MSTRG.46076.1"	CNCI;CPC2;CPAT;Pfam	3D	588019977	588020184	.	class_code "u"
gene_id "MSTRG.48073"	transcript_id_"MSTRG.48073.1"	CNCI;CPC2;CPAT;Pfam	4A	332356461	332356668	.	class_code "u"
gene_id "MSTRG.49730"	transcript_id_"MSTRG.49730.1"	CNCI;CPC2;CPAT;Pfam	4A	613175835	613176042	.	class_code "u"
gene_id "MSTRG.51975"	transcript_id_"MSTRG.51975.1"	CNCI;CPC2;CPAT;Pfam	4B	82676258	82676465	.	class_code "u"
gene_id "MSTRG.59105"	transcript_id_"MSTRG.59105.1"	CNCI;CPC2;CPAT;Pfam	5A	29022962	29023169	.	class_code "u"
gene_id "MSTRG.61776"	transcript_id_"MSTRG.61776.1"	CNCI;CPC2;CPAT;Pfam	5A	512701899	512702106	.	class_code "u"
gene_id "MSTRG.62620"	transcript_id_"MSTRG.62620.1"	CNCI;CPC2;CPAT;Pfam	5A	594411829	594412036	.	class_code "u"
gene_id "MSTRG.70308"	transcript_id_"MSTRG.70308.1"	CNCI;CPC2;CPAT;Pfam	5D	79914163	79914370	.	class_code "u"
gene_id "MSTRG.89038"	transcript_id_"MSTRG.89038.1"	CNCI;CPC2;CPAT;Pfam	7A	147056225	147056432	.	class_code "u"
gene_id "MSTRG.90683"	transcript_id_"MSTRG.90683.1"	CNCI;CPC2;CPAT;Pfam	7A	497682478	497682685	.	class_code "u"
gene_id "MSTRG.97055"	transcript_id_"MSTRG.97055.1"	CNCI;CPC2;CPAT;Pfam	7B	677712463	677712670	.	class_code "u"
gene_id "MSTRG.100359"	transcript_id_"MSTRG.100359.1"	CNCI;CPC2;CPAT;Pfam	7D	272163522	272163729	.	class_code "u"
gene_id "MSTRG.102618"	transcript_id_"MSTRG.102618.1"	CNCI;CPC2;CPAT;Pfam	7D	611635174	611635381	.	class_code "u"
gene_id "MSTRG.1363"	transcript_id_"MSTRG.1363.1"	CNCI;CPC2;CPAT;Pfam	1A	187534061	187534269	.	class_code "u"
gene_id "MSTRG.2317"	transcript_id_"MSTRG.2317.1"	CNCI;CPC2;CPAT;Pfam	1A	372901118	372901326	.	class_code "u"
gene_id "MSTRG.5893"	transcript_id_"MSTRG.5893.1"	CNCI;CPC2;CPAT;Pfam	1B	162785072	162785280	.	class_code "u"
gene_id "MSTRG.24218"	transcript_id_"MSTRG.24218.1"	CNCI;CPC2;CPAT;Pfam	2B	691003171	691003379	.	class_code "u"
gene_id "MSTRG.37692"	transcript_id_"MSTRG.37692.1"	CNCI;CPC2;CPAT;Pfam	3B	241590980	241591188	.	class_code "u"
gene_id "MSTRG.39580"	transcript_id_"MSTRG.39580.1"	CNCI;CPC2;CPAT;Pfam	3B	593870198	593870406	.	class_code "u"
gene_id "MSTRG.41238"	transcript_id_"MSTRG.41238.1"	CNCI;CPC2;CPAT;Pfam	3B	805519767	805519975	.	class_code "u"
gene_id "MSTRG.49803"	transcript_id_"MSTRG.49803.1"	CNCI;CPC2;CPAT;Pfam	4A	617548407	617548615	.	class_code "u"
gene_id "MSTRG.51681"	transcript_id_"MSTRG.51681.1"	CNCI;CPC2;CPAT;Pfam	4B	47117434	47117642	.	class_code "u"
gene_id "MSTRG.63495"	transcript_id_"MSTRG.63495.1"	CNCI;CPC2;CPAT;Pfam	5A	669624857	669625065	.	class_code "u"
gene_id "MSTRG.67588"	transcript_id_"MSTRG.67588.1"	CNCI;CPC2;CPAT;Pfam	5B	531552568	531552776	.	class_code "i"
gene_id "MSTRG.78787"	transcript_id_"MSTRG.78787.1"	CNCI;CPC2;CPAT;Pfam	6B	9206864	9207072	.	class_code "u"
gene_id "MSTRG.80655"	transcript_id_"MSTRG.80655.1"	CNCI;CPC2;CPAT;Pfam	6B	244531197	244531405	.	class_code "u"
gene_id "MSTRG.81164"	transcript_id_"MSTRG.81164.1"	CNCI;CPC2;CPAT;Pfam	6B	378827962	378828170	.	class_code "u"
gene_id "MSTRG.81284"	transcript_id_"MSTRG.81284.1"	CNCI;CPC2;CPAT;Pfam	6B	408953578	408953786	.	class_code "u"
gene_id "MSTRG.87357"	transcript_id_"MSTRG.87357.1"	CNCI;CPC2;CPAT;Pfam	6D	467208862	467209070	.	class_code "u"
gene_id "MSTRG.90596"	transcript_id_"MSTRG.90596.1"	CNCI;CPC2;CPAT;Pfam	7A	483813464	483813672	.	class_code "i"
gene_id "MSTRG.92262"	transcript_id_"MSTRG.92262.1"	CNCI;CPC2;CPAT;Pfam	7A	696800519	696800727	.	class_code "u"
gene_id "MSTRG.97640"	transcript_id_"MSTRG.97640.1"	CNCI;CPC2;CPAT;Pfam	7B	727913951	727914159	.	class_code "u"
gene_id "MSTRG.98674"	transcript_id_"MSTRG.98674.1"	CNCI;CPC2;CPAT;Pfam	7D	59705786	59705994	.	class_code "u"
gene_id "MSTRG.101099"	transcript_id_"MSTRG.101099.1"	CNCI;CPC2;CPAT;Pfam	7D	442678028	442678236	.	class_code "u"
gene_id "MSTRG.106025"	transcript_id_"MSTRG.106025.1"	CNCI;CPC2;CPAT;Pfam	Un	461951740	461951948	.	class_code "u"
gene_id "MSTRG.2988"	transcript_id_"MSTRG.2988.1"	CNCI;CPC2;CPAT;Pfam	1A	477046657	477046866	.	class_code "u"
gene_id "MSTRG.9833"	transcript_id_"MSTRG.9833.1"	CNCI;CPC2;CPAT;Pfam	1D	11175318	11175527	.	class_code "u"
gene_id "MSTRG.17227"	transcript_id_"MSTRG.17227.1"	CNCI;CPC2;CPAT;Pfam	2A	576067330	576067539	.	class_code "u"
gene_id "MSTRG.18969"	transcript_id_"MSTRG.18969.1"	CNCI;CPC2;CPAT;Pfam	2A	751842531	751842740	.	class_code "u"
gene_id "MSTRG.28643"	transcript_id_"MSTRG.28643.1"	CNCI;CPC2;CPAT;Pfam	2D	458744824	458745033	.	class_code "u"
gene_id "MSTRG.29582"	transcript_id_"MSTRG.29582.1"	CNCI;CPC2;CPAT;Pfam	2D	567634345	567634554	.	class_code "u"
gene_id "MSTRG.42097"	transcript_id_"MSTRG.42097.1"	CNCI;CPC2;CPAT;Pfam	3D	31734522	31734731	.	class_code "u"
gene_id "MSTRG.44879"	transcript_id_"MSTRG.44879.1"	CNCI;CPC2;CPAT;Pfam	3D	462814883	462815092	.	class_code "i"
gene_id "MSTRG.57358"	transcript_id_"MSTRG.57358.1"	CNCI;CPC2;CPAT;Pfam	4D	347481733	347481942	.	class_code "i"
gene_id "MSTRG.61844"	transcript_id_"MSTRG.61844.1"	CNCI;CPC2;CPAT;Pfam	5A	524279612	524279821	.	class_code "u"
gene_id "MSTRG.63871"	transcript_id_"MSTRG.63871.1"	CNCI;CPC2;CPAT;Pfam	5A	705226243	705226452	.	class_code "u"
gene_id "MSTRG.74378"	transcript_id_"MSTRG.74378.1"	CNCI;CPC2;CPAT;Pfam	5D	545955802	545956011	.	class_code "u"
gene_id "MSTRG.80557"	transcript_id_"MSTRG.80557.1"	CNCI;CPC2;CPAT;Pfam	6B	227266998	227267207	.	class_code "u"
gene_id "MSTRG.81494"	transcript_id_"MSTRG.81494.1"	CNCI;CPC2;CPAT;Pfam	6B	455121893	455122102	.	class_code "u"
gene_id "MSTRG.100841"	transcript_id_"MSTRG.100841.1"	CNCI;CPC2;CPAT;Pfam	7D	404741048	404741257	.	class_code "u"
gene_id "MSTRG.101024"	transcript_id_"MSTRG.101024.1"	CNCI;CPC2;CPAT;Pfam	7D	430484493	430484702	.	class_code "u"
gene_id "MSTRG.19080"	transcript_id_"MSTRG.19080.1"	CNCI;CPC2;CPAT;Pfam	2A	758284499	758284709	.	class_code "u"
gene_id "MSTRG.22143"	transcript_id_"MSTRG.22143.1"	CNCI;CPC2;CPAT;Pfam	2B	391143985	391144195	.	class_code "u"
gene_id "MSTRG.26765"	transcript_id_"MSTRG.26765.1"	CNCI;CPC2;CPAT;Pfam	2D	124801458	124801668	.	class_code "u"
gene_id "MSTRG.27660"	transcript_id_"MSTRG.27660.1"	CNCI;CPC2;CPAT;Pfam	2D	315424888	315425098	.	class_code "u"
gene_id "MSTRG.45725"	transcript_id_"MSTRG.45725.1"	CNCI;CPC2;CPAT;Pfam	3D	554695952	554696162	+	class_code "u"
gene_id "MSTRG.59829"	transcript_id_"MSTRG.59829.1"	CNCI;CPC2;CPAT;Pfam	5A	151988627	151988837	.	class_code "u"
gene_id "MSTRG.62022"	transcript_id_"MSTRG.62022.1"	CNCI;CPC2;CPAT;Pfam	5A	544458630	544458840	.	class_code "u"
gene_id "MSTRG.77810"	transcript_id_"MSTRG.77810.1"	CNCI;CPC2;CPAT;Pfam	6A	554592022	554592232	.	class_code "u"
gene_id "MSTRG.82538"	transcript_id_"MSTRG.82538.1"	CNCI;CPC2;CPAT;Pfam	6B	621340528	621340738	.	class_code "u"
gene_id "MSTRG.87028"	transcript_id_"MSTRG.87028.1"	CNCI;CPC2;CPAT;Pfam	6D	448815826	448816036	.	class_code "u"
gene_id "MSTRG.90512"	transcript_id_"MSTRG.90512.1"	CNCI;CPC2;CPAT;Pfam	7A	469382838	469383048	.	class_code "u"
gene_id "MSTRG.97119"	transcript_id_"MSTRG.97119.1"	CNCI;CPC2;CPAT;Pfam	7B	683971993	683972203	.	class_code "u"
gene_id "MSTRG.102580"	transcript_id_"MSTRG.102580.1"	CNCI;CPC2;CPAT;Pfam	7D	607932908	607933118	+	class_code "u"
gene_id "MSTRG.105521"	transcript_id_"MSTRG.105521.1"	CNCI;CPC2;CPAT;Pfam	Un	422266871	422267081	.	class_code "u"
gene_id "MSTRG.5300"	transcript_id_"MSTRG.5300.1"	CNCI;CPC2;CPAT;Pfam	1B	73035875	73036086	.	class_code "u"
gene_id "MSTRG.8552"	transcript_id_"MSTRG.8552.1"	CNCI;CPC2;CPAT;Pfam	1B	600850651	600850862	.	class_code "u"
gene_id "MSTRG.10499"	transcript_id_"MSTRG.10499.1"	CNCI;CPC2;CPAT;Pfam	1D	80278509	80278720	.	class_code "u"
gene_id "MSTRG.13691"	transcript_id_"MSTRG.13691.1"	CNCI;CPC2;CPAT;Pfam	1D	486750149	486750360	.	class_code "u"
gene_id "MSTRG.16558"	transcript_id_"MSTRG.16558.1"	CNCI;CPC2;CPAT;Pfam	2A	446973410	446973621	.	class_code "u"
gene_id "MSTRG.33889"	transcript_id_"MSTRG.33889.1"	CNCI;CPC2;CPAT;Pfam	3A	568015474	568015685	.	class_code "u"
gene_id "MSTRG.35841"	transcript_id_"MSTRG.35841.1"	CNCI;CPC2;CPAT;Pfam	3B	4543822	4544033	.	class_code "u"
gene_id "MSTRG.36866"	transcript_id_"MSTRG.36866.1"	CNCI;CPC2;CPAT;Pfam	3B	106654491	106654702	.	class_code "u"
gene_id "MSTRG.41082"	transcript_id_"MSTRG.41082.1"	CNCI;CPC2;CPAT;Pfam	3B	792254593	792254804	.	class_code "u"
gene_id "MSTRG.46682"	transcript_id_"MSTRG.46682.1"	CNCI;CPC2;CPAT;Pfam	4A	17942792	17943003	.	class_code "u"
gene_id "MSTRG.50290"	transcript_id_"MSTRG.50290.1"	CNCI;CPC2;CPAT;Pfam	4A	661030409	661030620	.	class_code "u"
gene_id "MSTRG.55118"	transcript_id_"MSTRG.55118.1"	CNCI;CPC2;CPAT;Pfam	4B	660934077	660934288	.	class_code "i"
gene_id "MSTRG.58022"	transcript_id_"MSTRG.58022.1"	CNCI;CPC2;CPAT;Pfam	4D	439296235	439296446	.	class_code "u"
gene_id "MSTRG.63284"	transcript_id_"MSTRG.63284.1"	CNCI;CPC2;CPAT;Pfam	5A	651786098	651786309	.	class_code "u"
gene_id "MSTRG.72894"	transcript_id_"MSTRG.72894.1"	CNCI;CPC2;CPAT;Pfam	5D	434322772	434322983	+	class_code "u"
gene_id "MSTRG.70856"	transcript_id_"MSTRG.70856.1"	CNCI;CPC2;CPAT;Pfam	5D	195555558	195555769	.	class_code "u"
gene_id "MSTRG.72425"	transcript_id_"MSTRG.72425.1"	CNCI;CPC2;CPAT;Pfam	5D	395729014	395729225	.	class_code "u"
gene_id "MSTRG.72887"	transcript_id_"MSTRG.72887.1"	CNCI;CPC2;CPAT;Pfam	5D	434469983	434470194	.	class_code "u"
gene_id "MSTRG.82400"	transcript_id_"MSTRG.82400.1"	CNCI;CPC2;CPAT;Pfam	6B	599815302	599815513	.	class_code "u"
gene_id "MSTRG.84010"	transcript_id_"MSTRG.84010.1"	CNCI;CPC2;CPAT;Pfam	6D	23420388	23420599	.	class_code "u"
gene_id "MSTRG.93548"	transcript_id_"MSTRG.93548.1"	CNCI;CPC2;CPAT;Pfam	7B	94598482	94598693	.	class_code "u"
gene_id "MSTRG.97603"	transcript_id_"MSTRG.97603.1"	CNCI;CPC2;CPAT;Pfam	7B	724185413	724185624	.	class_code "u"
gene_id "MSTRG.105323"	transcript_id_"MSTRG.105323.1"	CNCI;CPC2;CPAT;Pfam	Un	404391959	404392170	.	class_code "u"
gene_id "MSTRG.105562"	transcript_id_"MSTRG.105562.1"	CNCI;CPC2;CPAT;Pfam	Un	426306586	426306797	.	class_code "u"
gene_id "MSTRG.105570"	transcript_id_"MSTRG.105570.1"	CNCI;CPC2;CPAT;Pfam	Un	427052009	427052220	.	class_code "u"
gene_id "MSTRG.2880"	transcript_id_"MSTRG.2880.1"	CNCI;CPC2;CPAT;Pfam	1A	462783249	462783461	.	class_code "u"
gene_id "MSTRG.8428"	transcript_id_"MSTRG.8428.1"	CNCI;CPC2;CPAT;Pfam	1B	586559141	586559353	.	class_code "u"
gene_id "MSTRG.16799"	transcript_id_"MSTRG.16799.1"	CNCI;CPC2;CPAT;Pfam	2A	510398510	510398722	.	class_code "u"
gene_id "MSTRG.18330"	transcript_id_"MSTRG.18330.1"	CNCI;CPC2;CPAT;Pfam	2A	707305091	707305303	.	class_code "u"
gene_id "MSTRG.20202"	transcript_id_"MSTRG.20202.1"	CNCI;CPC2;CPAT;Pfam	2B	71826238	71826450	.	class_code "u"
gene_id "MSTRG.36473"	transcript_id_"MSTRG.36473.1"	CNCI;CPC2;CPAT;Pfam	3B	58444697	58444909	.	class_code "u"
gene_id "MSTRG.60126"	transcript_id_"MSTRG.60126.1"	CNCI;CPC2;CPAT;Pfam	5A	265534501	265534713	.	class_code "u"
gene_id "MSTRG.66564"	transcript_id_"MSTRG.66564.1"	CNCI;CPC2;CPAT;Pfam	5B	421753893	421754105	.	class_code "u"
gene_id "MSTRG.70191"	transcript_id_"MSTRG.70191.1"	CNCI;CPC2;CPAT;Pfam	5D	61786441	61786653	.	class_code "u"
gene_id "MSTRG.70612"	transcript_id_"MSTRG.70612.1"	CNCI;CPC2;CPAT;Pfam	5D	125178982	125179194	.	class_code "u"
gene_id "MSTRG.75338"	transcript_id_"MSTRG.75338.1"	CNCI;CPC2;CPAT;Pfam	6A	50272706	50272918	.	class_code "u"
gene_id "MSTRG.77563"	transcript_id_"MSTRG.77563.1"	CNCI;CPC2;CPAT;Pfam	6A	520861786	520861998	.	class_code "u"
gene_id "MSTRG.91517"	transcript_id_"MSTRG.91517.1"	CNCI;CPC2;CPAT;Pfam	7A	625427693	625427905	.	class_code "u"
gene_id "MSTRG.96811"	transcript_id_"MSTRG.96811.1"	CNCI;CPC2;CPAT;Pfam	7B	648384529	648384741	.	class_code "u"
gene_id "MSTRG.98373"	transcript_id_"MSTRG.98373.1"	CNCI;CPC2;CPAT;Pfam	7D	33475281	33475493	-	class_code "i"
gene_id "MSTRG.98237"	transcript_id_"MSTRG.98237.1"	CNCI;CPC2;CPAT;Pfam	7D	25579785	25579997	.	class_code "u"
gene_id "MSTRG.1136"	transcript_id_"MSTRG.1136.1"	CNCI;CPC2;CPAT;Pfam	1A	119948480	119948693	.	class_code "u"
gene_id "MSTRG.4471"	transcript_id_"MSTRG.4471.1"	CNCI;CPC2;CPAT;Pfam	1A	592754491	592754704	.	class_code "u"
gene_id "MSTRG.9197"	transcript_id_"MSTRG.9197.1"	CNCI;CPC2;CPAT;Pfam	1B	660514113	660514326	.	class_code "u"
gene_id "MSTRG.10208"	transcript_id_"MSTRG.10208.1"	CNCI;CPC2;CPAT;Pfam	1D	46312650	46312863	.	class_code "u"
gene_id "MSTRG.11606"	transcript_id_"MSTRG.11606.1"	CNCI;CPC2;CPAT;Pfam	1D	276757752	276757965	.	class_code "u"
gene_id "MSTRG.34622"	transcript_id_"MSTRG.34622.1"	CNCI;CPC2;CPAT;Pfam	3A	646807321	646807534	.	class_code "u"
gene_id "MSTRG.35929"	transcript_id_"MSTRG.35929.1"	CNCI;CPC2;CPAT;Pfam	3B	8746526	8746739	.	class_code "u"
gene_id "MSTRG.41032"	transcript_id_"MSTRG.41032.1"	CNCI;CPC2;CPAT;Pfam	3B	784926139	784926352	.	class_code "i"
gene_id "MSTRG.43439"	transcript_id_"MSTRG.43439.1"	CNCI;CPC2;CPAT;Pfam	3D	255242009	255242222	.	class_code "u"
gene_id "MSTRG.58541"	transcript_id_"MSTRG.58541.1"	CNCI;CPC2;CPAT;Pfam	4D	491806384	491806597	.	class_code "u"
gene_id "MSTRG.59179"	transcript_id_"MSTRG.59179.1"	CNCI;CPC2;CPAT;Pfam	5A	36318476	36318689	.	class_code "u"
gene_id "MSTRG.81165"	transcript_id_"MSTRG.81165.1"	CNCI;CPC2;CPAT;Pfam	6B	378828590	378828803	.	class_code "u"
gene_id "MSTRG.83698"	transcript_id_"MSTRG.83698.1"	CNCI;CPC2;CPAT;Pfam	6D	4691005	4691218	.	class_code "u"
gene_id "MSTRG.85284"	transcript_id_"MSTRG.85284.1"	CNCI;CPC2;CPAT;Pfam	6D	176482646	176482859	.	class_code "u"
gene_id "MSTRG.88258"	transcript_id_"MSTRG.88258.1"	CNCI;CPC2;CPAT;Pfam	7A	61890716	61890929	.	class_code "u"
gene_id "MSTRG.90346"	transcript_id_"MSTRG.90346.1"	CNCI;CPC2;CPAT;Pfam	7A	434044003	434044216	.	class_code "u"
gene_id "MSTRG.91273"	transcript_id_"MSTRG.91273.1"	CNCI;CPC2;CPAT;Pfam	7A	581141157	581141370	.	class_code "u"
gene_id "MSTRG.100120"	transcript_id_"MSTRG.100120.1"	CNCI;CPC2;CPAT;Pfam	7D	231603112	231603325	.	class_code "u"
gene_id "MSTRG.105590"	transcript_id_"MSTRG.105590.1"	CNCI;CPC2;CPAT;Pfam	Un	427735824	427736037	.	class_code "u"
gene_id "MSTRG.2838"	transcript_id_"MSTRG.2838.1"	CNCI;CPC2;CPAT;Pfam	1A	457951245	457951459	.	class_code "u"
gene_id "MSTRG.7245"	transcript_id_"MSTRG.7245.1"	CNCI;CPC2;CPAT;Pfam	1B	426959812	426960026	.	class_code "u"
gene_id "MSTRG.20484"	transcript_id_"MSTRG.20484.1"	CNCI;CPC2;CPAT;Pfam	2B	105947511	105947725	.	class_code "u"
gene_id "MSTRG.25096"	transcript_id_"MSTRG.25096.1"	CNCI;CPC2;CPAT;Pfam	2B	776820600	776820814	.	class_code "u"
gene_id "MSTRG.27590"	transcript_id_"MSTRG.27590.1"	CNCI;CPC2;CPAT;Pfam	2D	301419972	301420186	.	class_code "u"
gene_id "MSTRG.32628"	transcript_id_"MSTRG.32628.1"	CNCI;CPC2;CPAT;Pfam	3A	336937277	336937491	.	class_code "u"
gene_id "MSTRG.37358"	transcript_id_"MSTRG.37358.1"	CNCI;CPC2;CPAT;Pfam	3B	180545976	180546190	.	class_code "u"
gene_id "MSTRG.42283"	transcript_id_"MSTRG.42283.1"	CNCI;CPC2;CPAT;Pfam	3D	48693752	48693966	.	class_code "u"
gene_id "MSTRG.57547"	transcript_id_"MSTRG.57547.1"	CNCI;CPC2;CPAT;Pfam	4D	378253066	378253280	.	class_code "u"
gene_id "MSTRG.59867"	transcript_id_"MSTRG.59867.1"	CNCI;CPC2;CPAT;Pfam	5A	168350267	168350481	.	class_code "u"
gene_id "MSTRG.85295"	transcript_id_"MSTRG.85295.1"	CNCI;CPC2;CPAT;Pfam	6D	179324191	179324405	.	class_code "u"
gene_id "MSTRG.90479"	transcript_id_"MSTRG.90479.1"	CNCI;CPC2;CPAT;Pfam	7A	462070163	462070377	.	class_code "u"
gene_id "MSTRG.90744"	transcript_id_"MSTRG.90744.1"	CNCI;CPC2;CPAT;Pfam	7A	508580057	508580271	.	class_code "u"
gene_id "MSTRG.91607"	transcript_id_"MSTRG.91607.1"	CNCI;CPC2;CPAT;Pfam	7A	634974181	634974395	.	class_code "u"
gene_id "MSTRG.97392"	transcript_id_"MSTRG.97392.1"	CNCI;CPC2;CPAT;Pfam	7B	707530687	707530901	.	class_code "u"
gene_id "MSTRG.97824"	transcript_id_"MSTRG.97824.1"	CNCI;CPC2;CPAT;Pfam	7B	745254976	745255190	.	class_code "u"
gene_id "MSTRG.100975"	transcript_id_"MSTRG.100975.1"	CNCI;CPC2;CPAT;Pfam	7D	423095233	423095447	.	class_code "u"
gene_id "MSTRG.105514"	transcript_id_"MSTRG.105514.1"	CNCI;CPC2;CPAT;Pfam	Un	421720044	421720258	.	class_code "u"
gene_id "MSTRG.1337"	transcript_id_"MSTRG.1337.1"	CNCI;CPC2;CPAT;Pfam	1A	177438880	177439095	.	class_code "u"
gene_id "MSTRG.15655"	transcript_id_"MSTRG.15655.1"	CNCI;CPC2;CPAT;Pfam	2A	200901738	200901953	.	class_code "u"
gene_id "MSTRG.15971"	transcript_id_"MSTRG.15971.1"	CNCI;CPC2;CPAT;Pfam	2A	304812030	304812245	.	class_code "u"
gene_id "MSTRG.19563"	transcript_id_"MSTRG.19563.1"	CNCI;CPC2;CPAT;Pfam	2B	12843788	12844003	.	class_code "i"
gene_id "MSTRG.20700"	transcript_id_"MSTRG.20700.1"	CNCI;CPC2;CPAT;Pfam	2B	134860340	134860555	.	class_code "u"
gene_id "MSTRG.24415"	transcript_id_"MSTRG.24415.1"	CNCI;CPC2;CPAT;Pfam	2B	708190555	708190770	.	class_code "u"
gene_id "MSTRG.25066"	transcript_id_"MSTRG.25066.1"	CNCI;CPC2;CPAT;Pfam	2B	775403732	775403947	.	class_code "u"
gene_id "MSTRG.32116"	transcript_id_"MSTRG.32116.1"	CNCI;CPC2;CPAT;Pfam	3A	170231081	170231296	.	class_code "u"
gene_id "MSTRG.32594"	transcript_id_"MSTRG.32594.1"	CNCI;CPC2;CPAT;Pfam	3A	327829313	327829528	.	class_code "u"
gene_id "MSTRG.32706"	transcript_id_"MSTRG.32706.1"	CNCI;CPC2;CPAT;Pfam	3A	362611158	362611373	.	class_code "u"
gene_id "MSTRG.35501"	transcript_id_"MSTRG.35501.1"	CNCI;CPC2;CPAT;Pfam	3A	730213593	730213808	.	class_code "u"
gene_id "MSTRG.36023"	transcript_id_"MSTRG.36023.1"	CNCI;CPC2;CPAT;Pfam	3B	14981352	14981567	.	class_code "u"
gene_id "MSTRG.40919"	transcript_id_"MSTRG.40919.1"	CNCI;CPC2;CPAT;Pfam	3B	772709543	772709758	.	class_code "u"
gene_id "MSTRG.61831"	transcript_id_"MSTRG.61831.1"	CNCI;CPC2;CPAT;Pfam	5A	523743449	523743664	+	class_code "u"
gene_id "MSTRG.59999"	transcript_id_"MSTRG.59999.1"	CNCI;CPC2;CPAT;Pfam	5A	219960453	219960668	.	class_code "u"
gene_id "MSTRG.68615"	transcript_id_"MSTRG.68615.1"	CNCI;CPC2;CPAT;Pfam	5B	637398108	637398323	.	class_code "u"
gene_id "MSTRG.69217"	transcript_id_"MSTRG.69217.1"	CNCI;CPC2;CPAT;Pfam	5B	688518318	688518533	.	class_code "u"
gene_id "MSTRG.70071"	transcript_id_"MSTRG.70071.1"	CNCI;CPC2;CPAT;Pfam	5D	48314583	48314798	.	class_code "u"
gene_id "MSTRG.70160"	transcript_id_"MSTRG.70160.1"	CNCI;CPC2;CPAT;Pfam	5D	58751056	58751271	.	class_code "u"
gene_id "MSTRG.75518"	transcript_id_"MSTRG.75518.1"	CNCI;CPC2;CPAT;Pfam	6A	66265535	66265750	.	class_code "u"
gene_id "MSTRG.76353"	transcript_id_"MSTRG.76353.1"	CNCI;CPC2;CPAT;Pfam	6A	200809991	200810206	.	class_code "u"
gene_id "MSTRG.87170"	transcript_id_"MSTRG.87170.1"	CNCI;CPC2;CPAT;Pfam	6D	457129828	457130043	.	class_code "u"
gene_id "MSTRG.88748"	transcript_id_"MSTRG.88748.1"	CNCI;CPC2;CPAT;Pfam	7A	113453678	113453893	.	class_code "u"
gene_id "MSTRG.93996"	transcript_id_"MSTRG.93996.1"	CNCI;CPC2;CPAT;Pfam	7B	161230298	161230513	.	class_code "u"
gene_id "MSTRG.97797"	transcript_id_"MSTRG.97797.1"	CNCI;CPC2;CPAT;Pfam	7B	744245170	744245385	.	class_code "u"
gene_id "MSTRG.101544"	transcript_id_"MSTRG.101544.1"	CNCI;CPC2;CPAT;Pfam	7D	503692205	503692420	.	class_code "u"
gene_id "MSTRG.104256"	transcript_id_"MSTRG.104256.1"	CNCI;CPC2;CPAT;Pfam	Un	199827144	199827359	.	class_code "u"
gene_id "MSTRG.105505"	transcript_id_"MSTRG.105505.1"	CNCI;CPC2;CPAT;Pfam	Un	421335265	421335480	.	class_code "u"
gene_id "MSTRG.12186"	transcript_id_"MSTRG.12186.1"	CNCI;CPC2;CPAT;Pfam	1D	351095395	351095611	.	class_code "u"
gene_id "MSTRG.12498"	transcript_id_"MSTRG.12498.1"	CNCI;CPC2;CPAT;Pfam	1D	387189499	387189715	.	class_code "u"
gene_id "MSTRG.19046"	transcript_id_"MSTRG.19046.1"	CNCI;CPC2;CPAT;Pfam	2A	755510133	755510349	.	class_code "u"
gene_id "MSTRG.19565"	transcript_id_"MSTRG.19565.1"	CNCI;CPC2;CPAT;Pfam	2B	12846355	12846571	.	class_code "i"
gene_id "MSTRG.31594"	transcript_id_"MSTRG.31594.1"	CNCI;CPC2;CPAT;Pfam	3A	77923149	77923365	.	class_code "u"
gene_id "MSTRG.36352"	transcript_id_"MSTRG.36352.1"	CNCI;CPC2;CPAT;Pfam	3B	44775061	44775277	.	class_code "u"
gene_id "MSTRG.39812"	transcript_id_"MSTRG.39812.1"	CNCI;CPC2;CPAT;Pfam	3B	633432241	633432457	.	class_code "u"
gene_id "MSTRG.51044"	transcript_id_"MSTRG.51044.1"	CNCI;CPC2;CPAT;Pfam	4A	738535702	738535918	.	class_code "u"
gene_id "MSTRG.68306"	transcript_id_"MSTRG.68306.1"	CNCI;CPC2;CPAT;Pfam	5B	601425136	601425352	.	class_code "u"
gene_id "MSTRG.73489"	transcript_id_"MSTRG.73489.1"	CNCI;CPC2;CPAT;Pfam	5D	481175770	481175986	.	class_code "u"
gene_id "MSTRG.86694"	transcript_id_"MSTRG.86694.1"	CNCI;CPC2;CPAT;Pfam	6D	423500093	423500309	.	class_code "u"
gene_id "MSTRG.86822"	transcript_id_"MSTRG.86822.1"	CNCI;CPC2;CPAT;Pfam	6D	433163258	433163474	.	class_code "u"
gene_id "MSTRG.89205"	transcript_id_"MSTRG.89205.1"	CNCI;CPC2;CPAT;Pfam	7A	172167107	172167323	.	class_code "u"
gene_id "MSTRG.92481"	transcript_id_"MSTRG.92481.1"	CNCI;CPC2;CPAT;Pfam	7A	714365831	714366047	.	class_code "u"
gene_id "MSTRG.93477"	transcript_id_"MSTRG.93477.1"	CNCI;CPC2;CPAT;Pfam	7B	87206823	87207039	.	class_code "u"
gene_id "MSTRG.97568"	transcript_id_"MSTRG.97568.1"	CNCI;CPC2;CPAT;Pfam	7B	720354084	720354300	.	class_code "u"
gene_id "MSTRG.99164"	transcript_id_"MSTRG.99164.1"	CNCI;CPC2;CPAT;Pfam	7D	101850009	101850225	.	class_code "u"
gene_id "MSTRG.99759"	transcript_id_"MSTRG.99759.1"	CNCI;CPC2;CPAT;Pfam	7D	181198647	181198863	.	class_code "u"
gene_id "MSTRG.4364"	transcript_id_"MSTRG.4364.1"	CNCI;CPC2;CPAT;Pfam	1A	586367685	586367902	.	class_code "u"
gene_id "MSTRG.5313"	transcript_id_"MSTRG.5313.1"	CNCI;CPC2;CPAT;Pfam	1B	78816560	78816777	.	class_code "u"
gene_id "MSTRG.10311"	transcript_id_"MSTRG.10311.1"	CNCI;CPC2;CPAT;Pfam	1D	56524026	56524243	.	class_code "u"
gene_id "MSTRG.15829"	transcript_id_"MSTRG.15829.1"	CNCI;CPC2;CPAT;Pfam	2A	256807658	256807875	.	class_code "u"
gene_id "MSTRG.23440"	transcript_id_"MSTRG.23440.1"	CNCI;CPC2;CPAT;Pfam	2B	582643977	582644194	+	class_code "u"
gene_id "MSTRG.25430"	transcript_id_"MSTRG.25430.1"	CNCI;CPC2;CPAT;Pfam	2D	2604802	2605019	.	class_code "u"
gene_id "MSTRG.26535"	transcript_id_"MSTRG.26535.1"	CNCI;CPC2;CPAT;Pfam	2D	97594673	97594890	.	class_code "u"
gene_id "MSTRG.27639"	transcript_id_"MSTRG.27639.1"	CNCI;CPC2;CPAT;Pfam	2D	310719254	310719471	.	class_code "u"
gene_id "MSTRG.35788"	transcript_id_"MSTRG.35788.1"	CNCI;CPC2;CPAT;Pfam	3B	1226798	1227015	.	class_code "u"
gene_id "MSTRG.43201"	transcript_id_"MSTRG.43201.1"	CNCI;CPC2;CPAT;Pfam	3D	177338120	177338337	.	class_code "u"
gene_id "MSTRG.46001"	transcript_id_"MSTRG.46001.1"	CNCI;CPC2;CPAT;Pfam	3D	580368545	580368762	.	class_code "u"
gene_id "MSTRG.49247"	transcript_id_"MSTRG.49247.1"	CNCI;CPC2;CPAT;Pfam	4A	577250161	577250378	.	class_code "u"
gene_id "MSTRG.50058"	transcript_id_"MSTRG.50058.1"	CNCI;CPC2;CPAT;Pfam	4A	632304953	632305170	.	class_code "u"
gene_id "MSTRG.56055"	transcript_id_"MSTRG.56055.1"	CNCI;CPC2;CPAT;Pfam	4D	67353006	67353223	.	class_code "u"
gene_id "MSTRG.57806"	transcript_id_"MSTRG.57806.1"	CNCI;CPC2;CPAT;Pfam	4D	417831870	417832087	.	class_code "u"
gene_id "MSTRG.70806"	transcript_id_"MSTRG.70806.1"	CNCI;CPC2;CPAT;Pfam	5D	179127537	179127754	.	class_code "u"
gene_id "MSTRG.72139"	transcript_id_"MSTRG.72139.1"	CNCI;CPC2;CPAT;Pfam	5D	370350401	370350618	.	class_code "u"
gene_id "MSTRG.74266"	transcript_id_"MSTRG.74266.1"	CNCI;CPC2;CPAT;Pfam	5D	538149803	538150020	.	class_code "u"
gene_id "MSTRG.88408"	transcript_id_"MSTRG.88408.1"	CNCI;CPC2;CPAT;Pfam	7A	74917701	74917918	.	class_code "u"
gene_id "MSTRG.89485"	transcript_id_"MSTRG.89485.1"	CNCI;CPC2;CPAT;Pfam	7A	217680391	217680608	.	class_code "u"
gene_id "MSTRG.96843"	transcript_id_"MSTRG.96843.1"	CNCI;CPC2;CPAT;Pfam	7B	652930492	652930709	.	class_code "u"
gene_id "MSTRG.97934"	transcript_id_"MSTRG.97934.1"	CNCI;CPC2;CPAT;Pfam	7D	3716075	3716292	.	class_code "u"
gene_id "MSTRG.100131"	transcript_id_"MSTRG.100131.1"	CNCI;CPC2;CPAT;Pfam	7D	231616962	231617179	.	class_code "i"
gene_id "MSTRG.1596"	transcript_id_"MSTRG.1596.1"	CNCI;CPC2;CPAT;Pfam	1A	254178344	254178562	.	class_code "u"
gene_id "MSTRG.4005"	transcript_id_"MSTRG.4005.1"	CNCI;CPC2;CPAT;Pfam	1A	561309736	561309954	.	class_code "u"
gene_id "MSTRG.9590"	transcript_id_"MSTRG.9590.1"	CNCI;CPC2;CPAT;Pfam	1B	685178039	685178257	.	class_code "u"
gene_id "MSTRG.19042"	transcript_id_"MSTRG.19042.1"	CNCI;CPC2;CPAT;Pfam	2A	755479248	755479466	+	class_code "u"
gene_id "MSTRG.18834"	transcript_id_"MSTRG.18834.1"	CNCI;CPC2;CPAT;Pfam	2A	743104174	743104392	.	class_code "u"
gene_id "MSTRG.20306"	transcript_id_"MSTRG.20306.1"	CNCI;CPC2;CPAT;Pfam	2B	86979947	86980165	.	class_code "u"
gene_id "MSTRG.20337"	transcript_id_"MSTRG.20337.1"	CNCI;CPC2;CPAT;Pfam	2B	89649268	89649486	.	class_code "u"
gene_id "MSTRG.21579"	transcript_id_"MSTRG.21579.1"	CNCI;CPC2;CPAT;Pfam	2B	255863768	255863986	.	class_code "u"
gene_id "MSTRG.32931"	transcript_id_"MSTRG.32931.1"	CNCI;CPC2;CPAT;Pfam	3A	418761081	418761299	.	class_code "i"
gene_id "MSTRG.34651"	transcript_id_"MSTRG.34651.1"	CNCI;CPC2;CPAT;Pfam	3A	648554642	648554860	.	class_code "u"
gene_id "MSTRG.41786"	transcript_id_"MSTRG.41786.1"	CNCI;CPC2;CPAT;Pfam	3D	9592512	9592730	.	class_code "u"
gene_id "MSTRG.50559"	transcript_id_"MSTRG.50559.1"	CNCI;CPC2;CPAT;Pfam	4A	688393680	688393898	.	class_code "u"
gene_id "MSTRG.50832"	transcript_id_"MSTRG.50832.1"	CNCI;CPC2;CPAT;Pfam	4A	713273997	713274215	.	class_code "u"
gene_id "MSTRG.52939"	transcript_id_"MSTRG.52939.1"	CNCI;CPC2;CPAT;Pfam	4B	301735776	301735994	.	class_code "u"
gene_id "MSTRG.56822"	transcript_id_"MSTRG.56822.1"	CNCI;CPC2;CPAT;Pfam	4D	230466268	230466486	.	class_code "u"
gene_id "MSTRG.63853"	transcript_id_"MSTRG.63853.1"	CNCI;CPC2;CPAT;Pfam	5A	702484025	702484243	.	class_code "u"
gene_id "MSTRG.73554"	transcript_id_"MSTRG.73554.1"	CNCI;CPC2;CPAT;Pfam	5D	484908645	484908863	-	class_code "u"
gene_id "MSTRG.69916"	transcript_id_"MSTRG.69916.1"	CNCI;CPC2;CPAT;Pfam	5D	31263192	31263410	.	class_code "u"
gene_id "MSTRG.74985"	transcript_id_"MSTRG.74985.1"	CNCI;CPC2;CPAT;Pfam	6A	19869894	19870112	.	class_code "u"
gene_id "MSTRG.75474"	transcript_id_"MSTRG.75474.1"	CNCI;CPC2;CPAT;Pfam	6A	62887535	62887753	.	class_code "u"
gene_id "MSTRG.91507"	transcript_id_"MSTRG.91507.1"	CNCI;CPC2;CPAT;Pfam	7A	623741823	623742041	.	class_code "u"
gene_id "MSTRG.96801"	transcript_id_"MSTRG.96801.1"	CNCI;CPC2;CPAT;Pfam	7B	647787975	647788193	.	class_code "u"
gene_id "MSTRG.97641"	transcript_id_"MSTRG.97641.1"	CNCI;CPC2;CPAT;Pfam	7B	728163556	728163774	.	class_code "u"
gene_id "MSTRG.104503"	transcript_id_"MSTRG.104503.1"	CNCI;CPC2;CPAT;Pfam	Un	274358593	274358811	.	class_code "u"
gene_id "MSTRG.7019"	transcript_id_"MSTRG.7019.1"	CNCI;CPC2;CPAT;Pfam	1B	392878312	392878531	.	class_code "u"
gene_id "MSTRG.15991"	transcript_id_"MSTRG.15991.1"	CNCI;CPC2;CPAT;Pfam	2A	311916556	311916775	.	class_code "u"
gene_id "MSTRG.20805"	transcript_id_"MSTRG.20805.1"	CNCI;CPC2;CPAT;Pfam	2B	146614965	146615184	.	class_code "u"
gene_id "MSTRG.23246"	transcript_id_"MSTRG.23246.1"	CNCI;CPC2;CPAT;Pfam	2B	553863182	553863401	.	class_code "u"
gene_id "MSTRG.45666"	transcript_id_"MSTRG.45666.1"	CNCI;CPC2;CPAT;Pfam	3D	549382958	549383177	.	class_code "u"
gene_id "MSTRG.48652"	transcript_id_"MSTRG.48652.1"	CNCI;CPC2;CPAT;Pfam	4A	498163569	498163788	.	class_code "u"
gene_id "MSTRG.52914"	transcript_id_"MSTRG.52914.1"	CNCI;CPC2;CPAT;Pfam	4B	291807910	291808129	.	class_code "u"
gene_id "MSTRG.53287"	transcript_id_"MSTRG.53287.1"	CNCI;CPC2;CPAT;Pfam	4B	399824652	399824871	.	class_code "u"
gene_id "MSTRG.62201"	transcript_id_"MSTRG.62201.1"	CNCI;CPC2;CPAT;Pfam	5A	559078671	559078890	.	class_code "u"
gene_id "MSTRG.63021"	transcript_id_"MSTRG.63021.1"	CNCI;CPC2;CPAT;Pfam	5A	626253535	626253754	.	class_code "u"
gene_id "MSTRG.70700"	transcript_id_"MSTRG.70700.1"	CNCI;CPC2;CPAT;Pfam	5D	142546535	142546754	.	class_code "u"
gene_id "MSTRG.76622"	transcript_id_"MSTRG.76622.1"	CNCI;CPC2;CPAT;Pfam	6A	306372446	306372665	.	class_code "u"
gene_id "MSTRG.80140"	transcript_id_"MSTRG.80140.1"	CNCI;CPC2;CPAT;Pfam	6B	160911114	160911333	.	class_code "u"
gene_id "MSTRG.85245"	transcript_id_"MSTRG.85245.1"	CNCI;CPC2;CPAT;Pfam	6D	168031763	168031982	.	class_code "u"
gene_id "MSTRG.90106"	transcript_id_"MSTRG.90106.1"	CNCI;CPC2;CPAT;Pfam	7A	354014393	354014612	.	class_code "u"
gene_id "MSTRG.93144"	transcript_id_"MSTRG.93144.1"	CNCI;CPC2;CPAT;Pfam	7B	43754637	43754856	.	class_code "u"
gene_id "MSTRG.95847"	transcript_id_"MSTRG.95847.1"	CNCI;CPC2;CPAT;Pfam	7B	524051198	524051417	.	class_code "u"
gene_id "MSTRG.105737"	transcript_id_"MSTRG.105737.1"	CNCI;CPC2;CPAT;Pfam	Un	441135369	441135588	.	class_code "u"
gene_id "MSTRG.10312"	transcript_id_"MSTRG.10312.1"	CNCI;CPC2;CPAT;Pfam	1D	56526124	56526344	.	class_code "u"
gene_id "MSTRG.37842"	transcript_id_"MSTRG.37842.1"	CNCI;CPC2;CPAT;Pfam	3B	267287586	267287806	.	class_code "u"
gene_id "MSTRG.40952"	transcript_id_"MSTRG.40952.1"	CNCI;CPC2;CPAT;Pfam	3B	776990074	776990294	.	class_code "u"
gene_id "MSTRG.71787"	transcript_id_"MSTRG.71787.1"	CNCI;CPC2;CPAT;Pfam	5D	327614361	327614581	.	class_code "u"
gene_id "MSTRG.75885"	transcript_id_"MSTRG.75885.1"	CNCI;CPC2;CPAT;Pfam	6A	112588481	112588701	.	class_code "u"
gene_id "MSTRG.81869"	transcript_id_"MSTRG.81869.1"	CNCI;CPC2;CPAT;Pfam	6B	519981792	519982012	.	class_code "u"
gene_id "MSTRG.82335"	transcript_id_"MSTRG.82335.1"	CNCI;CPC2;CPAT;Pfam	6B	589524024	589524244	.	class_code "u"
gene_id "MSTRG.83917"	transcript_id_"MSTRG.83917.1"	CNCI;CPC2;CPAT;Pfam	6D	15674676	15674896	.	class_code "u"
gene_id "MSTRG.86299"	transcript_id_"MSTRG.86299.1"	CNCI;CPC2;CPAT;Pfam	6D	380193429	380193649	.	class_code "u"
gene_id "MSTRG.86826"	transcript_id_"MSTRG.86826.1"	CNCI;CPC2;CPAT;Pfam	6D	433276150	433276370	.	class_code "u"
gene_id "MSTRG.8879"	transcript_id_"MSTRG.8879.1"	CNCI;CPC2;CPAT;Pfam	1B	631851860	631852081	.	class_code "u"
gene_id "MSTRG.20818"	transcript_id_"MSTRG.20818.1"	CNCI;CPC2;CPAT;Pfam	2B	146981442	146981663	.	class_code "u"
gene_id "MSTRG.32445"	transcript_id_"MSTRG.32445.1"	CNCI;CPC2;CPAT;Pfam	3A	250043528	250043749	.	class_code "u"
gene_id "MSTRG.38647"	transcript_id_"MSTRG.38647.1"	CNCI;CPC2;CPAT;Pfam	3B	462689828	462690049	.	class_code "u"
gene_id "MSTRG.51139"	transcript_id_"MSTRG.51139.1"	CNCI;CPC2;CPAT;Pfam	4A	744469474	744469695	.	class_code "u"
gene_id "MSTRG.73104"	transcript_id_"MSTRG.73104.1"	CNCI;CPC2;CPAT;Pfam	5D	447838617	447838838	.	class_code "u"
gene_id "MSTRG.75257"	transcript_id_"MSTRG.75257.1"	CNCI;CPC2;CPAT;Pfam	6A	38868952	38869173	.	class_code "u"
gene_id "MSTRG.88542"	transcript_id_"MSTRG.88542.1"	CNCI;CPC2;CPAT;Pfam	7A	88951757	88951978	.	class_code "u"
gene_id "MSTRG.92235"	transcript_id_"MSTRG.92235.1"	CNCI;CPC2;CPAT;Pfam	7A	695099034	695099255	.	class_code "u"
gene_id "MSTRG.93390"	transcript_id_"MSTRG.93390.1"	CNCI;CPC2;CPAT;Pfam	7B	73724907	73725128	.	class_code "u"
gene_id "MSTRG.95243"	transcript_id_"MSTRG.95243.1"	CNCI;CPC2;CPAT;Pfam	7B	425475411	425475632	.	class_code "i"
gene_id "MSTRG.96840"	transcript_id_"MSTRG.96840.1"	CNCI;CPC2;CPAT;Pfam	7B	652160872	652161093	.	class_code "u"
gene_id "MSTRG.97428"	transcript_id_"MSTRG.97428.1"	CNCI;CPC2;CPAT;Pfam	7B	709476330	709476551	.	class_code "u"
gene_id "MSTRG.99569"	transcript_id_"MSTRG.99569.1"	CNCI;CPC2;CPAT;Pfam	7D	155684841	155685062	+	class_code "u"
gene_id "MSTRG.1606"	transcript_id_"MSTRG.1606.1"	CNCI;CPC2;CPAT;Pfam	1A	255202690	255202912	.	class_code "u"
gene_id "MSTRG.2258"	transcript_id_"MSTRG.2258.1"	CNCI;CPC2;CPAT;Pfam	1A	366123334	366123556	.	class_code "u"
gene_id "MSTRG.13380"	transcript_id_"MSTRG.13380.1"	CNCI;CPC2;CPAT;Pfam	1D	467198915	467199137	.	class_code "u"
gene_id "MSTRG.22138"	transcript_id_"MSTRG.22138.1"	CNCI;CPC2;CPAT;Pfam	2B	391123127	391123349	.	class_code "u"
gene_id "MSTRG.37916"	transcript_id_"MSTRG.37916.1"	CNCI;CPC2;CPAT;Pfam	3B	290614963	290615185	.	class_code "u"
gene_id "MSTRG.50440"	transcript_id_"MSTRG.50440.1"	CNCI;CPC2;CPAT;Pfam	4A	675807909	675808131	+	class_code "u"
gene_id "MSTRG.49634"	transcript_id_"MSTRG.49634.1"	CNCI;CPC2;CPAT;Pfam	4A	605088235	605088457	.	class_code "u"
gene_id "MSTRG.57037"	transcript_id_"MSTRG.57037.1"	CNCI;CPC2;CPAT;Pfam	4D	294460187	294460409	.	class_code "u"
gene_id "MSTRG.59000"	transcript_id_"MSTRG.59000.1"	CNCI;CPC2;CPAT;Pfam	5A	15090823	15091045	.	class_code "u"
gene_id "MSTRG.63385"	transcript_id_"MSTRG.63385.1"	CNCI;CPC2;CPAT;Pfam	5A	659361107	659361329	.	class_code "u"
gene_id "MSTRG.63651"	transcript_id_"MSTRG.63651.1"	CNCI;CPC2;CPAT;Pfam	5A	684003259	684003481	.	class_code "u"
gene_id "MSTRG.65024"	transcript_id_"MSTRG.65024.1"	CNCI;CPC2;CPAT;Pfam	5B	142427507	142427729	.	class_code "u"
gene_id "MSTRG.68391"	transcript_id_"MSTRG.68391.1"	CNCI;CPC2;CPAT;Pfam	5B	611595723	611595945	.	class_code "u"
gene_id "MSTRG.70310"	transcript_id_"MSTRG.70310.1"	CNCI;CPC2;CPAT;Pfam	5D	80082404	80082626	.	class_code "u"
gene_id "MSTRG.72278"	transcript_id_"MSTRG.72278.1"	CNCI;CPC2;CPAT;Pfam	5D	383306073	383306295	.	class_code "u"
gene_id "MSTRG.74846"	transcript_id_"MSTRG.74846.1"	CNCI;CPC2;CPAT;Pfam	6A	9581053	9581275	.	class_code "u"
gene_id "MSTRG.78756"	transcript_id_"MSTRG.78756.1"	CNCI;CPC2;CPAT;Pfam	6B	6015252	6015474	+	class_code "u"
gene_id "MSTRG.82042"	transcript_id_"MSTRG.82042.1"	CNCI;CPC2;CPAT;Pfam	6B	546203012	546203234	.	class_code "u"
gene_id "MSTRG.84016"	transcript_id_"MSTRG.84016.1"	CNCI;CPC2;CPAT;Pfam	6D	23636723	23636945	.	class_code "u"
gene_id "MSTRG.89149"	transcript_id_"MSTRG.89149.1"	CNCI;CPC2;CPAT;Pfam	7A	165069051	165069273	.	class_code "u"
gene_id "MSTRG.100119"	transcript_id_"MSTRG.100119.1"	CNCI;CPC2;CPAT;Pfam	7D	231600792	231601014	-	class_code "u"
gene_id "MSTRG.20064"	transcript_id_"MSTRG.20064.1"	CNCI;CPC2;CPAT;Pfam	2B	57142530	57142753	.	class_code "u"
gene_id "MSTRG.21938"	transcript_id_"MSTRG.21938.1"	CNCI;CPC2;CPAT;Pfam	2B	359066335	359066558	.	class_code "u"
gene_id "MSTRG.26448"	transcript_id_"MSTRG.26448.1"	CNCI;CPC2;CPAT;Pfam	2D	86030627	86030850	.	class_code "u"
gene_id "MSTRG.42115"	transcript_id_"MSTRG.42115.1"	CNCI;CPC2;CPAT;Pfam	3D	32583856	32584079	.	class_code "u"
gene_id "MSTRG.47883"	transcript_id_"MSTRG.47883.1"	CNCI;CPC2;CPAT;Pfam	4A	250470440	250470663	.	class_code "u"
gene_id "MSTRG.54107"	transcript_id_"MSTRG.54107.1"	CNCI;CPC2;CPAT;Pfam	4B	527348530	527348753	.	class_code "u"
gene_id "MSTRG.60330"	transcript_id_"MSTRG.60330.1"	CNCI;CPC2;CPAT;Pfam	5A	315177561	315177784	-	class_code "u"
gene_id "MSTRG.67561"	transcript_id_"MSTRG.67561.1"	CNCI;CPC2;CPAT;Pfam	5B	529511163	529511386	.	class_code "u"
gene_id "MSTRG.69039"	transcript_id_"MSTRG.69039.1"	CNCI;CPC2;CPAT;Pfam	5B	674378632	674378855	.	class_code "u"
gene_id "MSTRG.85654"	transcript_id_"MSTRG.85654.1"	CNCI;CPC2;CPAT;Pfam	6D	283871139	283871362	.	class_code "u"
gene_id "MSTRG.91546"	transcript_id_"MSTRG.91546.1"	CNCI;CPC2;CPAT;Pfam	7A	627607910	627608133	.	class_code "u"
gene_id "MSTRG.92446"	transcript_id_"MSTRG.92446.1"	CNCI;CPC2;CPAT;Pfam	7A	711364474	711364697	.	class_code "u"
gene_id "MSTRG.94352"	transcript_id_"MSTRG.94352.1"	CNCI;CPC2;CPAT;Pfam	7B	226584507	226584730	.	class_code "u"
gene_id "MSTRG.4233"	transcript_id_"MSTRG.4233.1"	CNCI;CPC2;CPAT;Pfam	1A	578292354	578292578	.	class_code "u"
gene_id "MSTRG.5529"	transcript_id_"MSTRG.5529.1"	CNCI;CPC2;CPAT;Pfam	1B	111221512	111221736	.	class_code "u"
gene_id "MSTRG.9231"	transcript_id_"MSTRG.9231.1"	CNCI;CPC2;CPAT;Pfam	1B	662561420	662561644	.	class_code "u"
gene_id "MSTRG.27313"	transcript_id_"MSTRG.27313.1"	CNCI;CPC2;CPAT;Pfam	2D	216954697	216954921	.	class_code "u"
gene_id "MSTRG.27878"	transcript_id_"MSTRG.27878.1"	CNCI;CPC2;CPAT;Pfam	2D	350639824	350640048	.	class_code "u"
gene_id "MSTRG.28257"	transcript_id_"MSTRG.28257.1"	CNCI;CPC2;CPAT;Pfam	2D	406971644	406971868	.	class_code "u"
gene_id "MSTRG.41694"	transcript_id_"MSTRG.41694.1"	CNCI;CPC2;CPAT;Pfam	3D	5420234	5420458	.	class_code "u"
gene_id "MSTRG.50607"	transcript_id_"MSTRG.50607.1"	CNCI;CPC2;CPAT;Pfam	4A	693883207	693883431	.	class_code "u"
gene_id "MSTRG.52420"	transcript_id_"MSTRG.52420.1"	CNCI;CPC2;CPAT;Pfam	4B	160220501	160220725	.	class_code "u"
gene_id "MSTRG.59199"	transcript_id_"MSTRG.59199.1"	CNCI;CPC2;CPAT;Pfam	5A	37985298	37985522	.	class_code "u"
gene_id "MSTRG.61011"	transcript_id_"MSTRG.61011.1"	CNCI;CPC2;CPAT;Pfam	5A	426852967	426853191	.	class_code "u"
gene_id "MSTRG.76517"	transcript_id_"MSTRG.76517.1"	CNCI;CPC2;CPAT;Pfam	6A	256740740	256740964	.	class_code "u"
gene_id "MSTRG.92025"	transcript_id_"MSTRG.92025.1"	CNCI;CPC2;CPAT;Pfam	7A	676302217	676302441	.	class_code "u"
gene_id "MSTRG.94085"	transcript_id_"MSTRG.94085.1"	CNCI;CPC2;CPAT;Pfam	7B	179243261	179243485	.	class_code "u"
gene_id "MSTRG.94796"	transcript_id_"MSTRG.94796.1"	CNCI;CPC2;CPAT;Pfam	7B	337593404	337593628	.	class_code "u"
gene_id "MSTRG.99228"	transcript_id_"MSTRG.99228.1"	CNCI;CPC2;CPAT;Pfam	7D	109367998	109368222	.	class_code "u"
gene_id "MSTRG.102336"	transcript_id_"MSTRG.102336.1"	CNCI;CPC2;CPAT;Pfam	7D	588075309	588075533	.	class_code "u"
gene_id "MSTRG.105217"	transcript_id_"MSTRG.105217.1"	CNCI;CPC2;CPAT;Pfam	Un	393873534	393873758	.	class_code "u"
gene_id "MSTRG.15832"	transcript_id_"MSTRG.15832.1"	CNCI;CPC2;CPAT;Pfam	2A	257025960	257026185	.	class_code "u"
gene_id "MSTRG.18875"	transcript_id_"MSTRG.18875.1"	CNCI;CPC2;CPAT;Pfam	2A	745237501	745237726	.	class_code "u"
gene_id "MSTRG.28262"	transcript_id_"MSTRG.28262.1"	CNCI;CPC2;CPAT;Pfam	2D	407632345	407632570	.	class_code "u"
gene_id "MSTRG.28970"	transcript_id_"MSTRG.28970.1"	CNCI;CPC2;CPAT;Pfam	2D	495034821	495035046	.	class_code "u"
gene_id "MSTRG.29717"	transcript_id_"MSTRG.29717.1"	CNCI;CPC2;CPAT;Pfam	2D	579070054	579070279	.	class_code "u"
gene_id "MSTRG.33170"	transcript_id_"MSTRG.33170.1"	CNCI;CPC2;CPAT;Pfam	3A	467348950	467349175	.	class_code "i"
gene_id "MSTRG.41523"	transcript_id_"MSTRG.41523.1"	CNCI;CPC2;CPAT;Pfam	3B	824380405	824380630	.	class_code "u"
gene_id "MSTRG.54980"	transcript_id_"MSTRG.54980.1"	CNCI;CPC2;CPAT;Pfam	4B	650053928	650054153	.	class_code "u"
gene_id "MSTRG.56873"	transcript_id_"MSTRG.56873.1"	CNCI;CPC2;CPAT;Pfam	4D	245082465	245082690	.	class_code "u"
gene_id "MSTRG.64201"	transcript_id_"MSTRG.64201.1"	CNCI;CPC2;CPAT;Pfam	5B	27316785	27317010	.	class_code "u"
gene_id "MSTRG.65928"	transcript_id_"MSTRG.65928.1"	CNCI;CPC2;CPAT;Pfam	5B	321630229	321630454	.	class_code "u"
gene_id "MSTRG.69710"	transcript_id_"MSTRG.69710.1"	CNCI;CPC2;CPAT;Pfam	5D	11223215	11223440	.	class_code "u"
gene_id "MSTRG.79748"	transcript_id_"MSTRG.79748.1"	CNCI;CPC2;CPAT;Pfam	6B	116126765	116126990	.	class_code "u"
gene_id "MSTRG.88233"	transcript_id_"MSTRG.88233.1"	CNCI;CPC2;CPAT;Pfam	7A	60097405	60097630	.	class_code "u"
gene_id "MSTRG.91382"	transcript_id_"MSTRG.91382.1"	CNCI;CPC2;CPAT;Pfam	7A	605321843	605322068	.	class_code "u"
gene_id "MSTRG.2399"	transcript_id_"MSTRG.2399.1"	CNCI;CPC2;CPAT;Pfam	1A	385895716	385895942	+	class_code "i"
gene_id "MSTRG.3954"	transcript_id_"MSTRG.3954.1"	CNCI;CPC2;CPAT;Pfam	1A	557131087	557131313	.	class_code "u"
gene_id "MSTRG.8060"	transcript_id_"MSTRG.8060.1"	CNCI;CPC2;CPAT;Pfam	1B	544561018	544561244	.	class_code "u"
gene_id "MSTRG.23234"	transcript_id_"MSTRG.23234.1"	CNCI;CPC2;CPAT;Pfam	2B	551537871	551538097	.	class_code "u"
gene_id "MSTRG.23874"	transcript_id_"MSTRG.23874.1"	CNCI;CPC2;CPAT;Pfam	2B	647411904	647412130	.	class_code "u"
gene_id "MSTRG.43087"	transcript_id_"MSTRG.43087.1"	CNCI;CPC2;CPAT;Pfam	3D	161922616	161922842	.	class_code "u"
gene_id "MSTRG.52346"	transcript_id_"MSTRG.52346.1"	CNCI;CPC2;CPAT;Pfam	4B	141884831	141885057	.	class_code "u"
gene_id "MSTRG.54811"	transcript_id_"MSTRG.54811.1"	CNCI;CPC2;CPAT;Pfam	4B	630368165	630368391	.	class_code "u"
gene_id "MSTRG.78149"	transcript_id_"MSTRG.78149.1"	CNCI;CPC2;CPAT;Pfam	6A	586661247	586661473	.	class_code "u"
gene_id "MSTRG.79503"	transcript_id_"MSTRG.79503.1"	CNCI;CPC2;CPAT;Pfam	6B	79971406	79971632	.	class_code "u"
gene_id "MSTRG.80399"	transcript_id_"MSTRG.80399.1"	CNCI;CPC2;CPAT;Pfam	6B	203465527	203465753	.	class_code "u"
gene_id "MSTRG.86508"	transcript_id_"MSTRG.86508.1"	CNCI;CPC2;CPAT;Pfam	6D	403977434	403977660	.	class_code "u"
gene_id "MSTRG.88251"	transcript_id_"MSTRG.88251.1"	CNCI;CPC2;CPAT;Pfam	7A	60934315	60934541	.	class_code "u"
gene_id "MSTRG.91848"	transcript_id_"MSTRG.91848.1"	CNCI;CPC2;CPAT;Pfam	7A	660478342	660478568	.	class_code "u"
gene_id "MSTRG.95282"	transcript_id_"MSTRG.95282.1"	CNCI;CPC2;CPAT;Pfam	7B	429122569	429122795	.	class_code "u"
gene_id "MSTRG.103501"	transcript_id_"MSTRG.103501.1"	CNCI;CPC2;CPAT;Pfam	Un	50133640	50133866	.	class_code "u"
gene_id "MSTRG.104757"	transcript_id_"MSTRG.104757.1"	CNCI;CPC2;CPAT;Pfam	Un	323810232	323810458	.	class_code "u"
gene_id "MSTRG.4876"	transcript_id_"MSTRG.4876.1"	CNCI;CPC2;CPAT;Pfam	1B	28514946	28515173	.	class_code "u"
gene_id "MSTRG.4981"	transcript_id_"MSTRG.4981.1"	CNCI;CPC2;CPAT;Pfam	1B	40873443	40873670	.	class_code "u"
gene_id "MSTRG.15674"	transcript_id_"MSTRG.15674.1"	CNCI;CPC2;CPAT;Pfam	2A	205192776	205193003	.	class_code "u"
gene_id "MSTRG.25248"	transcript_id_"MSTRG.25248.1"	CNCI;CPC2;CPAT;Pfam	2B	789042874	789043101	.	class_code "u"
gene_id "MSTRG.27331"	transcript_id_"MSTRG.27331.1"	CNCI;CPC2;CPAT;Pfam	2D	222327590	222327817	.	class_code "u"
gene_id "MSTRG.30722"	transcript_id_"MSTRG.30722.1"	CNCI;CPC2;CPAT;Pfam	3A	672911	673138	.	class_code "u"
gene_id "MSTRG.40581"	transcript_id_"MSTRG.40581.1"	CNCI;CPC2;CPAT;Pfam	3B	736501861	736502088	.	class_code "u"
gene_id "MSTRG.45250"	transcript_id_"MSTRG.45250.1"	CNCI;CPC2;CPAT;Pfam	3D	505955900	505956127	.	class_code "u"
gene_id "MSTRG.48153"	transcript_id_"MSTRG.48153.1"	CNCI;CPC2;CPAT;Pfam	4A	366478627	366478854	.	class_code "u"
gene_id "MSTRG.48209"	transcript_id_"MSTRG.48209.1"	CNCI;CPC2;CPAT;Pfam	4A	388007220	388007447	.	class_code "u"
gene_id "MSTRG.89203"	transcript_id_"MSTRG.89203.1"	CNCI;CPC2;CPAT;Pfam	7A	171889545	171889772	.	class_code "u"
gene_id "MSTRG.92619"	transcript_id_"MSTRG.92619.1"	CNCI;CPC2;CPAT;Pfam	7A	729355723	729355950	.	class_code "u"
gene_id "MSTRG.93389"	transcript_id_"MSTRG.93389.1"	CNCI;CPC2;CPAT;Pfam	7B	73722784	73723011	.	class_code "u"
gene_id "MSTRG.93394"	transcript_id_"MSTRG.93394.1"	CNCI;CPC2;CPAT;Pfam	7B	74100090	74100317	.	class_code "u"
gene_id "MSTRG.4485"	transcript_id_"MSTRG.4485.1"	CNCI;CPC2;CPAT;Pfam	1B	903791	904019	.	class_code "u"
gene_id "MSTRG.4578"	transcript_id_"MSTRG.4578.1"	CNCI;CPC2;CPAT;Pfam	1B	7228845	7229073	.	class_code "u"
gene_id "MSTRG.6297"	transcript_id_"MSTRG.6297.1"	CNCI;CPC2;CPAT;Pfam	1B	264571297	264571525	.	class_code "u"
gene_id "MSTRG.8888"	transcript_id_"MSTRG.8888.1"	CNCI;CPC2;CPAT;Pfam	1B	632480121	632480349	.	class_code "u"
gene_id "MSTRG.9912"	transcript_id_"MSTRG.9912.1"	CNCI;CPC2;CPAT;Pfam	1D	17047226	17047454	.	class_code "u"
gene_id "MSTRG.14917"	transcript_id_"MSTRG.14917.1"	CNCI;CPC2;CPAT;Pfam	2A	89593491	89593719	.	class_code "u"
gene_id "MSTRG.15787"	transcript_id_"MSTRG.15787.1"	CNCI;CPC2;CPAT;Pfam	2A	237623852	237624080	.	class_code "u"
gene_id "MSTRG.16362"	transcript_id_"MSTRG.16362.1"	CNCI;CPC2;CPAT;Pfam	2A	403590468	403590696	.	class_code "u"
gene_id "MSTRG.24267"	transcript_id_"MSTRG.24267.1"	CNCI;CPC2;CPAT;Pfam	2B	693853028	693853256	.	class_code "u"
gene_id "MSTRG.34191"	transcript_id_"MSTRG.34191.1"	CNCI;CPC2;CPAT;Pfam	3A	602624328	602624556	.	class_code "u"
gene_id "MSTRG.35857"	transcript_id_"MSTRG.35857.1"	CNCI;CPC2;CPAT;Pfam	3B	5040839	5041067	.	class_code "u"
gene_id "MSTRG.40923"	transcript_id_"MSTRG.40923.1"	CNCI;CPC2;CPAT;Pfam	3B	773358835	773359063	.	class_code "u"
gene_id "MSTRG.41827"	transcript_id_"MSTRG.41827.1"	CNCI;CPC2;CPAT;Pfam	3D	12114674	12114902	.	class_code "u"
gene_id "MSTRG.46676"	transcript_id_"MSTRG.46676.1"	CNCI;CPC2;CPAT;Pfam	4A	17785887	17786115	.	class_code "u"
gene_id "MSTRG.50113"	transcript_id_"MSTRG.50113.1"	CNCI;CPC2;CPAT;Pfam	4A	637498937	637499165	.	class_code "u"
gene_id "MSTRG.50169"	transcript_id_"MSTRG.50169.1"	CNCI;CPC2;CPAT;Pfam	4A	642936237	642936465	.	class_code "u"
gene_id "MSTRG.59487"	transcript_id_"MSTRG.59487.1"	CNCI;CPC2;CPAT;Pfam	5A	80517821	80518049	.	class_code "u"
gene_id "MSTRG.78227"	transcript_id_"MSTRG.78227.1"	CNCI;CPC2;CPAT;Pfam	6A	592702424	592702652	.	class_code "u"
gene_id "MSTRG.85723"	transcript_id_"MSTRG.85723.1"	CNCI;CPC2;CPAT;Pfam	6D	293112757	293112985	.	class_code "u"
gene_id "MSTRG.19841"	transcript_id_"MSTRG.19841.1"	CNCI;CPC2;CPAT;Pfam	2B	39733475	39733704	.	class_code "u"
gene_id "MSTRG.23862"	transcript_id_"MSTRG.23862.1"	CNCI;CPC2;CPAT;Pfam	2B	646162106	646162335	.	class_code "u"
gene_id "MSTRG.31427"	transcript_id_"MSTRG.31427.1"	CNCI;CPC2;CPAT;Pfam	3A	58068349	58068578	.	class_code "u"
gene_id "MSTRG.32838"	transcript_id_"MSTRG.32838.1"	CNCI;CPC2;CPAT;Pfam	3A	395746007	395746236	.	class_code "u"
gene_id "MSTRG.49943"	transcript_id_"MSTRG.49943.1"	CNCI;CPC2;CPAT;Pfam	4A	625155155	625155384	.	class_code "u"
gene_id "MSTRG.52668"	transcript_id_"MSTRG.52668.1"	CNCI;CPC2;CPAT;Pfam	4B	209087811	209088040	.	class_code "u"
gene_id "MSTRG.54113"	transcript_id_"MSTRG.54113.1"	CNCI;CPC2;CPAT;Pfam	4B	527927403	527927632	.	class_code "u"
gene_id "MSTRG.58928"	transcript_id_"MSTRG.58928.1"	CNCI;CPC2;CPAT;Pfam	5A	10516201	10516430	.	class_code "u"
gene_id "MSTRG.62281"	transcript_id_"MSTRG.62281.1"	CNCI;CPC2;CPAT;Pfam	5A	566206815	566207044	.	class_code "u"
gene_id "MSTRG.82737"	transcript_id_"MSTRG.82737.1"	CNCI;CPC2;CPAT;Pfam	6B	646166687	646166916	.	class_code "u"
gene_id "MSTRG.85946"	transcript_id_"MSTRG.85946.1"	CNCI;CPC2;CPAT;Pfam	6D	326307260	326307489	.	class_code "u"
gene_id "MSTRG.89620"	transcript_id_"MSTRG.89620.1"	CNCI;CPC2;CPAT;Pfam	7A	240188960	240189189	.	class_code "u"
gene_id "MSTRG.89633"	transcript_id_"MSTRG.89633.1"	CNCI;CPC2;CPAT;Pfam	7A	243644777	243645006	.	class_code "u"
gene_id "MSTRG.93649"	transcript_id_"MSTRG.93649.1"	CNCI;CPC2;CPAT;Pfam	7B	108554085	108554314	.	class_code "u"
gene_id "MSTRG.97166"	transcript_id_"MSTRG.97166.1"	CNCI;CPC2;CPAT;Pfam	7B	687327009	687327238	.	class_code "u"
gene_id "MSTRG.97696"	transcript_id_"MSTRG.97696.1"	CNCI;CPC2;CPAT;Pfam	7B	734091933	734092162	.	class_code "u"
gene_id "MSTRG.98312"	transcript_id_"MSTRG.98312.1"	CNCI;CPC2;CPAT;Pfam	7D	29603370	29603599	.	class_code "u"
gene_id "MSTRG.102230"	transcript_id_"MSTRG.102230.1"	CNCI;CPC2;CPAT;Pfam	7D	577512471	577512700	.	class_code "u"
gene_id "MSTRG.103066"	transcript_id_"MSTRG.103066.1"	CNCI;CPC2;CPAT;Pfam	Un	9472008	9472237	.	class_code "u"
gene_id "MSTRG.103114"	transcript_id_"MSTRG.103114.1"	CNCI;CPC2;CPAT;Pfam	Un	17172004	17172233	.	class_code "u"
gene_id "MSTRG.19"	transcript_id_"MSTRG.19.1"	CNCI;CPC2;CPAT;Pfam	1A	1738210	1738440	.	class_code "u"
gene_id "MSTRG.1006"	transcript_id_"MSTRG.1006.1"	CNCI;CPC2;CPAT;Pfam	1A	99101391	99101621	.	class_code "u"
gene_id "MSTRG.2307"	transcript_id_"MSTRG.2307.1"	CNCI;CPC2;CPAT;Pfam	1A	371923713	371923943	.	class_code "u"
gene_id "MSTRG.6958"	transcript_id_"MSTRG.6958.1"	CNCI;CPC2;CPAT;Pfam	1B	384238470	384238700	.	class_code "u"
gene_id "MSTRG.29305"	transcript_id_"MSTRG.29305.1"	CNCI;CPC2;CPAT;Pfam	2D	540175490	540175720	.	class_code "u"
gene_id "MSTRG.30053"	transcript_id_"MSTRG.30053.1"	CNCI;CPC2;CPAT;Pfam	2D	608568170	608568400	.	class_code "u"
gene_id "MSTRG.41215"	transcript_id_"MSTRG.41215.1"	CNCI;CPC2;CPAT;Pfam	3B	803301429	803301659	.	class_code "u"
gene_id "MSTRG.41268"	transcript_id_"MSTRG.41268.1"	CNCI;CPC2;CPAT;Pfam	3B	807441553	807441783	.	class_code "u"
gene_id "MSTRG.51973"	transcript_id_"MSTRG.51973.1"	CNCI;CPC2;CPAT;Pfam	4B	82672883	82673113	.	class_code "u"
gene_id "MSTRG.64093"	transcript_id_"MSTRG.64093.1"	CNCI;CPC2;CPAT;Pfam	5B	17671144	17671374	.	class_code "u"
gene_id "MSTRG.70088"	transcript_id_"MSTRG.70088.1"	CNCI;CPC2;CPAT;Pfam	5D	50637205	50637435	.	class_code "i"
gene_id "MSTRG.73180"	transcript_id_"MSTRG.73180.1"	CNCI;CPC2;CPAT;Pfam	5D	454119141	454119371	.	class_code "u"
gene_id "MSTRG.75805"	transcript_id_"MSTRG.75805.1"	CNCI;CPC2;CPAT;Pfam	6A	101871698	101871928	.	class_code "u"
gene_id "MSTRG.79296"	transcript_id_"MSTRG.79296.1"	CNCI;CPC2;CPAT;Pfam	6B	55867796	55868026	.	class_code "u"
gene_id "MSTRG.83488"	transcript_id_"MSTRG.83488.1"	CNCI;CPC2;CPAT;Pfam	6B	712070924	712071154	.	class_code "u"
gene_id "MSTRG.83985"	transcript_id_"MSTRG.83985.1"	CNCI;CPC2;CPAT;Pfam	6D	20959461	20959691	.	class_code "u"
gene_id "MSTRG.104417"	transcript_id_"MSTRG.104417.1"	CNCI;CPC2;CPAT;Pfam	Un	252476725	252476955	.	class_code "u"
gene_id "MSTRG.104666"	transcript_id_"MSTRG.104666.1"	CNCI;CPC2;CPAT;Pfam	Un	305032138	305032368	.	class_code "u"
gene_id "MSTRG.105421"	transcript_id_"MSTRG.105421.1"	CNCI;CPC2;CPAT;Pfam	Un	413715932	413716162	.	class_code "u"
gene_id "MSTRG.9048"	transcript_id_"MSTRG.9048.1"	CNCI;CPC2;CPAT;Pfam	1B	645977977	645978208	.	class_code "u"
gene_id "MSTRG.9310"	transcript_id_"MSTRG.9310.1"	CNCI;CPC2;CPAT;Pfam	1B	668242473	668242704	.	class_code "u"
gene_id "MSTRG.10544"	transcript_id_"MSTRG.10544.1"	CNCI;CPC2;CPAT;Pfam	1D	86223374	86223605	.	class_code "u"
gene_id "MSTRG.10608"	transcript_id_"MSTRG.10608.1"	CNCI;CPC2;CPAT;Pfam	1D	97785157	97785388	.	class_code "u"
gene_id "MSTRG.13279"	transcript_id_"MSTRG.13279.1"	CNCI;CPC2;CPAT;Pfam	1D	460610477	460610708	.	class_code "u"
gene_id "MSTRG.13981"	transcript_id_"MSTRG.13981.1"	CNCI;CPC2;CPAT;Pfam	2A	11005573	11005804	.	class_code "u"
gene_id "MSTRG.25948"	transcript_id_"MSTRG.25948.1"	CNCI;CPC2;CPAT;Pfam	2D	37936351	37936582	.	class_code "u"
gene_id "MSTRG.32707"	transcript_id_"MSTRG.32707.1"	CNCI;CPC2;CPAT;Pfam	3A	362611773	362612004	.	class_code "u"
gene_id "MSTRG.39003"	transcript_id_"MSTRG.39003.1"	CNCI;CPC2;CPAT;Pfam	3B	518289756	518289987	.	class_code "u"
gene_id "MSTRG.40632"	transcript_id_"MSTRG.40632.1"	CNCI;CPC2;CPAT;Pfam	3B	739983986	739984217	.	class_code "u"
gene_id "MSTRG.46665"	transcript_id_"MSTRG.46665.1"	CNCI;CPC2;CPAT;Pfam	4A	17100366	17100597	.	class_code "u"
gene_id "MSTRG.60585"	transcript_id_"MSTRG.60585.1"	CNCI;CPC2;CPAT;Pfam	5A	356148529	356148760	.	class_code "u"
gene_id "MSTRG.61407"	transcript_id_"MSTRG.61407.1"	CNCI;CPC2;CPAT;Pfam	5A	474482017	474482248	.	class_code "u"
gene_id "MSTRG.76109"	transcript_id_"MSTRG.76109.1"	CNCI;CPC2;CPAT;Pfam	6A	149037468	149037699	.	class_code "u"
gene_id "MSTRG.80407"	transcript_id_"MSTRG.80407.1"	CNCI;CPC2;CPAT;Pfam	6B	204571200	204571431	.	class_code "u"
gene_id "MSTRG.82955"	transcript_id_"MSTRG.82955.1"	CNCI;CPC2;CPAT;Pfam	6B	669058642	669058873	.	class_code "u"
gene_id "MSTRG.97737"	transcript_id_"MSTRG.97737.1"	CNCI;CPC2;CPAT;Pfam	7B	740381434	740381665	+	class_code "u"
gene_id "MSTRG.102710"	transcript_id_"MSTRG.102710.1"	CNCI;CPC2;CPAT;Pfam	7D	616777612	616777843	-	class_code "u"
gene_id "MSTRG.98442"	transcript_id_"MSTRG.98442.1"	CNCI;CPC2;CPAT;Pfam	7D	40143442	40143673	.	class_code "u"
gene_id "MSTRG.100616"	transcript_id_"MSTRG.100616.1"	CNCI;CPC2;CPAT;Pfam	7D	373463708	373463939	.	class_code "u"
gene_id "MSTRG.105038"	transcript_id_"MSTRG.105038.1"	CNCI;CPC2;CPAT;Pfam	Un	375265982	375266213	.	class_code "u"
gene_id "MSTRG.2864"	transcript_id_"MSTRG.2864.1"	CNCI;CPC2;CPAT;Pfam	1A	461377678	461377910	.	class_code "u"
gene_id "MSTRG.9920"	transcript_id_"MSTRG.9920.1"	CNCI;CPC2;CPAT;Pfam	1D	17834803	17835035	.	class_code "u"
gene_id "MSTRG.10300"	transcript_id_"MSTRG.10300.1"	CNCI;CPC2;CPAT;Pfam	1D	55407345	55407577	.	class_code "u"
gene_id "MSTRG.11768"	transcript_id_"MSTRG.11768.1"	CNCI;CPC2;CPAT;Pfam	1D	298547301	298547533	.	class_code "u"
gene_id "MSTRG.12351"	transcript_id_"MSTRG.12351.1"	CNCI;CPC2;CPAT;Pfam	1D	371679585	371679817	.	class_code "u"
gene_id "MSTRG.16301"	transcript_id_"MSTRG.16301.1"	CNCI;CPC2;CPAT;Pfam	2A	392856061	392856293	.	class_code "u"
gene_id "MSTRG.35589"	transcript_id_"MSTRG.35589.1"	CNCI;CPC2;CPAT;Pfam	3A	736942259	736942491	.	class_code "u"
gene_id "MSTRG.36966"	transcript_id_"MSTRG.36966.1"	CNCI;CPC2;CPAT;Pfam	3B	119781191	119781423	.	class_code "u"
gene_id "MSTRG.40774"	transcript_id_"MSTRG.40774.1"	CNCI;CPC2;CPAT;Pfam	3B	756242571	756242803	.	class_code "u"
gene_id "MSTRG.45442"	transcript_id_"MSTRG.45442.1"	CNCI;CPC2;CPAT;Pfam	3D	524218942	524219174	.	class_code "u"
gene_id "MSTRG.59652"	transcript_id_"MSTRG.59652.1"	CNCI;CPC2;CPAT;Pfam	5A	113647310	113647542	.	class_code "u"
gene_id "MSTRG.64654"	transcript_id_"MSTRG.64654.1"	CNCI;CPC2;CPAT;Pfam	5B	86184011	86184243	.	class_code "u"
gene_id "MSTRG.65305"	transcript_id_"MSTRG.65305.1"	CNCI;CPC2;CPAT;Pfam	5B	222250110	222250342	.	class_code "u"
gene_id "MSTRG.68556"	transcript_id_"MSTRG.68556.1"	CNCI;CPC2;CPAT;Pfam	5B	631479995	631480227	.	class_code "u"
gene_id "MSTRG.71915"	transcript_id_"MSTRG.71915.1"	CNCI;CPC2;CPAT;Pfam	5D	344351076	344351308	.	class_code "u"
gene_id "MSTRG.72676"	transcript_id_"MSTRG.72676.1"	CNCI;CPC2;CPAT;Pfam	5D	417686520	417686752	.	class_code "u"
gene_id "MSTRG.78742"	transcript_id_"MSTRG.78742.1"	CNCI;CPC2;CPAT;Pfam	6B	4145835	4146067	.	class_code "u"
gene_id "MSTRG.84021"	transcript_id_"MSTRG.84021.1"	CNCI;CPC2;CPAT;Pfam	6D	23782883	23783115	.	class_code "u"
gene_id "MSTRG.91627"	transcript_id_"MSTRG.91627.1"	CNCI;CPC2;CPAT;Pfam	7A	637860739	637860971	.	class_code "u"
gene_id "MSTRG.95491"	transcript_id_"MSTRG.95491.1"	CNCI;CPC2;CPAT;Pfam	7B	460627480	460627712	.	class_code "u"
gene_id "MSTRG.97678"	transcript_id_"MSTRG.97678.1"	CNCI;CPC2;CPAT;Pfam	7B	733024257	733024489	.	class_code "u"
gene_id "MSTRG.8693"	transcript_id_"MSTRG.8693.1"	CNCI;CPC2;CPAT;Pfam	1B	619531667	619531900	.	class_code "u"
gene_id "MSTRG.31996"	transcript_id_"MSTRG.31996.1"	CNCI;CPC2;CPAT;Pfam	3A	145622510	145622743	.	class_code "i"
gene_id "MSTRG.43716"	transcript_id_"MSTRG.43716.1"	CNCI;CPC2;CPAT;Pfam	3D	307390904	307391137	.	class_code "u"
gene_id "MSTRG.50971"	transcript_id_"MSTRG.50971.1"	CNCI;CPC2;CPAT;Pfam	4A	730779541	730779774	.	class_code "u"
gene_id "MSTRG.51148"	transcript_id_"MSTRG.51148.1"	CNCI;CPC2;CPAT;Pfam	4A	744546129	744546362	.	class_code "u"
gene_id "MSTRG.66659"	transcript_id_"MSTRG.66659.1"	CNCI;CPC2;CPAT;Pfam	5B	437626260	437626493	.	class_code "u"
gene_id "MSTRG.76463"	transcript_id_"MSTRG.76463.1"	CNCI;CPC2;CPAT;Pfam	6A	230691659	230691892	.	class_code "u"
gene_id "MSTRG.76751"	transcript_id_"MSTRG.76751.1"	CNCI;CPC2;CPAT;Pfam	6A	365828067	365828300	.	class_code "u"
gene_id "MSTRG.80657"	transcript_id_"MSTRG.80657.1"	CNCI;CPC2;CPAT;Pfam	6B	245428691	245428924	.	class_code "u"
gene_id "MSTRG.83163"	transcript_id_"MSTRG.83163.1"	CNCI;CPC2;CPAT;Pfam	6B	690235937	690236170	.	class_code "u"
gene_id "MSTRG.96391"	transcript_id_"MSTRG.96391.1"	CNCI;CPC2;CPAT;Pfam	7B	597766435	597766668	.	class_code "u"
gene_id "MSTRG.97155"	transcript_id_"MSTRG.97155.1"	CNCI;CPC2;CPAT;Pfam	7B	686262938	686263171	.	class_code "u"
gene_id "MSTRG.97434"	transcript_id_"MSTRG.97434.1"	CNCI;CPC2;CPAT;Pfam	7B	709576200	709576433	.	class_code "u"
gene_id "MSTRG.1328"	transcript_id_"MSTRG.1328.1"	CNCI;CPC2;CPAT;Pfam	1A	173785773	173786007	.	class_code "u"
gene_id "MSTRG.41073"	transcript_id_"MSTRG.41073.1"	CNCI;CPC2;CPAT;Pfam	3B	789764062	789764296	.	class_code "u"
gene_id "MSTRG.42392"	transcript_id_"MSTRG.42392.1"	CNCI;CPC2;CPAT;Pfam	3D	61438203	61438437	.	class_code "u"
gene_id "MSTRG.69966"	transcript_id_"MSTRG.69966.1"	CNCI;CPC2;CPAT;Pfam	5D	37197612	37197846	.	class_code "u"
gene_id "MSTRG.70731"	transcript_id_"MSTRG.70731.1"	CNCI;CPC2;CPAT;Pfam	5D	159292770	159293004	.	class_code "i"
gene_id "MSTRG.81827"	transcript_id_"MSTRG.81827.1"	CNCI;CPC2;CPAT;Pfam	6B	513654296	513654530	.	class_code "u"
gene_id "MSTRG.90920"	transcript_id_"MSTRG.90920.1"	CNCI;CPC2;CPAT;Pfam	7A	540797911	540798145	.	class_code "u"
gene_id "MSTRG.103614"	transcript_id_"MSTRG.103614.1"	CNCI;CPC2;CPAT;Pfam	Un	67496032	67496266	.	class_code "u"
gene_id "MSTRG.104324"	transcript_id_"MSTRG.104324.1"	CNCI;CPC2;CPAT;Pfam	Un	229313967	229314201	.	class_code "u"
gene_id "MSTRG.10649"	transcript_id_"MSTRG.10649.1"	CNCI;CPC2;CPAT;Pfam	1D	104286205	104286440	.	class_code "u"
gene_id "MSTRG.15523"	transcript_id_"MSTRG.15523.1"	CNCI;CPC2;CPAT;Pfam	2A	182301248	182301483	.	class_code "u"
gene_id "MSTRG.15585"	transcript_id_"MSTRG.15585.1"	CNCI;CPC2;CPAT;Pfam	2A	191942660	191942895	.	class_code "u"
gene_id "MSTRG.19946"	transcript_id_"MSTRG.19946.1"	CNCI;CPC2;CPAT;Pfam	2B	47389606	47389841	.	class_code "u"
gene_id "MSTRG.32113"	transcript_id_"MSTRG.32113.1"	CNCI;CPC2;CPAT;Pfam	3A	169891690	169891925	.	class_code "u"
gene_id "MSTRG.35140"	transcript_id_"MSTRG.35140.1"	CNCI;CPC2;CPAT;Pfam	3A	698538990	698539225	.	class_code "u"
gene_id "MSTRG.35344"	transcript_id_"MSTRG.35344.1"	CNCI;CPC2;CPAT;Pfam	3A	717838834	717839069	.	class_code "u"
gene_id "MSTRG.37030"	transcript_id_"MSTRG.37030.1"	CNCI;CPC2;CPAT;Pfam	3B	131057301	131057536	.	class_code "u"
gene_id "MSTRG.39985"	transcript_id_"MSTRG.39985.1"	CNCI;CPC2;CPAT;Pfam	3B	657543265	657543500	.	class_code "u"
gene_id "MSTRG.45724"	transcript_id_"MSTRG.45724.1"	CNCI;CPC2;CPAT;Pfam	3D	554684462	554684697	.	class_code "u"
gene_id "MSTRG.56823"	transcript_id_"MSTRG.56823.1"	CNCI;CPC2;CPAT;Pfam	4D	230467076	230467311	.	class_code "u"
gene_id "MSTRG.58567"	transcript_id_"MSTRG.58567.1"	CNCI;CPC2;CPAT;Pfam	4D	494778023	494778258	.	class_code "u"
gene_id "MSTRG.61842"	transcript_id_"MSTRG.61842.1"	CNCI;CPC2;CPAT;Pfam	5A	524237530	524237765	.	class_code "u"
gene_id "MSTRG.68268"	transcript_id_"MSTRG.68268.1"	CNCI;CPC2;CPAT;Pfam	5B	598164972	598165207	.	class_code "u"
gene_id "MSTRG.78555"	transcript_id_"MSTRG.78555.1"	CNCI;CPC2;CPAT;Pfam	6A	611755093	611755328	.	class_code "u"
gene_id "MSTRG.79453"	transcript_id_"MSTRG.79453.1"	CNCI;CPC2;CPAT;Pfam	6B	72324817	72325052	.	class_code "u"
gene_id "MSTRG.80387"	transcript_id_"MSTRG.80387.1"	CNCI;CPC2;CPAT;Pfam	6B	201894384	201894619	.	class_code "u"
gene_id "MSTRG.80771"	transcript_id_"MSTRG.80771.1"	CNCI;CPC2;CPAT;Pfam	6B	264967143	264967378	.	class_code "u"
gene_id "MSTRG.104428"	transcript_id_"MSTRG.104428.1"	CNCI;CPC2;CPAT;Pfam	Un	258407939	258408174	.	class_code "u"
gene_id "MSTRG.105986"	transcript_id_"MSTRG.105986.1"	CNCI;CPC2;CPAT;Pfam	Un	459786479	459786714	.	class_code "u"
gene_id "MSTRG.2549"	transcript_id_"MSTRG.2549.1"	CNCI;CPC2;CPAT;Pfam	1A	409608623	409608859	.	class_code "u"
gene_id "MSTRG.5402"	transcript_id_"MSTRG.5402.1"	CNCI;CPC2;CPAT;Pfam	1B	92308006	92308242	.	class_code "u"
gene_id "MSTRG.7690"	transcript_id_"MSTRG.7690.1"	CNCI;CPC2;CPAT;Pfam	1B	491536534	491536770	.	class_code "u"
gene_id "MSTRG.9060"	transcript_id_"MSTRG.9060.1"	CNCI;CPC2;CPAT;Pfam	1B	646873216	646873452	.	class_code "u"
gene_id "MSTRG.29144"	transcript_id_"MSTRG.29144.1"	CNCI;CPC2;CPAT;Pfam	2D	523630620	523630856	.	class_code "u"
gene_id "MSTRG.33159"	transcript_id_"MSTRG.33159.1"	CNCI;CPC2;CPAT;Pfam	3A	465838652	465838888	+	class_code "x"
gene_id "MSTRG.34838"	transcript_id_"MSTRG.34838.1"	CNCI;CPC2;CPAT;Pfam	3A	667351792	667352028	.	class_code "u"
gene_id "MSTRG.48163"	transcript_id_"MSTRG.48163.1"	CNCI;CPC2;CPAT;Pfam	4A	371965087	371965323	.	class_code "u"
gene_id "MSTRG.50175"	transcript_id_"MSTRG.50175.1"	CNCI;CPC2;CPAT;Pfam	4A	644457645	644457881	.	class_code "u"
gene_id "MSTRG.61124"	transcript_id_"MSTRG.61124.1"	CNCI;CPC2;CPAT;Pfam	5A	440735105	440735341	.	class_code "u"
gene_id "MSTRG.67200"	transcript_id_"MSTRG.67200.1"	CNCI;CPC2;CPAT;Pfam	5B	489396109	489396345	.	class_code "u"
gene_id "MSTRG.68066"	transcript_id_"MSTRG.68066.1"	CNCI;CPC2;CPAT;Pfam	5B	580119489	580119725	.	class_code "u"
gene_id "MSTRG.92169"	transcript_id_"MSTRG.92169.1"	CNCI;CPC2;CPAT;Pfam	7A	691517292	691517528	.	class_code "u"
gene_id "MSTRG.98369"	transcript_id_"MSTRG.98369.1"	CNCI;CPC2;CPAT;Pfam	7D	33823597	33823833	.	class_code "u"
gene_id "MSTRG.102568"	transcript_id_"MSTRG.102568.1"	CNCI;CPC2;CPAT;Pfam	7D	606937811	606938047	.	class_code "u"
gene_id "MSTRG.5849"	transcript_id_"MSTRG.5849.1"	CNCI;CPC2;CPAT;Pfam	1B	156274341	156274578	.	class_code "u"
gene_id "MSTRG.6009"	transcript_id_"MSTRG.6009.1"	CNCI;CPC2;CPAT;Pfam	1B	182750461	182750698	.	class_code "u"
gene_id "MSTRG.11152"	transcript_id_"MSTRG.11152.1"	CNCI;CPC2;CPAT;Pfam	1D	207294324	207294561	.	class_code "u"
gene_id "MSTRG.14706"	transcript_id_"MSTRG.14706.1"	CNCI;CPC2;CPAT;Pfam	2A	68858665	68858902	.	class_code "u"
gene_id "MSTRG.25782"	transcript_id_"MSTRG.25782.1"	CNCI;CPC2;CPAT;Pfam	2D	28992659	28992896	.	class_code "u"
gene_id "MSTRG.43626"	transcript_id_"MSTRG.43626.1"	CNCI;CPC2;CPAT;Pfam	3D	293192184	293192421	.	class_code "i"
gene_id "MSTRG.49620"	transcript_id_"MSTRG.49620.1"	CNCI;CPC2;CPAT;Pfam	4A	603648424	603648661	.	class_code "u"
gene_id "MSTRG.53005"	transcript_id_"MSTRG.53005.1"	CNCI;CPC2;CPAT;Pfam	4B	328908160	328908397	.	class_code "u"
gene_id "MSTRG.56619"	transcript_id_"MSTRG.56619.1"	CNCI;CPC2;CPAT;Pfam	4D	157646134	157646371	.	class_code "u"
gene_id "MSTRG.62300"	transcript_id_"MSTRG.62300.1"	CNCI;CPC2;CPAT;Pfam	5A	568066005	568066242	.	class_code "u"
gene_id "MSTRG.78209"	transcript_id_"MSTRG.78209.1"	CNCI;CPC2;CPAT;Pfam	6A	591734238	591734475	.	class_code "u"
gene_id "MSTRG.80770"	transcript_id_"MSTRG.80770.1"	CNCI;CPC2;CPAT;Pfam	6B	264939290	264939527	.	class_code "u"
gene_id "MSTRG.83203"	transcript_id_"MSTRG.83203.1"	CNCI;CPC2;CPAT;Pfam	6B	693463994	693464231	.	class_code "u"
gene_id "MSTRG.83361"	transcript_id_"MSTRG.83361.1"	CNCI;CPC2;CPAT;Pfam	6B	705607548	705607785	.	class_code "u"
gene_id "MSTRG.91520"	transcript_id_"MSTRG.91520.1"	CNCI;CPC2;CPAT;Pfam	7A	625489569	625489806	.	class_code "u"
gene_id "MSTRG.97084"	transcript_id_"MSTRG.97084.1"	CNCI;CPC2;CPAT;Pfam	7B	681519583	681519820	.	class_code "u"
gene_id "MSTRG.100920"	transcript_id_"MSTRG.100920.1"	CNCI;CPC2;CPAT;Pfam	7D	415961104	415961341	.	class_code "u"
gene_id "MSTRG.105608"	transcript_id_"MSTRG.105608.1"	CNCI;CPC2;CPAT;Pfam	Un	429648139	429648376	.	class_code "u"
gene_id "MSTRG.105913"	transcript_id_"MSTRG.105913.1"	CNCI;CPC2;CPAT;Pfam	Un	454582529	454582766	.	class_code "u"
gene_id "MSTRG.8554"	transcript_id_"MSTRG.8554.1"	CNCI;CPC2;CPAT;Pfam	1B	600907337	600907575	.	class_code "u"
gene_id "MSTRG.10052"	transcript_id_"MSTRG.10052.1"	CNCI;CPC2;CPAT;Pfam	1D	31310823	31311061	.	class_code "u"
gene_id "MSTRG.10221"	transcript_id_"MSTRG.10221.1"	CNCI;CPC2;CPAT;Pfam	1D	47949031	47949269	.	class_code "u"
gene_id "MSTRG.15198"	transcript_id_"MSTRG.15198.1"	CNCI;CPC2;CPAT;Pfam	2A	130273245	130273483	.	class_code "u"
gene_id "MSTRG.18368"	transcript_id_"MSTRG.18368.1"	CNCI;CPC2;CPAT;Pfam	2A	710762804	710763042	.	class_code "u"
gene_id "MSTRG.21660"	transcript_id_"MSTRG.21660.1"	CNCI;CPC2;CPAT;Pfam	2B	281422067	281422305	.	class_code "u"
gene_id "MSTRG.26409"	transcript_id_"MSTRG.26409.1"	CNCI;CPC2;CPAT;Pfam	2D	82846013	82846251	.	class_code "u"
gene_id "MSTRG.32138"	transcript_id_"MSTRG.32138.1"	CNCI;CPC2;CPAT;Pfam	3A	173950735	173950973	.	class_code "u"
gene_id "MSTRG.44079"	transcript_id_"MSTRG.44079.1"	CNCI;CPC2;CPAT;Pfam	3D	363862083	363862321	.	class_code "i"
gene_id "MSTRG.69441"	transcript_id_"MSTRG.69441.1"	CNCI;CPC2;CPAT;Pfam	5B	703016678	703016916	.	class_code "u"
gene_id "MSTRG.78722"	transcript_id_"MSTRG.78722.1"	CNCI;CPC2;CPAT;Pfam	6B	2054902	2055140	.	class_code "u"
gene_id "MSTRG.87835"	transcript_id_"MSTRG.87835.1"	CNCI;CPC2;CPAT;Pfam	7A	23418065	23418303	.	class_code "u"
gene_id "MSTRG.95848"	transcript_id_"MSTRG.95848.1"	CNCI;CPC2;CPAT;Pfam	7B	524050428	524050666	.	class_code "u"
gene_id "MSTRG.102700"	transcript_id_"MSTRG.102700.1"	CNCI;CPC2;CPAT;Pfam	7D	616307616	616307854	.	class_code "u"
gene_id "MSTRG.1154"	transcript_id_"MSTRG.1154.1"	CNCI;CPC2;CPAT;Pfam	1A	124017940	124018179	.	class_code "u"
gene_id "MSTRG.3488"	transcript_id_"MSTRG.3488.1"	CNCI;CPC2;CPAT;Pfam	1A	523389397	523389636	.	class_code "u"
gene_id "MSTRG.17071"	transcript_id_"MSTRG.17071.1"	CNCI;CPC2;CPAT;Pfam	2A	555100411	555100650	.	class_code "u"
gene_id "MSTRG.23304"	transcript_id_"MSTRG.23304.1"	CNCI;CPC2;CPAT;Pfam	2B	561430492	561430731	.	class_code "u"
gene_id "MSTRG.24955"	transcript_id_"MSTRG.24955.1"	CNCI;CPC2;CPAT;Pfam	2B	765284247	765284486	.	class_code "u"
gene_id "MSTRG.27903"	transcript_id_"MSTRG.27903.1"	CNCI;CPC2;CPAT;Pfam	2D	354782034	354782273	.	class_code "u"
gene_id "MSTRG.35003"	transcript_id_"MSTRG.35003.1"	CNCI;CPC2;CPAT;Pfam	3A	687915859	687916098	.	class_code "u"
gene_id "MSTRG.37756"	transcript_id_"MSTRG.37756.1"	CNCI;CPC2;CPAT;Pfam	3B	250957654	250957893	.	class_code "u"
gene_id "MSTRG.52306"	transcript_id_"MSTRG.52306.1"	CNCI;CPC2;CPAT;Pfam	4B	136484195	136484434	.	class_code "u"
gene_id "MSTRG.52448"	transcript_id_"MSTRG.52448.1"	CNCI;CPC2;CPAT;Pfam	4B	166787283	166787522	.	class_code "u"
gene_id "MSTRG.66499"	transcript_id_"MSTRG.66499.1"	CNCI;CPC2;CPAT;Pfam	5B	413327881	413328120	.	class_code "u"
gene_id "MSTRG.90689"	transcript_id_"MSTRG.90689.1"	CNCI;CPC2;CPAT;Pfam	7A	498258689	498258928	.	class_code "u"
gene_id "MSTRG.91864"	transcript_id_"MSTRG.91864.1"	CNCI;CPC2;CPAT;Pfam	7A	661879796	661880035	.	class_code "u"
gene_id "MSTRG.95342"	transcript_id_"MSTRG.95342.1"	CNCI;CPC2;CPAT;Pfam	7B	439172720	439172959	.	class_code "u"
gene_id "MSTRG.104031"	transcript_id_"MSTRG.104031.1"	CNCI;CPC2;CPAT;Pfam	Un	105281259	105281498	.	class_code "u"
gene_id "MSTRG.105299"	transcript_id_"MSTRG.105299.1"	CNCI;CPC2;CPAT;Pfam	Un	401824827	401825066	.	class_code "u"
gene_id "MSTRG.105875"	transcript_id_"MSTRG.105875.1"	CNCI;CPC2;CPAT;Pfam	Un	451686991	451687230	.	class_code "u"
gene_id "MSTRG.624"	transcript_id_"MSTRG.624.1"	CNCI;CPC2;CPAT;Pfam	1A	45112270	45112510	.	class_code "u"
gene_id "MSTRG.15921"	transcript_id_"MSTRG.15921.1"	CNCI;CPC2;CPAT;Pfam	2A	286686077	286686317	.	class_code "u"
gene_id "MSTRG.16163"	transcript_id_"MSTRG.16163.1"	CNCI;CPC2;CPAT;Pfam	2A	364398653	364398893	.	class_code "u"
gene_id "MSTRG.16608"	transcript_id_"MSTRG.16608.1"	CNCI;CPC2;CPAT;Pfam	2A	459263867	459264107	.	class_code "u"
gene_id "MSTRG.21920"	transcript_id_"MSTRG.21920.1"	CNCI;CPC2;CPAT;Pfam	2B	357686059	357686299	.	class_code "u"
gene_id "MSTRG.24299"	transcript_id_"MSTRG.24299.1"	CNCI;CPC2;CPAT;Pfam	2B	695154807	695155047	.	class_code "u"
gene_id "MSTRG.24858"	transcript_id_"MSTRG.24858.1"	CNCI;CPC2;CPAT;Pfam	2B	757277258	757277498	.	class_code "u"
gene_id "MSTRG.30022"	transcript_id_"MSTRG.30022.1"	CNCI;CPC2;CPAT;Pfam	2D	606187596	606187836	.	class_code "u"
gene_id "MSTRG.30757"	transcript_id_"MSTRG.30757.1"	CNCI;CPC2;CPAT;Pfam	3A	4311588	4311828	.	class_code "u"
gene_id "MSTRG.37544"	transcript_id_"MSTRG.37544.1"	CNCI;CPC2;CPAT;Pfam	3B	215387120	215387360	.	class_code "u"
gene_id "MSTRG.39404"	transcript_id_"MSTRG.39404.1"	CNCI;CPC2;CPAT;Pfam	3B	571615919	571616159	.	class_code "u"
gene_id "MSTRG.39845"	transcript_id_"MSTRG.39845.1"	CNCI;CPC2;CPAT;Pfam	3B	641367990	641368230	.	class_code "u"
gene_id "MSTRG.54664"	transcript_id_"MSTRG.54664.1"	CNCI;CPC2;CPAT;Pfam	4B	611962816	611963056	.	class_code "u"
gene_id "MSTRG.77685"	transcript_id_"MSTRG.77685.1"	CNCI;CPC2;CPAT;Pfam	6A	537701811	537702051	.	class_code "u"
gene_id "MSTRG.80263"	transcript_id_"MSTRG.80263.1"	CNCI;CPC2;CPAT;Pfam	6B	179042563	179042803	.	class_code "u"
gene_id "MSTRG.84056"	transcript_id_"MSTRG.84056.1"	CNCI;CPC2;CPAT;Pfam	6D	25812802	25813042	.	class_code "u"
gene_id "MSTRG.96110"	transcript_id_"MSTRG.96110.1"	CNCI;CPC2;CPAT;Pfam	7B	564132412	564132652	.	class_code "u"
gene_id "MSTRG.101630"	transcript_id_"MSTRG.101630.1"	CNCI;CPC2;CPAT;Pfam	7D	511119072	511119312	.	class_code "u"
gene_id "MSTRG.102134"	transcript_id_"MSTRG.102134.1"	CNCI;CPC2;CPAT;Pfam	7D	569399902	569400142	.	class_code "u"
gene_id "MSTRG.102561"	transcript_id_"MSTRG.102561.1"	CNCI;CPC2;CPAT;Pfam	7D	606862607	606862847	.	class_code "u"
gene_id "MSTRG.106213"	transcript_id_"MSTRG.106213.1"	CNCI;CPC2;CPAT;Pfam	Un	477541615	477541855	.	class_code "u"
gene_id "MSTRG.5985"	transcript_id_"MSTRG.5985.1"	CNCI;CPC2;CPAT;Pfam	1B	177154394	177154635	.	class_code "u"
gene_id "MSTRG.10194"	transcript_id_"MSTRG.10194.1"	CNCI;CPC2;CPAT;Pfam	1D	44934037	44934278	.	class_code "u"
gene_id "MSTRG.10520"	transcript_id_"MSTRG.10520.1"	CNCI;CPC2;CPAT;Pfam	1D	83057093	83057334	.	class_code "u"
gene_id "MSTRG.13657"	transcript_id_"MSTRG.13657.1"	CNCI;CPC2;CPAT;Pfam	1D	485042555	485042796	.	class_code "u"
gene_id "MSTRG.20547"	transcript_id_"MSTRG.20547.1"	CNCI;CPC2;CPAT;Pfam	2B	112852914	112853155	.	class_code "u"
gene_id "MSTRG.31063"	transcript_id_"MSTRG.31063.1"	CNCI;CPC2;CPAT;Pfam	3A	24498687	24498928	.	class_code "u"
gene_id "MSTRG.39693"	transcript_id_"MSTRG.39693.1"	CNCI;CPC2;CPAT;Pfam	3B	613625236	613625477	.	class_code "u"
gene_id "MSTRG.44699"	transcript_id_"MSTRG.44699.1"	CNCI;CPC2;CPAT;Pfam	3D	442750042	442750283	.	class_code "u"
gene_id "MSTRG.51665"	transcript_id_"MSTRG.51665.1"	CNCI;CPC2;CPAT;Pfam	4B	44681521	44681762	.	class_code "u"
gene_id "MSTRG.55022"	transcript_id_"MSTRG.55022.1"	CNCI;CPC2;CPAT;Pfam	4B	653662537	653662778	.	class_code "u"
gene_id "MSTRG.59001"	transcript_id_"MSTRG.59001.1"	CNCI;CPC2;CPAT;Pfam	5A	15228351	15228592	.	class_code "u"
gene_id "MSTRG.66387"	transcript_id_"MSTRG.66387.1"	CNCI;CPC2;CPAT;Pfam	5B	396624187	396624428	.	class_code "i"
gene_id "MSTRG.67761"	transcript_id_"MSTRG.67761.1"	CNCI;CPC2;CPAT;Pfam	5B	548050162	548050403	.	class_code "u"
gene_id "MSTRG.68219"	transcript_id_"MSTRG.68219.1"	CNCI;CPC2;CPAT;Pfam	5B	595293349	595293590	.	class_code "u"
gene_id "MSTRG.74073"	transcript_id_"MSTRG.74073.1"	CNCI;CPC2;CPAT;Pfam	5D	524005339	524005580	.	class_code "u"
gene_id "MSTRG.74314"	transcript_id_"MSTRG.74314.1"	CNCI;CPC2;CPAT;Pfam	5D	541586169	541586410	.	class_code "u"
gene_id "MSTRG.84634"	transcript_id_"MSTRG.84634.1"	CNCI;CPC2;CPAT;Pfam	6D	81715222	81715463	.	class_code "u"
gene_id "MSTRG.97363"	transcript_id_"MSTRG.97363.1"	CNCI;CPC2;CPAT;Pfam	7B	704835597	704835838	-	class_code "u"
gene_id "MSTRG.96915"	transcript_id_"MSTRG.96915.1"	CNCI;CPC2;CPAT;Pfam	7B	660643858	660644099	.	class_code "u"
gene_id "MSTRG.97938"	transcript_id_"MSTRG.97938.1"	CNCI;CPC2;CPAT;Pfam	7D	3767234	3767475	.	class_code "u"
gene_id "MSTRG.98755"	transcript_id_"MSTRG.98755.1"	CNCI;CPC2;CPAT;Pfam	7D	66835556	66835797	.	class_code "u"
gene_id "MSTRG.3652"	transcript_id_"MSTRG.3652.1"	CNCI;CPC2;CPAT;Pfam	1A	537815223	537815465	.	class_code "u"
gene_id "MSTRG.18553"	transcript_id_"MSTRG.18553.1"	CNCI;CPC2;CPAT;Pfam	2A	723205025	723205267	.	class_code "u"
gene_id "MSTRG.24940"	transcript_id_"MSTRG.24940.1"	CNCI;CPC2;CPAT;Pfam	2B	763841722	763841964	.	class_code "i"
gene_id "MSTRG.26991"	transcript_id_"MSTRG.26991.1"	CNCI;CPC2;CPAT;Pfam	2D	156376372	156376614	.	class_code "u"
gene_id "MSTRG.31455"	transcript_id_"MSTRG.31455.1"	CNCI;CPC2;CPAT;Pfam	3A	61553301	61553543	.	class_code "u"
gene_id "MSTRG.32413"	transcript_id_"MSTRG.32413.1"	CNCI;CPC2;CPAT;Pfam	3A	237407918	237408160	.	class_code "u"
gene_id "MSTRG.33612"	transcript_id_"MSTRG.33612.1"	CNCI;CPC2;CPAT;Pfam	3A	525196936	525197178	.	class_code "u"
gene_id "MSTRG.41449"	transcript_id_"MSTRG.41449.1"	CNCI;CPC2;CPAT;Pfam	3B	818985636	818985878	.	class_code "u"
gene_id "MSTRG.46306"	transcript_id_"MSTRG.46306.1"	CNCI;CPC2;CPAT;Pfam	3D	604772795	604773037	.	class_code "u"
gene_id "MSTRG.48900"	transcript_id_"MSTRG.48900.1"	CNCI;CPC2;CPAT;Pfam	4A	538910486	538910728	.	class_code "u"
gene_id "MSTRG.63725"	transcript_id_"MSTRG.63725.1"	CNCI;CPC2;CPAT;Pfam	5A	690408576	690408818	+	class_code "u"
gene_id "MSTRG.60333"	transcript_id_"MSTRG.60333.1"	CNCI;CPC2;CPAT;Pfam	5A	315179661	315179903	.	class_code "u"
gene_id "MSTRG.70635"	transcript_id_"MSTRG.70635.1"	CNCI;CPC2;CPAT;Pfam	5D	127267238	127267480	-	class_code "i"
gene_id "MSTRG.78376"	transcript_id_"MSTRG.78376.1"	CNCI;CPC2;CPAT;Pfam	6A	602727034	602727276	+	class_code "x"
gene_id "MSTRG.81190"	transcript_id_"MSTRG.81190.1"	CNCI;CPC2;CPAT;Pfam	6B	388174493	388174735	.	class_code "u"
gene_id "MSTRG.89115"	transcript_id_"MSTRG.89115.1"	CNCI;CPC2;CPAT;Pfam	7A	160195271	160195513	.	class_code "u"
gene_id "MSTRG.97672"	transcript_id_"MSTRG.97672.1"	CNCI;CPC2;CPAT;Pfam	7B	732611763	732612005	.	class_code "u"
gene_id "MSTRG.2366"	transcript_id_"MSTRG.2366.1"	CNCI;CPC2;CPAT;Pfam	1A	381082530	381082773	.	class_code "u"
gene_id "MSTRG.12128"	transcript_id_"MSTRG.12128.1"	CNCI;CPC2;CPAT;Pfam	1D	344130203	344130446	.	class_code "u"
gene_id "MSTRG.17903"	transcript_id_"MSTRG.17903.1"	CNCI;CPC2;CPAT;Pfam	2A	666028054	666028297	.	class_code "i"
gene_id "MSTRG.20546"	transcript_id_"MSTRG.20546.1"	CNCI;CPC2;CPAT;Pfam	2B	112852213	112852456	.	class_code "u"
gene_id "MSTRG.25779"	transcript_id_"MSTRG.25779.1"	CNCI;CPC2;CPAT;Pfam	2D	28978231	28978474	.	class_code "u"
gene_id "MSTRG.27703"	transcript_id_"MSTRG.27703.1"	CNCI;CPC2;CPAT;Pfam	2D	320499663	320499906	.	class_code "u"
gene_id "MSTRG.45326"	transcript_id_"MSTRG.45326.1"	CNCI;CPC2;CPAT;Pfam	3D	513613347	513613590	.	class_code "u"
gene_id "MSTRG.66704"	transcript_id_"MSTRG.66704.1"	CNCI;CPC2;CPAT;Pfam	5B	441061204	441061447	.	class_code "u"
gene_id "MSTRG.67674"	transcript_id_"MSTRG.67674.1"	CNCI;CPC2;CPAT;Pfam	5B	539316714	539316957	.	class_code "u"
gene_id "MSTRG.69638"	transcript_id_"MSTRG.69638.1"	CNCI;CPC2;CPAT;Pfam	5D	4343254	4343497	.	class_code "u"
gene_id "MSTRG.70507"	transcript_id_"MSTRG.70507.1"	CNCI;CPC2;CPAT;Pfam	5D	112945417	112945660	.	class_code "u"
gene_id "MSTRG.77769"	transcript_id_"MSTRG.77769.1"	CNCI;CPC2;CPAT;Pfam	6A	551733359	551733602	.	class_code "u"
gene_id "MSTRG.78921"	transcript_id_"MSTRG.78921.1"	CNCI;CPC2;CPAT;Pfam	6B	20310712	20310955	.	class_code "u"
gene_id "MSTRG.89952"	transcript_id_"MSTRG.89952.1"	CNCI;CPC2;CPAT;Pfam	7A	304654194	304654437	.	class_code "u"
gene_id "MSTRG.5562"	transcript_id_"MSTRG.5562.1"	CNCI;CPC2;CPAT;Pfam	1B	113539446	113539690	.	class_code "u"
gene_id "MSTRG.6091"	transcript_id_"MSTRG.6091.1"	CNCI;CPC2;CPAT;Pfam	1B	200901734	200901978	.	class_code "u"
gene_id "MSTRG.16561"	transcript_id_"MSTRG.16561.1"	CNCI;CPC2;CPAT;Pfam	2A	447001272	447001516	.	class_code "u"
gene_id "MSTRG.19229"	transcript_id_"MSTRG.19229.1"	CNCI;CPC2;CPAT;Pfam	2A	767445170	767445414	.	class_code "u"
gene_id "MSTRG.21862"	transcript_id_"MSTRG.21862.1"	CNCI;CPC2;CPAT;Pfam	2B	342244496	342244740	.	class_code "u"
gene_id "MSTRG.38683"	transcript_id_"MSTRG.38683.1"	CNCI;CPC2;CPAT;Pfam	3B	466635768	466636012	.	class_code "u"
gene_id "MSTRG.48598"	transcript_id_"MSTRG.48598.1"	CNCI;CPC2;CPAT;Pfam	4A	483238473	483238717	.	class_code "u"
gene_id "MSTRG.55263"	transcript_id_"MSTRG.55263.1"	CNCI;CPC2;CPAT;Pfam	4D	1165133	1165377	.	class_code "u"
gene_id "MSTRG.61919"	transcript_id_"MSTRG.61919.1"	CNCI;CPC2;CPAT;Pfam	5A	532468617	532468861	-	class_code "u"
gene_id "MSTRG.66408"	transcript_id_"MSTRG.66408.1"	CNCI;CPC2;CPAT;Pfam	5B	398626627	398626871	.	class_code "u"
gene_id "MSTRG.69853"	transcript_id_"MSTRG.69853.1"	CNCI;CPC2;CPAT;Pfam	5D	26424284	26424528	.	class_code "u"
gene_id "MSTRG.75954"	transcript_id_"MSTRG.75954.1"	CNCI;CPC2;CPAT;Pfam	6A	123960998	123961242	.	class_code "u"
gene_id "MSTRG.76503"	transcript_id_"MSTRG.76503.1"	CNCI;CPC2;CPAT;Pfam	6A	252024185	252024429	.	class_code "u"
gene_id "MSTRG.76867"	transcript_id_"MSTRG.76867.1"	CNCI;CPC2;CPAT;Pfam	6A	400175308	400175552	.	class_code "u"
gene_id "MSTRG.83717"	transcript_id_"MSTRG.83717.1"	CNCI;CPC2;CPAT;Pfam	6D	5813213	5813457	.	class_code "u"
gene_id "MSTRG.90382"	transcript_id_"MSTRG.90382.1"	CNCI;CPC2;CPAT;Pfam	7A	439801234	439801478	.	class_code "u"
gene_id "MSTRG.98590"	transcript_id_"MSTRG.98590.1"	CNCI;CPC2;CPAT;Pfam	7D	52469223	52469467	.	class_code "u"
gene_id "MSTRG.102261"	transcript_id_"MSTRG.102261.1"	CNCI;CPC2;CPAT;Pfam	7D	579765251	579765495	.	class_code "u"
gene_id "MSTRG.102560"	transcript_id_"MSTRG.102560.1"	CNCI;CPC2;CPAT;Pfam	7D	606860665	606860909	.	class_code "u"
gene_id "MSTRG.3946"	transcript_id_"MSTRG.3946.1"	CNCI;CPC2;CPAT;Pfam	1A	557049902	557050147	.	class_code "u"
gene_id "MSTRG.13064"	transcript_id_"MSTRG.13064.3"	CNCI;CPC2;CPAT;Pfam	1D	444339128	444339373	-	class_code "i"
gene_id "MSTRG.15106"	transcript_id_"MSTRG.15106.1"	CNCI;CPC2;CPAT;Pfam	2A	117744360	117744605	.	class_code "u"
gene_id "MSTRG.19638"	transcript_id_"MSTRG.19638.1"	CNCI;CPC2;CPAT;Pfam	2B	22615762	22616007	.	class_code "u"
gene_id "MSTRG.20629"	transcript_id_"MSTRG.20629.1"	CNCI;CPC2;CPAT;Pfam	2B	122877580	122877825	.	class_code "u"
gene_id "MSTRG.34410"	transcript_id_"MSTRG.34410.1"	CNCI;CPC2;CPAT;Pfam	3A	629047934	629048179	.	class_code "u"
gene_id "MSTRG.38397"	transcript_id_"MSTRG.38397.1"	CNCI;CPC2;CPAT;Pfam	3B	419155991	419156236	.	class_code "u"
gene_id "MSTRG.39553"	transcript_id_"MSTRG.39553.1"	CNCI;CPC2;CPAT;Pfam	3B	588653116	588653361	.	class_code "u"
gene_id "MSTRG.44201"	transcript_id_"MSTRG.44201.1"	CNCI;CPC2;CPAT;Pfam	3D	380962326	380962571	.	class_code "u"
gene_id "MSTRG.47296"	transcript_id_"MSTRG.47296.1"	CNCI;CPC2;CPAT;Pfam	4A	100733388	100733633	.	class_code "u"
gene_id "MSTRG.47473"	transcript_id_"MSTRG.47473.1"	CNCI;CPC2;CPAT;Pfam	4A	133924818	133925063	.	class_code "u"
gene_id "MSTRG.50664"	transcript_id_"MSTRG.50664.1"	CNCI;CPC2;CPAT;Pfam	4A	700504014	700504259	.	class_code "u"
gene_id "MSTRG.53097"	transcript_id_"MSTRG.53097.1"	CNCI;CPC2;CPAT;Pfam	4B	359861868	359862113	.	class_code "u"
gene_id "MSTRG.69731"	transcript_id_"MSTRG.69731.1"	CNCI;CPC2;CPAT;Pfam	5D	13774736	13774981	.	class_code "u"
gene_id "MSTRG.80513"	transcript_id_"MSTRG.80513.1"	CNCI;CPC2;CPAT;Pfam	6B	221806916	221807161	.	class_code "u"
gene_id "MSTRG.83141"	transcript_id_"MSTRG.83141.1"	CNCI;CPC2;CPAT;Pfam	6B	688027343	688027588	.	class_code "u"
gene_id "MSTRG.105670"	transcript_id_"MSTRG.105670.1"	CNCI;CPC2;CPAT;Pfam	Un	433743785	433744030	.	class_code "u"
gene_id "MSTRG.105807"	transcript_id_"MSTRG.105807.1"	CNCI;CPC2;CPAT;Pfam	Un	447608528	447608773	.	class_code "u"
gene_id "MSTRG.2987"	transcript_id_"MSTRG.2987.1"	CNCI;CPC2;CPAT;Pfam	1A	477045841	477046087	.	class_code "u"
gene_id "MSTRG.7345"	transcript_id_"MSTRG.7345.2"	CNCI;CPC2;CPAT;Pfam	1B	439436333	439436579	-	class_code "u"
gene_id "MSTRG.7005"	transcript_id_"MSTRG.7005.1"	CNCI;CPC2;CPAT;Pfam	1B	391074251	391074497	.	class_code "u"
gene_id "MSTRG.10053"	transcript_id_"MSTRG.10053.1"	CNCI;CPC2;CPAT;Pfam	1D	31317712	31317958	+	class_code "u"
gene_id "MSTRG.15982"	transcript_id_"MSTRG.15982.1"	CNCI;CPC2;CPAT;Pfam	2A	307105288	307105534	.	class_code "u"
gene_id "MSTRG.22617"	transcript_id_"MSTRG.22617.1"	CNCI;CPC2;CPAT;Pfam	2B	467072843	467073089	.	class_code "u"
gene_id "MSTRG.29793"	transcript_id_"MSTRG.29793.1"	CNCI;CPC2;CPAT;Pfam	2D	586799784	586800030	.	class_code "u"
gene_id "MSTRG.35152"	transcript_id_"MSTRG.35152.1"	CNCI;CPC2;CPAT;Pfam	3A	699567965	699568211	.	class_code "u"
gene_id "MSTRG.37147"	transcript_id_"MSTRG.37147.1"	CNCI;CPC2;CPAT;Pfam	3B	145502256	145502502	+	class_code "u"
gene_id "MSTRG.56620"	transcript_id_"MSTRG.56620.1"	CNCI;CPC2;CPAT;Pfam	4D	157646702	157646948	.	class_code "u"
gene_id "MSTRG.67301"	transcript_id_"MSTRG.67301.1"	CNCI;CPC2;CPAT;Pfam	5B	503465006	503465252	.	class_code "u"
gene_id "MSTRG.71842"	transcript_id_"MSTRG.71842.1"	CNCI;CPC2;CPAT;Pfam	5D	335059368	335059614	.	class_code "u"
gene_id "MSTRG.74124"	transcript_id_"MSTRG.74124.1"	CNCI;CPC2;CPAT;Pfam	5D	526734141	526734387	.	class_code "u"
gene_id "MSTRG.86789"	transcript_id_"MSTRG.86789.1"	CNCI;CPC2;CPAT;Pfam	6D	429817982	429818228	.	class_code "i"
gene_id "MSTRG.94486"	transcript_id_"MSTRG.94486.1"	CNCI;CPC2;CPAT;Pfam	7B	253910142	253910388	.	class_code "u"
gene_id "MSTRG.106145"	transcript_id_"MSTRG.106145.1"	CNCI;CPC2;CPAT;Pfam	Un	473180770	473181016	.	class_code "u"
gene_id "MSTRG.3913"	transcript_id_"MSTRG.3913.1"	CNCI;CPC2;CPAT;Pfam	1A	554482264	554482511	.	class_code "u"
gene_id "MSTRG.4432"	transcript_id_"MSTRG.4432.1"	CNCI;CPC2;CPAT;Pfam	1A	589684323	589684570	.	class_code "u"
gene_id "MSTRG.5845"	transcript_id_"MSTRG.5845.1"	CNCI;CPC2;CPAT;Pfam	1B	155429196	155429443	+	class_code "u"
gene_id "MSTRG.13663"	transcript_id_"MSTRG.13663.1"	CNCI;CPC2;CPAT;Pfam	1D	484797059	484797306	-	class_code "x"
gene_id "MSTRG.14541"	transcript_id_"MSTRG.14541.1"	CNCI;CPC2;CPAT;Pfam	2A	51735997	51736244	.	class_code "u"
gene_id "MSTRG.19605"	transcript_id_"MSTRG.19605.1"	CNCI;CPC2;CPAT;Pfam	2B	17537541	17537788	.	class_code "u"
gene_id "MSTRG.20529"	transcript_id_"MSTRG.20529.1"	CNCI;CPC2;CPAT;Pfam	2B	110644051	110644298	.	class_code "u"
gene_id "MSTRG.50189"	transcript_id_"MSTRG.50189.1"	CNCI;CPC2;CPAT;Pfam	4A	648289516	648289763	.	class_code "u"
gene_id "MSTRG.89872"	transcript_id_"MSTRG.89872.1"	CNCI;CPC2;CPAT;Pfam	7A	287882255	287882502	.	class_code "u"
gene_id "MSTRG.94953"	transcript_id_"MSTRG.94953.1"	CNCI;CPC2;CPAT;Pfam	7B	373792653	373792900	.	class_code "u"
gene_id "MSTRG.95610"	transcript_id_"MSTRG.95610.1"	CNCI;CPC2;CPAT;Pfam	7B	481660021	481660268	.	class_code "u"
gene_id "MSTRG.100489"	transcript_id_"MSTRG.100489.1"	CNCI;CPC2;CPAT;Pfam	7D	318819773	318820020	.	class_code "u"
gene_id "MSTRG.104632"	transcript_id_"MSTRG.104632.1"	CNCI;CPC2;CPAT;Pfam	Un	296815509	296815756	.	class_code "u"
gene_id "MSTRG.104914"	transcript_id_"MSTRG.104914.1"	CNCI;CPC2;CPAT;Pfam	Un	354781266	354781513	.	class_code "u"
gene_id "MSTRG.8059"	transcript_id_"MSTRG.8059.1"	CNCI;CPC2;CPAT;Pfam	1B	544559517	544559765	.	class_code "u"
gene_id "MSTRG.12951"	transcript_id_"MSTRG.12951.1"	CNCI;CPC2;CPAT;Pfam	1D	434527818	434528066	.	class_code "u"
gene_id "MSTRG.20933"	transcript_id_"MSTRG.20933.1"	CNCI;CPC2;CPAT;Pfam	2B	161110572	161110820	.	class_code "u"
gene_id "MSTRG.22341"	transcript_id_"MSTRG.22341.1"	CNCI;CPC2;CPAT;Pfam	2B	422934143	422934391	.	class_code "u"
gene_id "MSTRG.32379"	transcript_id_"MSTRG.32379.1"	CNCI;CPC2;CPAT;Pfam	3A	227621872	227622120	.	class_code "u"
gene_id "MSTRG.34068"	transcript_id_"MSTRG.34068.1"	CNCI;CPC2;CPAT;Pfam	3A	587609685	587609933	.	class_code "u"
gene_id "MSTRG.67601"	transcript_id_"MSTRG.67601.1"	CNCI;CPC2;CPAT;Pfam	5B	531881002	531881250	.	class_code "u"
gene_id "MSTRG.95212"	transcript_id_"MSTRG.95212.1"	CNCI;CPC2;CPAT;Pfam	7B	418190821	418191069	.	class_code "u"
gene_id "MSTRG.97180"	transcript_id_"MSTRG.97180.1"	CNCI;CPC2;CPAT;Pfam	7B	688571273	688571521	.	class_code "u"
gene_id "MSTRG.97190"	transcript_id_"MSTRG.97190.1"	CNCI;CPC2;CPAT;Pfam	7B	689669161	689669409	.	class_code "u"
gene_id "MSTRG.103803"	transcript_id_"MSTRG.103803.1"	CNCI;CPC2;CPAT;Pfam	Un	86290845	86291093	.	class_code "u"
gene_id "MSTRG.10483"	transcript_id_"MSTRG.10483.1"	CNCI;CPC2;CPAT;Pfam	1D	79122454	79122703	.	class_code "u"
gene_id "MSTRG.16541"	transcript_id_"MSTRG.16541.1"	CNCI;CPC2;CPAT;Pfam	2A	444302243	444302492	.	class_code "u"
gene_id "MSTRG.20099"	transcript_id_"MSTRG.20099.1"	CNCI;CPC2;CPAT;Pfam	2B	61113933	61114182	.	class_code "u"
gene_id "MSTRG.21699"	transcript_id_"MSTRG.21699.1"	CNCI;CPC2;CPAT;Pfam	2B	291855592	291855841	.	class_code "u"
gene_id "MSTRG.25538"	transcript_id_"MSTRG.25538.1"	CNCI;CPC2;CPAT;Pfam	2D	10972501	10972750	.	class_code "u"
gene_id "MSTRG.34752"	transcript_id_"MSTRG.34752.1"	CNCI;CPC2;CPAT;Pfam	3A	658302686	658302935	.	class_code "u"
gene_id "MSTRG.40645"	transcript_id_"MSTRG.40645.1"	CNCI;CPC2;CPAT;Pfam	3B	742624330	742624579	.	class_code "u"
gene_id "MSTRG.40730"	transcript_id_"MSTRG.40730.1"	CNCI;CPC2;CPAT;Pfam	3B	753168199	753168448	.	class_code "u"
gene_id "MSTRG.53890"	transcript_id_"MSTRG.53890.1"	CNCI;CPC2;CPAT;Pfam	4B	495491772	495492021	.	class_code "u"
gene_id "MSTRG.74161"	transcript_id_"MSTRG.74161.1"	CNCI;CPC2;CPAT;Pfam	5D	528986386	528986635	.	class_code "u"
gene_id "MSTRG.82354"	transcript_id_"MSTRG.82354.1"	CNCI;CPC2;CPAT;Pfam	6B	594208390	594208639	.	class_code "u"
gene_id "MSTRG.83915"	transcript_id_"MSTRG.83915.1"	CNCI;CPC2;CPAT;Pfam	6D	15670459	15670708	.	class_code "u"
gene_id "MSTRG.85267"	transcript_id_"MSTRG.85267.1"	CNCI;CPC2;CPAT;Pfam	6D	172160185	172160434	.	class_code "u"
gene_id "MSTRG.89666"	transcript_id_"MSTRG.89666.1"	CNCI;CPC2;CPAT;Pfam	7A	248538504	248538753	.	class_code "u"
gene_id "MSTRG.4772"	transcript_id_"MSTRG.4772.1"	CNCI;CPC2;CPAT;Pfam	1B	20259661	20259911	.	class_code "u"
gene_id "MSTRG.8262"	transcript_id_"MSTRG.8262.1"	CNCI;CPC2;CPAT;Pfam	1B	566453470	566453720	.	class_code "u"
gene_id "MSTRG.19525"	transcript_id_"MSTRG.19525.1"	CNCI;CPC2;CPAT;Pfam	2B	8338134	8338384	.	class_code "u"
gene_id "MSTRG.22864"	transcript_id_"MSTRG.22864.1"	CNCI;CPC2;CPAT;Pfam	2B	500716250	500716500	.	class_code "u"
gene_id "MSTRG.30343"	transcript_id_"MSTRG.30343.1"	CNCI;CPC2;CPAT;Pfam	2D	628789046	628789296	.	class_code "u"
gene_id "MSTRG.41120"	transcript_id_"MSTRG.41120.1"	CNCI;CPC2;CPAT;Pfam	3B	794077207	794077457	.	class_code "u"
gene_id "MSTRG.41127"	transcript_id_"MSTRG.41127.1"	CNCI;CPC2;CPAT;Pfam	3B	794563996	794564246	.	class_code "u"
gene_id "MSTRG.42144"	transcript_id_"MSTRG.42144.1"	CNCI;CPC2;CPAT;Pfam	3D	37291172	37291422	.	class_code "u"
gene_id "MSTRG.48051"	transcript_id_"MSTRG.48051.1"	CNCI;CPC2;CPAT;Pfam	4A	323094820	323095070	.	class_code "u"
gene_id "MSTRG.55785"	transcript_id_"MSTRG.55785.1"	CNCI;CPC2;CPAT;Pfam	4D	39978875	39979125	.	class_code "u"
gene_id "MSTRG.61316"	transcript_id_"MSTRG.61316.1"	CNCI;CPC2;CPAT;Pfam	5A	465277556	465277806	.	class_code "u"
gene_id "MSTRG.66614"	transcript_id_"MSTRG.66614.1"	CNCI;CPC2;CPAT;Pfam	5B	432772920	432773170	.	class_code "u"
gene_id "MSTRG.71806"	transcript_id_"MSTRG.71806.1"	CNCI;CPC2;CPAT;Pfam	5D	330027879	330028129	.	class_code "u"
gene_id "MSTRG.75834"	transcript_id_"MSTRG.75834.1"	CNCI;CPC2;CPAT;Pfam	6A	106091559	106091809	.	class_code "u"
gene_id "MSTRG.80071"	transcript_id_"MSTRG.80071.1"	CNCI;CPC2;CPAT;Pfam	6B	151879727	151879977	.	class_code "u"
gene_id "MSTRG.86355"	transcript_id_"MSTRG.86355.1"	CNCI;CPC2;CPAT;Pfam	6D	386107371	386107621	.	class_code "u"
gene_id "MSTRG.97423"	transcript_id_"MSTRG.97423.1"	CNCI;CPC2;CPAT;Pfam	7B	709154955	709155205	-	class_code "u"
gene_id "MSTRG.97823"	transcript_id_"MSTRG.97823.1"	CNCI;CPC2;CPAT;Pfam	7B	745219226	745219476	.	class_code "u"
gene_id "MSTRG.102848"	transcript_id_"MSTRG.102848.1"	CNCI;CPC2;CPAT;Pfam	7D	628769247	628769497	.	class_code "u"
gene_id "MSTRG.15251"	transcript_id_"MSTRG.15251.1"	CNCI;CPC2;CPAT;Pfam	2A	137270793	137271044	.	class_code "u"
gene_id "MSTRG.16144"	transcript_id_"MSTRG.16144.1"	CNCI;CPC2;CPAT;Pfam	2A	359835719	359835970	.	class_code "u"
gene_id "MSTRG.21116"	transcript_id_"MSTRG.21116.1"	CNCI;CPC2;CPAT;Pfam	2B	184926665	184926916	.	class_code "u"
gene_id "MSTRG.49076"	transcript_id_"MSTRG.49076.1"	CNCI;CPC2;CPAT;Pfam	4A	557111589	557111840	.	class_code "u"
gene_id "MSTRG.56199"	transcript_id_"MSTRG.56199.1"	CNCI;CPC2;CPAT;Pfam	4D	87565164	87565415	.	class_code "u"
gene_id "MSTRG.74156"	transcript_id_"MSTRG.74156.1"	CNCI;CPC2;CPAT;Pfam	5D	528721624	528721875	-	class_code "x"
gene_id "MSTRG.73706"	transcript_id_"MSTRG.73706.1"	CNCI;CPC2;CPAT;Pfam	5D	496309791	496310042	.	class_code "u"
gene_id "MSTRG.73836"	transcript_id_"MSTRG.73836.1"	CNCI;CPC2;CPAT;Pfam	5D	505353013	505353264	.	class_code "i"
gene_id "MSTRG.78171"	transcript_id_"MSTRG.78171.1"	CNCI;CPC2;CPAT;Pfam	6A	587755464	587755715	.	class_code "u"
gene_id "MSTRG.78961"	transcript_id_"MSTRG.78961.1"	CNCI;CPC2;CPAT;Pfam	6B	22660663	22660914	.	class_code "u"
gene_id "MSTRG.79352"	transcript_id_"MSTRG.79352.1"	CNCI;CPC2;CPAT;Pfam	6B	60659294	60659545	.	class_code "i"
gene_id "MSTRG.96827"	transcript_id_"MSTRG.96827.1"	CNCI;CPC2;CPAT;Pfam	7B	651142653	651142904	.	class_code "u"
gene_id "MSTRG.99025"	transcript_id_"MSTRG.99025.1"	CNCI;CPC2;CPAT;Pfam	7D	87027466	87027717	.	class_code "u"
gene_id "MSTRG.100038"	transcript_id_"MSTRG.100038.1"	CNCI;CPC2;CPAT;Pfam	7D	221722091	221722342	.	class_code "u"
gene_id "MSTRG.102018"	transcript_id_"MSTRG.102018.1"	CNCI;CPC2;CPAT;Pfam	7D	555197807	555198058	.	class_code "u"
gene_id "MSTRG.103776"	transcript_id_"MSTRG.103776.1"	CNCI;CPC2;CPAT;Pfam	Un	84014888	84015139	.	class_code "u"
gene_id "MSTRG.104775"	transcript_id_"MSTRG.104775.1"	CNCI;CPC2;CPAT;Pfam	Un	327065037	327065288	.	class_code "u"
gene_id "MSTRG.3599"	transcript_id_"MSTRG.3599.1"	CNCI;CPC2;CPAT;Pfam	1A	534028193	534028445	-	class_code "u"
gene_id "MSTRG.27462"	transcript_id_"MSTRG.27462.1"	CNCI;CPC2;CPAT;Pfam	2D	272010092	272010344	.	class_code "u"
gene_id "MSTRG.34043"	transcript_id_"MSTRG.34043.1"	CNCI;CPC2;CPAT;Pfam	3A	585503914	585504166	.	class_code "u"
gene_id "MSTRG.35661"	transcript_id_"MSTRG.35661.1"	CNCI;CPC2;CPAT;Pfam	3A	739944686	739944938	.	class_code "u"
gene_id "MSTRG.40288"	transcript_id_"MSTRG.40288.1"	CNCI;CPC2;CPAT;Pfam	3B	694638290	694638542	.	class_code "u"
gene_id "MSTRG.54301"	transcript_id_"MSTRG.54301.1"	CNCI;CPC2;CPAT;Pfam	4B	561511833	561512085	.	class_code "u"
gene_id "MSTRG.57632"	transcript_id_"MSTRG.57632.1"	CNCI;CPC2;CPAT;Pfam	4D	389493438	389493690	.	class_code "u"
gene_id "MSTRG.58039"	transcript_id_"MSTRG.58039.1"	CNCI;CPC2;CPAT;Pfam	4D	440693924	440694176	.	class_code "u"
gene_id "MSTRG.81301"	transcript_id_"MSTRG.81301.1"	CNCI;CPC2;CPAT;Pfam	6B	414347734	414347986	.	class_code "u"
gene_id "MSTRG.82368"	transcript_id_"MSTRG.82368.1"	CNCI;CPC2;CPAT;Pfam	6B	596583271	596583523	.	class_code "u"
gene_id "MSTRG.103497"	transcript_id_"MSTRG.103497.1"	CNCI;CPC2;CPAT;Pfam	Un	50072603	50072855	.	class_code "u"
gene_id "MSTRG.14844"	transcript_id_"MSTRG.14844.1"	CNCI;CPC2;CPAT;Pfam	2A	81494870	81495123	.	class_code "i"
gene_id "MSTRG.27122"	transcript_id_"MSTRG.27122.1"	CNCI;CPC2;CPAT;Pfam	2D	178689745	178689998	.	class_code "u"
gene_id "MSTRG.27531"	transcript_id_"MSTRG.27531.1"	CNCI;CPC2;CPAT;Pfam	2D	291773109	291773362	.	class_code "u"
gene_id "MSTRG.41724"	transcript_id_"MSTRG.41724.1"	CNCI;CPC2;CPAT;Pfam	3D	6418234	6418487	.	class_code "u"
gene_id "MSTRG.42383"	transcript_id_"MSTRG.42383.1"	CNCI;CPC2;CPAT;Pfam	3D	59989601	59989854	.	class_code "u"
gene_id "MSTRG.46492"	transcript_id_"MSTRG.46492.1"	CNCI;CPC2;CPAT;Pfam	4A	2624353	2624606	.	class_code "u"
gene_id "MSTRG.52076"	transcript_id_"MSTRG.52076.1"	CNCI;CPC2;CPAT;Pfam	4B	97941137	97941390	.	class_code "u"
gene_id "MSTRG.53823"	transcript_id_"MSTRG.53823.1"	CNCI;CPC2;CPAT;Pfam	4B	483336805	483337058	.	class_code "u"
gene_id "MSTRG.81047"	transcript_id_"MSTRG.81047.1"	CNCI;CPC2;CPAT;Pfam	6B	343407695	343407948	.	class_code "u"
gene_id "MSTRG.84861"	transcript_id_"MSTRG.84861.1"	CNCI;CPC2;CPAT;Pfam	6D	106456970	106457223	.	class_code "u"
gene_id "MSTRG.99709"	transcript_id_"MSTRG.99709.1"	CNCI;CPC2;CPAT;Pfam	7D	174979580	174979833	.	class_code "u"
gene_id "MSTRG.205"	transcript_id_"MSTRG.205.1"	CNCI;CPC2;CPAT;Pfam	1A	8043380	8043634	.	class_code "u"
gene_id "MSTRG.5386"	transcript_id_"MSTRG.5386.1"	CNCI;CPC2;CPAT;Pfam	1B	88751589	88751843	-	class_code "u"
gene_id "MSTRG.17697"	transcript_id_"MSTRG.17697.1"	CNCI;CPC2;CPAT;Pfam	2A	635922337	635922591	.	class_code "u"
gene_id "MSTRG.23117"	transcript_id_"MSTRG.23117.1"	CNCI;CPC2;CPAT;Pfam	2B	539375512	539375766	.	class_code "u"
gene_id "MSTRG.24188"	transcript_id_"MSTRG.24188.1"	CNCI;CPC2;CPAT;Pfam	2B	688430027	688430281	.	class_code "u"
gene_id "MSTRG.29648"	transcript_id_"MSTRG.29648.1"	CNCI;CPC2;CPAT;Pfam	2D	573845761	573846015	.	class_code "u"
gene_id "MSTRG.37186"	transcript_id_"MSTRG.37186.1"	CNCI;CPC2;CPAT;Pfam	3B	151851690	151851944	.	class_code "u"
gene_id "MSTRG.45308"	transcript_id_"MSTRG.45308.1"	CNCI;CPC2;CPAT;Pfam	3D	511900599	511900853	.	class_code "u"
gene_id "MSTRG.51904"	transcript_id_"MSTRG.51904.1"	CNCI;CPC2;CPAT;Pfam	4B	73393350	73393604	.	class_code "u"
gene_id "MSTRG.56648"	transcript_id_"MSTRG.56648.1"	CNCI;CPC2;CPAT;Pfam	4D	164896809	164897063	.	class_code "u"
gene_id "MSTRG.66366"	transcript_id_"MSTRG.66366.1"	CNCI;CPC2;CPAT;Pfam	5B	393755147	393755401	.	class_code "u"
gene_id "MSTRG.88623"	transcript_id_"MSTRG.88623.1"	CNCI;CPC2;CPAT;Pfam	7A	94846978	94847232	.	class_code "u"
gene_id "MSTRG.89735"	transcript_id_"MSTRG.89735.1"	CNCI;CPC2;CPAT;Pfam	7A	262396810	262397064	.	class_code "u"
gene_id "MSTRG.104365"	transcript_id_"MSTRG.104365.1"	CNCI;CPC2;CPAT;Pfam	Un	243361833	243362087	.	class_code "u"
gene_id "MSTRG.104576"	transcript_id_"MSTRG.104576.1"	CNCI;CPC2;CPAT;Pfam	Un	290299401	290299655	.	class_code "u"
gene_id "MSTRG.25961"	transcript_id_"MSTRG.25961.1"	CNCI;CPC2;CPAT;Pfam	2D	39704175	39704430	.	class_code "u"
gene_id "MSTRG.29463"	transcript_id_"MSTRG.29463.1"	CNCI;CPC2;CPAT;Pfam	2D	556895830	556896085	.	class_code "u"
gene_id "MSTRG.40851"	transcript_id_"MSTRG.40851.1"	CNCI;CPC2;CPAT;Pfam	3B	765921747	765922002	-	class_code "u"
gene_id "MSTRG.40488"	transcript_id_"MSTRG.40488.1"	CNCI;CPC2;CPAT;Pfam	3B	725521061	725521316	.	class_code "u"
gene_id "MSTRG.55483"	transcript_id_"MSTRG.55483.1"	CNCI;CPC2;CPAT;Pfam	4D	13345268	13345523	.	class_code "u"
gene_id "MSTRG.61310"	transcript_id_"MSTRG.61310.1"	CNCI;CPC2;CPAT;Pfam	5A	464168776	464169031	.	class_code "i"
gene_id "MSTRG.63595"	transcript_id_"MSTRG.63595.1"	CNCI;CPC2;CPAT;Pfam	5A	679330257	679330512	.	class_code "u"
gene_id "MSTRG.64733"	transcript_id_"MSTRG.64733.1"	CNCI;CPC2;CPAT;Pfam	5B	100020546	100020801	.	class_code "u"
gene_id "MSTRG.71533"	transcript_id_"MSTRG.71533.1"	CNCI;CPC2;CPAT;Pfam	5D	296450183	296450438	+	class_code "u"
gene_id "MSTRG.75475"	transcript_id_"MSTRG.75475.1"	CNCI;CPC2;CPAT;Pfam	6A	62888193	62888448	.	class_code "u"
gene_id "MSTRG.77878"	transcript_id_"MSTRG.77878.1"	CNCI;CPC2;CPAT;Pfam	6A	559731589	559731844	.	class_code "i"
gene_id "MSTRG.85640"	transcript_id_"MSTRG.85640.1"	CNCI;CPC2;CPAT;Pfam	6D	283186710	283186965	.	class_code "u"
gene_id "MSTRG.87015"	transcript_id_"MSTRG.87015.1"	CNCI;CPC2;CPAT;Pfam	6D	448345480	448345735	.	class_code "u"
gene_id "MSTRG.91518"	transcript_id_"MSTRG.91518.1"	CNCI;CPC2;CPAT;Pfam	7A	625384238	625384493	.	class_code "u"
gene_id "MSTRG.96645"	transcript_id_"MSTRG.96645.1"	CNCI;CPC2;CPAT;Pfam	7B	630359655	630359910	.	class_code "u"
gene_id "MSTRG.103029"	transcript_id_"MSTRG.103029.1"	CNCI;CPC2;CPAT;Pfam	Un	5030326	5030581	.	class_code "u"
gene_id "MSTRG.12166"	transcript_id_"MSTRG.12166.1"	CNCI;CPC2;CPAT;Pfam	1D	348651468	348651724	.	class_code "u"
gene_id "MSTRG.35871"	transcript_id_"MSTRG.35871.1"	CNCI;CPC2;CPAT;Pfam	3B	5645091	5645347	.	class_code "u"
gene_id "MSTRG.64283"	transcript_id_"MSTRG.64283.1"	CNCI;CPC2;CPAT;Pfam	5B	38714236	38714492	.	class_code "u"
gene_id "MSTRG.74072"	transcript_id_"MSTRG.74072.1"	CNCI;CPC2;CPAT;Pfam	5D	523502901	523503157	.	class_code "u"
gene_id "MSTRG.84098"	transcript_id_"MSTRG.84098.1"	CNCI;CPC2;CPAT;Pfam	6D	27760240	27760496	.	class_code "u"
gene_id "MSTRG.84963"	transcript_id_"MSTRG.84963.1"	CNCI;CPC2;CPAT;Pfam	6D	122235447	122235703	.	class_code "u"
gene_id "MSTRG.94580"	transcript_id_"MSTRG.94580.1"	CNCI;CPC2;CPAT;Pfam	7B	276732242	276732498	.	class_code "u"
gene_id "MSTRG.104904"	transcript_id_"MSTRG.104904.1"	CNCI;CPC2;CPAT;Pfam	Un	353326233	353326489	.	class_code "u"
gene_id "MSTRG.2786"	transcript_id_"MSTRG.2786.1"	CNCI;CPC2;CPAT;Pfam	1A	450481101	450481358	.	class_code "u"
gene_id "MSTRG.3454"	transcript_id_"MSTRG.3454.1"	CNCI;CPC2;CPAT;Pfam	1A	520841315	520841572	.	class_code "u"
gene_id "MSTRG.32299"	transcript_id_"MSTRG.32299.1"	CNCI;CPC2;CPAT;Pfam	3A	208232278	208232535	.	class_code "u"
gene_id "MSTRG.45732"	transcript_id_"MSTRG.45732.1"	CNCI;CPC2;CPAT;Pfam	3D	555441488	555441745	.	class_code "u"
gene_id "MSTRG.50842"	transcript_id_"MSTRG.50842.1"	CNCI;CPC2;CPAT;Pfam	4A	714743385	714743642	.	class_code "u"
gene_id "MSTRG.52621"	transcript_id_"MSTRG.52621.1"	CNCI;CPC2;CPAT;Pfam	4B	193479537	193479794	.	class_code "u"
gene_id "MSTRG.61999"	transcript_id_"MSTRG.61999.1"	CNCI;CPC2;CPAT;Pfam	5A	539948118	539948375	.	class_code "u"
gene_id "MSTRG.67164"	transcript_id_"MSTRG.67164.1"	CNCI;CPC2;CPAT;Pfam	5B	487331567	487331824	.	class_code "u"
gene_id "MSTRG.69467"	transcript_id_"MSTRG.69467.1"	CNCI;CPC2;CPAT;Pfam	5B	704233636	704233893	.	class_code "u"
gene_id "MSTRG.79073"	transcript_id_"MSTRG.79073.1"	CNCI;CPC2;CPAT;Pfam	6B	32783724	32783981	.	class_code "u"
gene_id "MSTRG.93788"	transcript_id_"MSTRG.93788.1"	CNCI;CPC2;CPAT;Pfam	7B	126185800	126186057	.	class_code "u"
gene_id "MSTRG.94341"	transcript_id_"MSTRG.94341.1"	CNCI;CPC2;CPAT;Pfam	7B	223716632	223716889	.	class_code "u"
gene_id "MSTRG.105350"	transcript_id_"MSTRG.105350.1"	CNCI;CPC2;CPAT;Pfam	Un	406049230	406049487	.	class_code "u"
gene_id "MSTRG.4861"	transcript_id_"MSTRG.4861.1"	CNCI;CPC2;CPAT;Pfam	1B	26860556	26860814	.	class_code "u"
gene_id "MSTRG.12679"	transcript_id_"MSTRG.12679.1"	CNCI;CPC2;CPAT;Pfam	1D	406834562	406834820	.	class_code "u"
gene_id "MSTRG.12800"	transcript_id_"MSTRG.12800.1"	CNCI;CPC2;CPAT;Pfam	1D	419080536	419080794	.	class_code "u"
gene_id "MSTRG.21677"	transcript_id_"MSTRG.21677.1"	CNCI;CPC2;CPAT;Pfam	2B	283771943	283772201	.	class_code "u"
gene_id "MSTRG.23654"	transcript_id_"MSTRG.23654.1"	CNCI;CPC2;CPAT;Pfam	2B	616481912	616482170	.	class_code "u"
gene_id "MSTRG.32147"	transcript_id_"MSTRG.32147.1"	CNCI;CPC2;CPAT;Pfam	3A	175806429	175806687	.	class_code "u"
gene_id "MSTRG.38453"	transcript_id_"MSTRG.38453.1"	CNCI;CPC2;CPAT;Pfam	3B	428203062	428203320	.	class_code "u"
gene_id "MSTRG.41532"	transcript_id_"MSTRG.41532.1"	CNCI;CPC2;CPAT;Pfam	3B	825753123	825753381	.	class_code "u"
gene_id "MSTRG.43554"	transcript_id_"MSTRG.43554.1"	CNCI;CPC2;CPAT;Pfam	3D	281243631	281243889	.	class_code "u"
gene_id "MSTRG.48748"	transcript_id_"MSTRG.48748.1"	CNCI;CPC2;CPAT;Pfam	4A	514763341	514763599	.	class_code "u"
gene_id "MSTRG.49857"	transcript_id_"MSTRG.49857.1"	CNCI;CPC2;CPAT;Pfam	4A	622191575	622191833	.	class_code "u"
gene_id "MSTRG.54707"	transcript_id_"MSTRG.54707.1"	CNCI;CPC2;CPAT;Pfam	4B	616893990	616894248	.	class_code "u"
gene_id "MSTRG.65125"	transcript_id_"MSTRG.65125.1"	CNCI;CPC2;CPAT;Pfam	5B	169044057	169044315	.	class_code "u"
gene_id "MSTRG.90853"	transcript_id_"MSTRG.90853.1"	CNCI;CPC2;CPAT;Pfam	7A	533587431	533587689	.	class_code "u"
gene_id "MSTRG.96652"	transcript_id_"MSTRG.96652.1"	CNCI;CPC2;CPAT;Pfam	7B	632036770	632037028	.	class_code "u"
gene_id "MSTRG.98820"	transcript_id_"MSTRG.98820.1"	CNCI;CPC2;CPAT;Pfam	7D	73226667	73226925	.	class_code "u"
gene_id "MSTRG.103913"	transcript_id_"MSTRG.103913.1"	CNCI;CPC2;CPAT;Pfam	Un	94881239	94881497	.	class_code "u"
gene_id "MSTRG.4847"	transcript_id_"MSTRG.4847.1"	CNCI;CPC2;CPAT;Pfam	1B	25883906	25884165	.	class_code "u"
gene_id "MSTRG.19199"	transcript_id_"MSTRG.19199.2"	CNCI;CPC2;CPAT;Pfam	2A	765590251	765590510	+	class_code "u"
gene_id "MSTRG.14206"	transcript_id_"MSTRG.14206.1"	CNCI;CPC2;CPAT;Pfam	2A	25193158	25193417	.	class_code "u"
gene_id "MSTRG.19173"	transcript_id_"MSTRG.19173.1"	CNCI;CPC2;CPAT;Pfam	2A	763280460	763280719	.	class_code "u"
gene_id "MSTRG.23376"	transcript_id_"MSTRG.23376.1"	CNCI;CPC2;CPAT;Pfam	2B	571079460	571079719	.	class_code "u"
gene_id "MSTRG.50112"	transcript_id_"MSTRG.50112.1"	CNCI;CPC2;CPAT;Pfam	4A	637156726	637156985	.	class_code "u"
gene_id "MSTRG.55632"	transcript_id_"MSTRG.55632.1"	CNCI;CPC2;CPAT;Pfam	4D	24698970	24699229	.	class_code "u"
gene_id "MSTRG.55946"	transcript_id_"MSTRG.55946.1"	CNCI;CPC2;CPAT;Pfam	4D	55032289	55032548	.	class_code "u"
gene_id "MSTRG.60000"	transcript_id_"MSTRG.60000.1"	CNCI;CPC2;CPAT;Pfam	5A	219962418	219962677	.	class_code "u"
gene_id "MSTRG.64233"	transcript_id_"MSTRG.64233.1"	CNCI;CPC2;CPAT;Pfam	5B	34726807	34727066	.	class_code "u"
gene_id "MSTRG.64736"	transcript_id_"MSTRG.64736.1"	CNCI;CPC2;CPAT;Pfam	5B	100047036	100047295	.	class_code "u"
gene_id "MSTRG.64870"	transcript_id_"MSTRG.64870.1"	CNCI;CPC2;CPAT;Pfam	5B	120932389	120932648	.	class_code "u"
gene_id "MSTRG.69349"	transcript_id_"MSTRG.69349.1"	CNCI;CPC2;CPAT;Pfam	5B	695890079	695890338	.	class_code "u"
gene_id "MSTRG.71245"	transcript_id_"MSTRG.71245.1"	CNCI;CPC2;CPAT;Pfam	5D	255775127	255775386	.	class_code "u"
gene_id "MSTRG.79697"	transcript_id_"MSTRG.79697.1"	CNCI;CPC2;CPAT;Pfam	6B	112136814	112137073	.	class_code "u"
gene_id "MSTRG.81192"	transcript_id_"MSTRG.81192.1"	CNCI;CPC2;CPAT;Pfam	6B	388227358	388227617	.	class_code "u"
gene_id "MSTRG.86795"	transcript_id_"MSTRG.86795.1"	CNCI;CPC2;CPAT;Pfam	6D	430513582	430513841	.	class_code "u"
gene_id "MSTRG.87323"	transcript_id_"MSTRG.87323.1"	CNCI;CPC2;CPAT;Pfam	6D	465686684	465686943	.	class_code "u"
gene_id "MSTRG.88776"	transcript_id_"MSTRG.88776.1"	CNCI;CPC2;CPAT;Pfam	7A	117365182	117365441	.	class_code "u"
gene_id "MSTRG.102404"	transcript_id_"MSTRG.102404.1"	CNCI;CPC2;CPAT;Pfam	7D	593593945	593594204	.	class_code "u"
gene_id "MSTRG.106251"	transcript_id_"MSTRG.106251.1"	CNCI;CPC2;CPAT;Pfam	Un	478768851	478769110	.	class_code "u"
gene_id "MSTRG.1313"	transcript_id_"MSTRG.1313.1"	CNCI;CPC2;CPAT;Pfam	1A	166321288	166321548	-	class_code "i"
gene_id "MSTRG.2520"	transcript_id_"MSTRG.2520.1"	CNCI;CPC2;CPAT;Pfam	1A	404505563	404505823	.	class_code "u"
gene_id "MSTRG.9862"	transcript_id_"MSTRG.9862.1"	CNCI;CPC2;CPAT;Pfam	1D	12057344	12057604	.	class_code "u"
gene_id "MSTRG.20012"	transcript_id_"MSTRG.20012.1"	CNCI;CPC2;CPAT;Pfam	2B	53658847	53659107	.	class_code "i"
gene_id "MSTRG.39145"	transcript_id_"MSTRG.39145.1"	CNCI;CPC2;CPAT;Pfam	3B	539720346	539720606	.	class_code "u"
gene_id "MSTRG.50966"	transcript_id_"MSTRG.50966.1"	CNCI;CPC2;CPAT;Pfam	4A	729868862	729869122	.	class_code "u"
gene_id "MSTRG.59023"	transcript_id_"MSTRG.59023.1"	CNCI;CPC2;CPAT;Pfam	5A	18070934	18071194	.	class_code "u"
gene_id "MSTRG.60112"	transcript_id_"MSTRG.60112.1"	CNCI;CPC2;CPAT;Pfam	5A	262262231	262262491	.	class_code "u"
gene_id "MSTRG.63108"	transcript_id_"MSTRG.63108.1"	CNCI;CPC2;CPAT;Pfam	5A	636631660	636631920	.	class_code "u"
gene_id "MSTRG.67728"	transcript_id_"MSTRG.67728.1"	CNCI;CPC2;CPAT;Pfam	5B	544763823	544764083	.	class_code "i"
gene_id "MSTRG.68110"	transcript_id_"MSTRG.68110.1"	CNCI;CPC2;CPAT;Pfam	5B	584128184	584128444	.	class_code "i"
gene_id "MSTRG.69892"	transcript_id_"MSTRG.69892.3"	CNCI;CPC2;CPAT;Pfam	5D	29489422	29489682	-	class_code "x"
gene_id "MSTRG.101942"	transcript_id_"MSTRG.101942.1"	CNCI;CPC2;CPAT;Pfam	7D	549544180	549544440	.	class_code "u"
gene_id "MSTRG.105153"	transcript_id_"MSTRG.105153.1"	CNCI;CPC2;CPAT;Pfam	Un	388847466	388847726	.	class_code "u"
gene_id "MSTRG.3296"	transcript_id_"MSTRG.3296.1"	CNCI;CPC2;CPAT;Pfam	1A	507899495	507899756	.	class_code "u"
gene_id "MSTRG.7599"	transcript_id_"MSTRG.7599.1"	CNCI;CPC2;CPAT;Pfam	1B	479581569	479581830	.	class_code "u"
gene_id "MSTRG.13055"	transcript_id_"MSTRG.13055.1"	CNCI;CPC2;CPAT;Pfam	1D	443791479	443791740	.	class_code "u"
gene_id "MSTRG.16750"	transcript_id_"MSTRG.16750.1"	CNCI;CPC2;CPAT;Pfam	2A	502324249	502324510	.	class_code "u"
gene_id "MSTRG.27538"	transcript_id_"MSTRG.27538.1"	CNCI;CPC2;CPAT;Pfam	2D	292662194	292662455	.	class_code "u"
gene_id "MSTRG.39074"	transcript_id_"MSTRG.39074.1"	CNCI;CPC2;CPAT;Pfam	3B	528509897	528510158	.	class_code "u"
gene_id "MSTRG.45186"	transcript_id_"MSTRG.45186.1"	CNCI;CPC2;CPAT;Pfam	3D	500199553	500199814	.	class_code "u"
gene_id "MSTRG.46233"	transcript_id_"MSTRG.46233.1"	CNCI;CPC2;CPAT;Pfam	3D	600301925	600302186	.	class_code "u"
gene_id "MSTRG.53522"	transcript_id_"MSTRG.53522.1"	CNCI;CPC2;CPAT;Pfam	4B	431568800	431569061	.	class_code "u"
gene_id "MSTRG.70478"	transcript_id_"MSTRG.70478.1"	CNCI;CPC2;CPAT;Pfam	5D	108559718	108559979	.	class_code "u"
gene_id "MSTRG.86552"	transcript_id_"MSTRG.86552.1"	CNCI;CPC2;CPAT;Pfam	6D	409483730	409483991	.	class_code "u"
gene_id "MSTRG.92213"	transcript_id_"MSTRG.92213.1"	CNCI;CPC2;CPAT;Pfam	7A	694649800	694650061	.	class_code "u"
gene_id "MSTRG.104308"	transcript_id_"MSTRG.104308.1"	CNCI;CPC2;CPAT;Pfam	Un	222048346	222048607	.	class_code "u"
gene_id "MSTRG.105381"	transcript_id_"MSTRG.105381.1"	CNCI;CPC2;CPAT;Pfam	Un	410183225	410183486	.	class_code "u"
gene_id "MSTRG.105469"	transcript_id_"MSTRG.105469.1"	CNCI;CPC2;CPAT;Pfam	Un	417364005	417364266	.	class_code "u"
gene_id "MSTRG.5710"	transcript_id_"MSTRG.5710.1"	CNCI;CPC2;CPAT;Pfam	1B	135827198	135827460	.	class_code "u"
gene_id "MSTRG.13244"	transcript_id_"MSTRG.13244.1"	CNCI;CPC2;CPAT;Pfam	1D	458760573	458760835	.	class_code "u"
gene_id "MSTRG.15755"	transcript_id_"MSTRG.15755.1"	CNCI;CPC2;CPAT;Pfam	2A	227469190	227469452	.	class_code "u"
gene_id "MSTRG.19212"	transcript_id_"MSTRG.19212.1"	CNCI;CPC2;CPAT;Pfam	2A	766133026	766133288	.	class_code "u"
gene_id "MSTRG.23935"	transcript_id_"MSTRG.23935.1"	CNCI;CPC2;CPAT;Pfam	2B	655981786	655982048	.	class_code "u"
gene_id "MSTRG.24293"	transcript_id_"MSTRG.24293.1"	CNCI;CPC2;CPAT;Pfam	2B	695122521	695122783	.	class_code "u"
gene_id "MSTRG.25399"	transcript_id_"MSTRG.25399.1"	CNCI;CPC2;CPAT;Pfam	2B	801047634	801047896	.	class_code "u"
gene_id "MSTRG.30902"	transcript_id_"MSTRG.30902.1"	CNCI;CPC2;CPAT;Pfam	3A	13475678	13475940	.	class_code "u"
gene_id "MSTRG.33744"	transcript_id_"MSTRG.33744.1"	CNCI;CPC2;CPAT;Pfam	3A	543424182	543424444	.	class_code "u"
gene_id "MSTRG.35964"	transcript_id_"MSTRG.35964.1"	CNCI;CPC2;CPAT;Pfam	3B	11081401	11081663	.	class_code "u"
gene_id "MSTRG.53497"	transcript_id_"MSTRG.53497.1"	CNCI;CPC2;CPAT;Pfam	4B	428477106	428477368	.	class_code "u"
gene_id "MSTRG.54463"	transcript_id_"MSTRG.54463.1"	CNCI;CPC2;CPAT;Pfam	4B	581319978	581320240	.	class_code "u"
gene_id "MSTRG.90902"	transcript_id_"MSTRG.90902.1"	CNCI;CPC2;CPAT;Pfam	7A	539413929	539414191	.	class_code "u"
gene_id "MSTRG.97621"	transcript_id_"MSTRG.97621.2"	CNCI;CPC2;CPAT;Pfam	7B	725374584	725374846	-	class_code "x"
gene_id "MSTRG.94904"	transcript_id_"MSTRG.94904.1"	CNCI;CPC2;CPAT;Pfam	7B	363966395	363966657	.	class_code "u"
gene_id "MSTRG.95240"	transcript_id_"MSTRG.95240.1"	CNCI;CPC2;CPAT;Pfam	7B	425263562	425263824	.	class_code "u"
gene_id "MSTRG.100750"	transcript_id_"MSTRG.100750.1"	CNCI;CPC2;CPAT;Pfam	7D	390861711	390861973	.	class_code "u"
gene_id "MSTRG.102597"	transcript_id_"MSTRG.102597.1"	CNCI;CPC2;CPAT;Pfam	7D	610228414	610228676	.	class_code "u"
gene_id "MSTRG.104203"	transcript_id_"MSTRG.104203.1"	CNCI;CPC2;CPAT;Pfam	Un	171008660	171008922	.	class_code "u"
gene_id "MSTRG.7944"	transcript_id_"MSTRG.7944.1"	CNCI;CPC2;CPAT;Pfam	1B	529320747	529321010	+	class_code "u"
gene_id "MSTRG.17267"	transcript_id_"MSTRG.17267.1"	CNCI;CPC2;CPAT;Pfam	2A	582957925	582958188	.	class_code "u"
gene_id "MSTRG.24177"	transcript_id_"MSTRG.24177.1"	CNCI;CPC2;CPAT;Pfam	2B	686458413	686458676	.	class_code "u"
gene_id "MSTRG.37324"	transcript_id_"MSTRG.37324.1"	CNCI;CPC2;CPAT;Pfam	3B	173945510	173945773	.	class_code "u"
gene_id "MSTRG.42279"	transcript_id_"MSTRG.42279.1"	CNCI;CPC2;CPAT;Pfam	3D	48467468	48467731	.	class_code "u"
gene_id "MSTRG.67557"	transcript_id_"MSTRG.67557.1"	CNCI;CPC2;CPAT;Pfam	5B	528779551	528779814	.	class_code "u"
gene_id "MSTRG.70131"	transcript_id_"MSTRG.70131.1"	CNCI;CPC2;CPAT;Pfam	5D	55336033	55336296	.	class_code "u"
gene_id "MSTRG.70781"	transcript_id_"MSTRG.70781.1"	CNCI;CPC2;CPAT;Pfam	5D	175297229	175297492	.	class_code "u"
gene_id "MSTRG.93635"	transcript_id_"MSTRG.93635.1"	CNCI;CPC2;CPAT;Pfam	7B	107165707	107165970	.	class_code "u"
gene_id "MSTRG.104820"	transcript_id_"MSTRG.104820.1"	CNCI;CPC2;CPAT;Pfam	Un	334870773	334871036	.	class_code "u"
gene_id "MSTRG.9292"	transcript_id_"MSTRG.9292.1"	CNCI;CPC2;CPAT;Pfam	1B	667359013	667359277	.	class_code "u"
gene_id "MSTRG.10076"	transcript_id_"MSTRG.10076.1"	CNCI;CPC2;CPAT;Pfam	1D	34020881	34021145	.	class_code "u"
gene_id "MSTRG.14617"	transcript_id_"MSTRG.14617.1"	CNCI;CPC2;CPAT;Pfam	2A	60769730	60769994	.	class_code "u"
gene_id "MSTRG.18773"	transcript_id_"MSTRG.18773.1"	CNCI;CPC2;CPAT;Pfam	2A	738049786	738050050	.	class_code "u"
gene_id "MSTRG.20734"	transcript_id_"MSTRG.20734.1"	CNCI;CPC2;CPAT;Pfam	2B	138112012	138112276	.	class_code "u"
gene_id "MSTRG.31066"	transcript_id_"MSTRG.31066.1"	CNCI;CPC2;CPAT;Pfam	3A	24727580	24727844	.	class_code "u"
gene_id "MSTRG.32048"	transcript_id_"MSTRG.32048.1"	CNCI;CPC2;CPAT;Pfam	3A	157603360	157603624	.	class_code "u"
gene_id "MSTRG.50119"	transcript_id_"MSTRG.50119.1"	CNCI;CPC2;CPAT;Pfam	4A	637967239	637967503	.	class_code "u"
gene_id "MSTRG.56491"	transcript_id_"MSTRG.56491.1"	CNCI;CPC2;CPAT;Pfam	4D	123561778	123562042	+	class_code "u"
gene_id "MSTRG.60133"	transcript_id_"MSTRG.60133.1"	CNCI;CPC2;CPAT;Pfam	5A	267943669	267943933	.	class_code "i"
gene_id "MSTRG.69043"	transcript_id_"MSTRG.69043.1"	CNCI;CPC2;CPAT;Pfam	5B	674746330	674746594	.	class_code "u"
gene_id "MSTRG.75526"	transcript_id_"MSTRG.75526.1"	CNCI;CPC2;CPAT;Pfam	6A	66444960	66445224	.	class_code "u"
gene_id "MSTRG.79830"	transcript_id_"MSTRG.79830.1"	CNCI;CPC2;CPAT;Pfam	6B	123917320	123917584	.	class_code "u"
gene_id "MSTRG.91590"	transcript_id_"MSTRG.91590.1"	CNCI;CPC2;CPAT;Pfam	7A	633396001	633396265	.	class_code "u"
gene_id "MSTRG.97340"	transcript_id_"MSTRG.97340.1"	CNCI;CPC2;CPAT;Pfam	7B	703507799	703508063	.	class_code "u"
gene_id "MSTRG.31873"	transcript_id_"MSTRG.31873.1"	CNCI;CPC2;CPAT;Pfam	3A	120847026	120847291	.	class_code "u"
gene_id "MSTRG.41119"	transcript_id_"MSTRG.41119.1"	CNCI;CPC2;CPAT;Pfam	3B	794004959	794005224	.	class_code "u"
gene_id "MSTRG.41396"	transcript_id_"MSTRG.41396.1"	CNCI;CPC2;CPAT;Pfam	3B	815341376	815341641	.	class_code "u"
gene_id "MSTRG.63488"	transcript_id_"MSTRG.63488.1"	CNCI;CPC2;CPAT;Pfam	5A	667816932	667817197	.	class_code "u"
gene_id "MSTRG.64274"	transcript_id_"MSTRG.64274.1"	CNCI;CPC2;CPAT;Pfam	5B	38004937	38005202	.	class_code "u"
gene_id "MSTRG.76508"	transcript_id_"MSTRG.76508.1"	CNCI;CPC2;CPAT;Pfam	6A	255179458	255179723	+	class_code "u"
gene_id "MSTRG.78782"	transcript_id_"MSTRG.78782.1"	CNCI;CPC2;CPAT;Pfam	6B	8819801	8820066	.	class_code "u"
gene_id "MSTRG.81938"	transcript_id_"MSTRG.81938.1"	CNCI;CPC2;CPAT;Pfam	6B	529869616	529869881	.	class_code "u"
gene_id "MSTRG.84878"	transcript_id_"MSTRG.84878.1"	CNCI;CPC2;CPAT;Pfam	6D	108484201	108484466	.	class_code "i"
gene_id "MSTRG.97919"	transcript_id_"MSTRG.97919.1"	CNCI;CPC2;CPAT;Pfam	7D	2629225	2629490	.	class_code "u"
gene_id "MSTRG.101898"	transcript_id_"MSTRG.101898.1"	CNCI;CPC2;CPAT;Pfam	7D	546989974	546990239	.	class_code "u"
gene_id "MSTRG.1858"	transcript_id_"MSTRG.1858.1"	CNCI;CPC2;CPAT;Pfam	1A	301190769	301191035	.	class_code "u"
gene_id "MSTRG.5104"	transcript_id_"MSTRG.5104.1"	CNCI;CPC2;CPAT;Pfam	1B	53254038	53254304	.	class_code "u"
gene_id "MSTRG.10057"	transcript_id_"MSTRG.10057.1"	CNCI;CPC2;CPAT;Pfam	1D	31340393	31340659	.	class_code "u"
gene_id "MSTRG.13441"	transcript_id_"MSTRG.13441.1"	CNCI;CPC2;CPAT;Pfam	1D	471274537	471274803	.	class_code "u"
gene_id "MSTRG.14105"	transcript_id_"MSTRG.14105.1"	CNCI;CPC2;CPAT;Pfam	2A	17779548	17779814	.	class_code "u"
gene_id "MSTRG.20653"	transcript_id_"MSTRG.20653.1"	CNCI;CPC2;CPAT;Pfam	2B	128389868	128390134	.	class_code "u"
gene_id "MSTRG.21420"	transcript_id_"MSTRG.21420.1"	CNCI;CPC2;CPAT;Pfam	2B	232245750	232246016	.	class_code "u"
gene_id "MSTRG.35730"	transcript_id_"MSTRG.35730.1"	CNCI;CPC2;CPAT;Pfam	3A	746409975	746410241	.	class_code "u"
gene_id "MSTRG.52341"	transcript_id_"MSTRG.52341.1"	CNCI;CPC2;CPAT;Pfam	4B	140931611	140931877	.	class_code "u"
gene_id "MSTRG.57161"	transcript_id_"MSTRG.57161.1"	CNCI;CPC2;CPAT;Pfam	4D	315078127	315078393	.	class_code "i"
gene_id "MSTRG.73530"	transcript_id_"MSTRG.73530.1"	CNCI;CPC2;CPAT;Pfam	5D	483805803	483806069	+	class_code "u"
gene_id "MSTRG.74851"	transcript_id_"MSTRG.74851.1"	CNCI;CPC2;CPAT;Pfam	6A	10366033	10366299	.	class_code "u"
gene_id "MSTRG.88622"	transcript_id_"MSTRG.88622.1"	CNCI;CPC2;CPAT;Pfam	7A	94845568	94845834	.	class_code "u"
gene_id "MSTRG.97815"	transcript_id_"MSTRG.97815.1"	CNCI;CPC2;CPAT;Pfam	7B	744950475	744950741	+	class_code "u"
gene_id "MSTRG.104257"	transcript_id_"MSTRG.104257.1"	CNCI;CPC2;CPAT;Pfam	Un	205324843	205325109	.	class_code "u"
gene_id "MSTRG.105893"	transcript_id_"MSTRG.105893.1"	CNCI;CPC2;CPAT;Pfam	Un	453187259	453187525	.	class_code "u"
gene_id "MSTRG.1212"	transcript_id_"MSTRG.1212.1"	CNCI;CPC2;CPAT;Pfam	1A	137408405	137408672	.	class_code "u"
gene_id "MSTRG.4050"	transcript_id_"MSTRG.4050.1"	CNCI;CPC2;CPAT;Pfam	1A	564344989	564345256	.	class_code "u"
gene_id "MSTRG.5116"	transcript_id_"MSTRG.5116.1"	CNCI;CPC2;CPAT;Pfam	1B	55535727	55535994	.	class_code "u"
gene_id "MSTRG.5880"	transcript_id_"MSTRG.5880.1"	CNCI;CPC2;CPAT;Pfam	1B	160935634	160935901	.	class_code "u"
gene_id "MSTRG.6323"	transcript_id_"MSTRG.6323.1"	CNCI;CPC2;CPAT;Pfam	1B	269305254	269305521	.	class_code "u"
gene_id "MSTRG.6623"	transcript_id_"MSTRG.6623.1"	CNCI;CPC2;CPAT;Pfam	1B	330724787	330725054	.	class_code "u"
gene_id "MSTRG.32280"	transcript_id_"MSTRG.32280.1"	CNCI;CPC2;CPAT;Pfam	3A	205029284	205029551	.	class_code "u"
gene_id "MSTRG.67925"	transcript_id_"MSTRG.67925.1"	CNCI;CPC2;CPAT;Pfam	5B	564992609	564992876	.	class_code "i"
gene_id "MSTRG.73748"	transcript_id_"MSTRG.73748.1"	CNCI;CPC2;CPAT;Pfam	5D	499081829	499082096	.	class_code "u"
gene_id "MSTRG.79489"	transcript_id_"MSTRG.79489.1"	CNCI;CPC2;CPAT;Pfam	6B	78226623	78226890	.	class_code "u"
gene_id "MSTRG.93940"	transcript_id_"MSTRG.93940.1"	CNCI;CPC2;CPAT;Pfam	7B	151063748	151064015	.	class_code "u"
gene_id "MSTRG.10755"	transcript_id_"MSTRG.10755.1"	CNCI;CPC2;CPAT;Pfam	1D	120224002	120224270	.	class_code "u"
gene_id "MSTRG.12776"	transcript_id_"MSTRG.12776.1"	CNCI;CPC2;CPAT;Pfam	1D	416141396	416141664	.	class_code "u"
gene_id "MSTRG.24095"	transcript_id_"MSTRG.24095.1"	CNCI;CPC2;CPAT;Pfam	2B	675702635	675702903	.	class_code "u"
gene_id "MSTRG.39313"	transcript_id_"MSTRG.39313.1"	CNCI;CPC2;CPAT;Pfam	3B	558503409	558503677	.	class_code "u"
gene_id "MSTRG.52667"	transcript_id_"MSTRG.52667.1"	CNCI;CPC2;CPAT;Pfam	4B	209050366	209050634	.	class_code "u"
gene_id "MSTRG.53422"	transcript_id_"MSTRG.53422.1"	CNCI;CPC2;CPAT;Pfam	4B	417539432	417539700	.	class_code "u"
gene_id "MSTRG.59763"	transcript_id_"MSTRG.59763.1"	CNCI;CPC2;CPAT;Pfam	5A	135160786	135161054	.	class_code "i"
gene_id "MSTRG.60290"	transcript_id_"MSTRG.60290.1"	CNCI;CPC2;CPAT;Pfam	5A	309283958	309284226	.	class_code "u"
gene_id "MSTRG.70642"	transcript_id_"MSTRG.70642.1"	CNCI;CPC2;CPAT;Pfam	5D	127936496	127936764	+	class_code "u"
gene_id "MSTRG.86222"	transcript_id_"MSTRG.86222.1"	CNCI;CPC2;CPAT;Pfam	6D	370011579	370011847	.	class_code "u"
gene_id "MSTRG.92636"	transcript_id_"MSTRG.92636.1"	CNCI;CPC2;CPAT;Pfam	7A	730909293	730909561	.	class_code "u"
gene_id "MSTRG.94397"	transcript_id_"MSTRG.94397.1"	CNCI;CPC2;CPAT;Pfam	7B	234606199	234606467	+	class_code "u"
gene_id "MSTRG.94083"	transcript_id_"MSTRG.94083.1"	CNCI;CPC2;CPAT;Pfam	7B	179231969	179232237	.	class_code "u"
gene_id "MSTRG.96389"	transcript_id_"MSTRG.96389.1"	CNCI;CPC2;CPAT;Pfam	7B	597765053	597765321	.	class_code "u"
gene_id "MSTRG.97599"	transcript_id_"MSTRG.97599.1"	CNCI;CPC2;CPAT;Pfam	7B	723964236	723964504	.	class_code "u"
gene_id "MSTRG.9724"	transcript_id_"MSTRG.9724.1"	CNCI;CPC2;CPAT;Pfam	1D	4764514	4764783	.	class_code "u"
gene_id "MSTRG.14335"	transcript_id_"MSTRG.14335.1"	CNCI;CPC2;CPAT;Pfam	2A	33319293	33319562	.	class_code "u"
gene_id "MSTRG.14882"	transcript_id_"MSTRG.14882.1"	CNCI;CPC2;CPAT;Pfam	2A	85606053	85606322	.	class_code "u"
gene_id "MSTRG.25192"	transcript_id_"MSTRG.25192.1"	CNCI;CPC2;CPAT;Pfam	2B	784782165	784782434	.	class_code "u"
gene_id "MSTRG.30795"	transcript_id_"MSTRG.30795.1"	CNCI;CPC2;CPAT;Pfam	3A	8321447	8321716	.	class_code "u"
gene_id "MSTRG.38502"	transcript_id_"MSTRG.38502.1"	CNCI;CPC2;CPAT;Pfam	3B	436561658	436561927	.	class_code "i"
gene_id "MSTRG.58563"	transcript_id_"MSTRG.58563.1"	CNCI;CPC2;CPAT;Pfam	4D	494769892	494770161	.	class_code "u"
gene_id "MSTRG.77820"	transcript_id_"MSTRG.77820.1"	CNCI;CPC2;CPAT;Pfam	6A	555387687	555387956	.	class_code "u"
gene_id "MSTRG.79903"	transcript_id_"MSTRG.79903.1"	CNCI;CPC2;CPAT;Pfam	6B	131731052	131731321	.	class_code "u"
gene_id "MSTRG.86934"	transcript_id_"MSTRG.86934.1"	CNCI;CPC2;CPAT;Pfam	6D	441484472	441484741	.	class_code "u"
gene_id "MSTRG.102346"	transcript_id_"MSTRG.102346.1"	CNCI;CPC2;CPAT;Pfam	7D	588568591	588568860	.	class_code "u"
gene_id "MSTRG.3277"	transcript_id_"MSTRG.3277.1"	CNCI;CPC2;CPAT;Pfam	1A	505756547	505756817	.	class_code "u"
gene_id "MSTRG.11038"	transcript_id_"MSTRG.11038.1"	CNCI;CPC2;CPAT;Pfam	1D	192640549	192640819	.	class_code "u"
gene_id "MSTRG.27269"	transcript_id_"MSTRG.27269.1"	CNCI;CPC2;CPAT;Pfam	2D	202132079	202132349	.	class_code "u"
gene_id "MSTRG.55636"	transcript_id_"MSTRG.55636.1"	CNCI;CPC2;CPAT;Pfam	4D	25389467	25389737	.	class_code "u"
gene_id "MSTRG.62811"	transcript_id_"MSTRG.62811.1"	CNCI;CPC2;CPAT;Pfam	5A	607591230	607591500	.	class_code "u"
gene_id "MSTRG.74947"	transcript_id_"MSTRG.74947.1"	CNCI;CPC2;CPAT;Pfam	6A	17380485	17380755	.	class_code "u"
gene_id "MSTRG.83702"	transcript_id_"MSTRG.83702.1"	CNCI;CPC2;CPAT;Pfam	6D	5053228	5053498	.	class_code "u"
gene_id "MSTRG.94730"	transcript_id_"MSTRG.94730.1"	CNCI;CPC2;CPAT;Pfam	7B	325754252	325754522	.	class_code "u"
gene_id "MSTRG.103620"	transcript_id_"MSTRG.103620.1"	CNCI;CPC2;CPAT;Pfam	Un	67825611	67825881	.	class_code "u"
gene_id "MSTRG.3815"	transcript_id_"MSTRG.3815.1"	CNCI;CPC2;CPAT;Pfam	1A	549079659	549079930	.	class_code "u"
gene_id "MSTRG.12237"	transcript_id_"MSTRG.12237.1"	CNCI;CPC2;CPAT;Pfam	1D	357714280	357714551	.	class_code "u"
gene_id "MSTRG.31081"	transcript_id_"MSTRG.31081.1"	CNCI;CPC2;CPAT;Pfam	3A	25192996	25193267	.	class_code "u"
gene_id "MSTRG.33360"	transcript_id_"MSTRG.33360.1"	CNCI;CPC2;CPAT;Pfam	3A	492996203	492996474	.	class_code "u"
gene_id "MSTRG.59722"	transcript_id_"MSTRG.59722.1"	CNCI;CPC2;CPAT;Pfam	5A	124617014	124617285	.	class_code "u"
gene_id "MSTRG.71464"	transcript_id_"MSTRG.71464.1"	CNCI;CPC2;CPAT;Pfam	5D	288120594	288120865	.	class_code "u"
gene_id "MSTRG.84011"	transcript_id_"MSTRG.84011.1"	CNCI;CPC2;CPAT;Pfam	6D	23422561	23422832	.	class_code "u"
gene_id "MSTRG.99903"	transcript_id_"MSTRG.99903.1"	CNCI;CPC2;CPAT;Pfam	7D	199665861	199666132	.	class_code "u"
gene_id "MSTRG.8947"	transcript_id_"MSTRG.8947.1"	CNCI;CPC2;CPAT;Pfam	1B	637312473	637312745	.	class_code "u"
gene_id "MSTRG.15112"	transcript_id_"MSTRG.15112.1"	CNCI;CPC2;CPAT;Pfam	2A	117791608	117791880	.	class_code "u"
gene_id "MSTRG.27994"	transcript_id_"MSTRG.27994.1"	CNCI;CPC2;CPAT;Pfam	2D	372320081	372320353	.	class_code "u"
gene_id "MSTRG.31256"	transcript_id_"MSTRG.31256.1"	CNCI;CPC2;CPAT;Pfam	3A	42068229	42068501	.	class_code "u"
gene_id "MSTRG.34472"	transcript_id_"MSTRG.34472.1"	CNCI;CPC2;CPAT;Pfam	3A	633107260	633107532	.	class_code "u"
gene_id "MSTRG.46759"	transcript_id_"MSTRG.46759.1"	CNCI;CPC2;CPAT;Pfam	4A	27673404	27673676	-	class_code "u"
gene_id "MSTRG.78971"	transcript_id_"MSTRG.78971.1"	CNCI;CPC2;CPAT;Pfam	6B	22979087	22979359	.	class_code "u"
gene_id "MSTRG.83749"	transcript_id_"MSTRG.83749.1"	CNCI;CPC2;CPAT;Pfam	6D	7272318	7272590	.	class_code "u"
gene_id "MSTRG.89204"	transcript_id_"MSTRG.89204.1"	CNCI;CPC2;CPAT;Pfam	7A	171946339	171946611	+	class_code "u"
gene_id "MSTRG.90168"	transcript_id_"MSTRG.90168.1"	CNCI;CPC2;CPAT;Pfam	7A	381264359	381264631	.	class_code "u"
gene_id "MSTRG.104337"	transcript_id_"MSTRG.104337.1"	CNCI;CPC2;CPAT;Pfam	Un	234556939	234557211	.	class_code "u"
gene_id "MSTRG.299"	transcript_id_"MSTRG.299.1"	CNCI;CPC2;CPAT;Pfam	1A	14146503	14146776	.	class_code "u"
gene_id "MSTRG.6392"	transcript_id_"MSTRG.6392.1"	CNCI;CPC2;CPAT;Pfam	1B	286083756	286084029	.	class_code "u"
gene_id "MSTRG.10047"	transcript_id_"MSTRG.10047.1"	CNCI;CPC2;CPAT;Pfam	1D	30670520	30670793	.	class_code "u"
gene_id "MSTRG.25387"	transcript_id_"MSTRG.25387.1"	CNCI;CPC2;CPAT;Pfam	2B	799731191	799731464	.	class_code "u"
gene_id "MSTRG.46207"	transcript_id_"MSTRG.46207.1"	CNCI;CPC2;CPAT;Pfam	3D	598535611	598535884	.	class_code "u"
gene_id "MSTRG.52539"	transcript_id_"MSTRG.52539.1"	CNCI;CPC2;CPAT;Pfam	4B	179800835	179801108	.	class_code "u"
gene_id "MSTRG.54515"	transcript_id_"MSTRG.54515.1"	CNCI;CPC2;CPAT;Pfam	4B	589551125	589551398	.	class_code "u"
gene_id "MSTRG.61975"	transcript_id_"MSTRG.61975.1"	CNCI;CPC2;CPAT;Pfam	5A	536284750	536285023	.	class_code "u"
gene_id "MSTRG.77985"	transcript_id_"MSTRG.77985.1"	CNCI;CPC2;CPAT;Pfam	6A	571850236	571850509	+	class_code "u"
gene_id "MSTRG.80697"	transcript_id_"MSTRG.80697.1"	CNCI;CPC2;CPAT;Pfam	6B	250759747	250760020	.	class_code "u"
gene_id "MSTRG.85275"	transcript_id_"MSTRG.85275.1"	CNCI;CPC2;CPAT;Pfam	6D	173674312	173674585	.	class_code "u"
gene_id "MSTRG.88267"	transcript_id_"MSTRG.88267.1"	CNCI;CPC2;CPAT;Pfam	7A	62753577	62753850	.	class_code "u"
gene_id "MSTRG.95758"	transcript_id_"MSTRG.95758.1"	CNCI;CPC2;CPAT;Pfam	7B	509481109	509481382	.	class_code "u"
gene_id "MSTRG.97517"	transcript_id_"MSTRG.97517.1"	CNCI;CPC2;CPAT;Pfam	7B	716432547	716432820	.	class_code "u"
gene_id "MSTRG.97765"	transcript_id_"MSTRG.97765.1"	CNCI;CPC2;CPAT;Pfam	7B	742366774	742367047	.	class_code "u"
gene_id "MSTRG.98901"	transcript_id_"MSTRG.98901.1"	CNCI;CPC2;CPAT;Pfam	7D	77044900	77045173	.	class_code "u"
gene_id "MSTRG.106111"	transcript_id_"MSTRG.106111.1"	CNCI;CPC2;CPAT;Pfam	Un	468760422	468760695	.	class_code "u"
gene_id "MSTRG.8551"	transcript_id_"MSTRG.8551.1"	CNCI;CPC2;CPAT;Pfam	1B	600617740	600618014	.	class_code "u"
gene_id "MSTRG.26072"	transcript_id_"MSTRG.26072.1"	CNCI;CPC2;CPAT;Pfam	2D	51176186	51176460	.	class_code "u"
gene_id "MSTRG.30634"	transcript_id_"MSTRG.30634.1"	CNCI;CPC2;CPAT;Pfam	2D	647575536	647575810	.	class_code "u"
gene_id "MSTRG.37014"	transcript_id_"MSTRG.37014.1"	CNCI;CPC2;CPAT;Pfam	3B	127320546	127320820	+	class_code "x"
gene_id "MSTRG.36437"	transcript_id_"MSTRG.36437.1"	CNCI;CPC2;CPAT;Pfam	3B	53599248	53599522	.	class_code "u"
gene_id "MSTRG.44342"	transcript_id_"MSTRG.44342.1"	CNCI;CPC2;CPAT;Pfam	3D	401004300	401004574	.	class_code "u"
gene_id "MSTRG.49567"	transcript_id_"MSTRG.49567.1"	CNCI;CPC2;CPAT;Pfam	4A	600735786	600736060	.	class_code "u"
gene_id "MSTRG.57593"	transcript_id_"MSTRG.57593.1"	CNCI;CPC2;CPAT;Pfam	4D	384901493	384901767	.	class_code "u"
gene_id "MSTRG.68914"	transcript_id_"MSTRG.68914.1"	CNCI;CPC2;CPAT;Pfam	5B	663110954	663111228	.	class_code "u"
gene_id "MSTRG.82715"	transcript_id_"MSTRG.82715.1"	CNCI;CPC2;CPAT;Pfam	6B	644695834	644696108	.	class_code "u"
gene_id "MSTRG.92653"	transcript_id_"MSTRG.92653.1"	CNCI;CPC2;CPAT;Pfam	7A	732174481	732174755	.	class_code "u"
gene_id "MSTRG.100155"	transcript_id_"MSTRG.100155.1"	CNCI;CPC2;CPAT;Pfam	7D	235502491	235502765	.	class_code "u"
gene_id "MSTRG.8829"	transcript_id_"MSTRG.8829.1"	CNCI;CPC2;CPAT;Pfam	1B	629069299	629069574	.	class_code "u"
gene_id "MSTRG.10048"	transcript_id_"MSTRG.10048.1"	CNCI;CPC2;CPAT;Pfam	1D	30672238	30672513	.	class_code "u"
gene_id "MSTRG.17198"	transcript_id_"MSTRG.17198.1"	CNCI;CPC2;CPAT;Pfam	2A	572056902	572057177	.	class_code "i"
gene_id "MSTRG.19764"	transcript_id_"MSTRG.19764.1"	CNCI;CPC2;CPAT;Pfam	2B	33518516	33518791	.	class_code "u"
gene_id "MSTRG.41456"	transcript_id_"MSTRG.41456.1"	CNCI;CPC2;CPAT;Pfam	3B	819344363	819344638	.	class_code "u"
gene_id "MSTRG.53102"	transcript_id_"MSTRG.53102.1"	CNCI;CPC2;CPAT;Pfam	4B	361731482	361731757	.	class_code "u"
gene_id "MSTRG.54076"	transcript_id_"MSTRG.54076.1"	CNCI;CPC2;CPAT;Pfam	4B	522697763	522698038	.	class_code "u"
gene_id "MSTRG.55723"	transcript_id_"MSTRG.55723.1"	CNCI;CPC2;CPAT;Pfam	4D	33278830	33279105	.	class_code "u"
gene_id "MSTRG.78867"	transcript_id_"MSTRG.78867.1"	CNCI;CPC2;CPAT;Pfam	6B	15786210	15786485	+	class_code "x"
gene_id "MSTRG.88034"	transcript_id_"MSTRG.88034.1"	CNCI;CPC2;CPAT;Pfam	7A	39274777	39275052	.	class_code "u"
gene_id "MSTRG.13715"	transcript_id_"MSTRG.13715.1"	CNCI;CPC2;CPAT;Pfam	1D	487946402	487946678	+	class_code "u"
gene_id "MSTRG.35564"	transcript_id_"MSTRG.35564.1"	CNCI;CPC2;CPAT;Pfam	3A	734465244	734465520	.	class_code "u"
gene_id "MSTRG.38176"	transcript_id_"MSTRG.38176.1"	CNCI;CPC2;CPAT;Pfam	3B	379217204	379217480	.	class_code "u"
gene_id "MSTRG.40770"	transcript_id_"MSTRG.40770.1"	CNCI;CPC2;CPAT;Pfam	3B	756102716	756102992	.	class_code "u"
gene_id "MSTRG.41042"	transcript_id_"MSTRG.41042.1"	CNCI;CPC2;CPAT;Pfam	3B	786107660	786107936	.	class_code "u"
gene_id "MSTRG.41931"	transcript_id_"MSTRG.41931.1"	CNCI;CPC2;CPAT;Pfam	3D	18784486	18784762	.	class_code "u"
gene_id "MSTRG.51284"	transcript_id_"MSTRG.51284.1"	CNCI;CPC2;CPAT;Pfam	4B	12509675	12509951	.	class_code "u"
gene_id "MSTRG.59590"	transcript_id_"MSTRG.59590.1"	CNCI;CPC2;CPAT;Pfam	5A	100865508	100865784	.	class_code "u"
gene_id "MSTRG.72453"	transcript_id_"MSTRG.72453.1"	CNCI;CPC2;CPAT;Pfam	5D	398046644	398046920	.	class_code "u"
gene_id "MSTRG.85264"	transcript_id_"MSTRG.85264.1"	CNCI;CPC2;CPAT;Pfam	6D	171229442	171229718	.	class_code "u"
gene_id "MSTRG.98096"	transcript_id_"MSTRG.98096.1"	CNCI;CPC2;CPAT;Pfam	7D	15897999	15898275	.	class_code "u"
gene_id "MSTRG.98301"	transcript_id_"MSTRG.98301.1"	CNCI;CPC2;CPAT;Pfam	7D	29218726	29219002	.	class_code "u"
gene_id "MSTRG.106237"	transcript_id_"MSTRG.106237.1"	CNCI;CPC2;CPAT;Pfam	Un	478394760	478395036	.	class_code "u"
gene_id "MSTRG.2381"	transcript_id_"MSTRG.2381.1"	CNCI;CPC2;CPAT;Pfam	1A	382291714	382291991	.	class_code "u"
gene_id "MSTRG.14425"	transcript_id_"MSTRG.14425.1"	CNCI;CPC2;CPAT;Pfam	2A	40625447	40625724	.	class_code "u"
gene_id "MSTRG.22961"	transcript_id_"MSTRG.22961.1"	CNCI;CPC2;CPAT;Pfam	2B	516991089	516991366	.	class_code "u"
gene_id "MSTRG.26152"	transcript_id_"MSTRG.26152.1"	CNCI;CPC2;CPAT;Pfam	2D	61252295	61252572	.	class_code "u"
gene_id "MSTRG.43478"	transcript_id_"MSTRG.43478.1"	CNCI;CPC2;CPAT;Pfam	3D	268123536	268123813	.	class_code "u"
gene_id "MSTRG.45647"	transcript_id_"MSTRG.45647.1"	CNCI;CPC2;CPAT;Pfam	3D	547523851	547524128	.	class_code "u"
gene_id "MSTRG.51223"	transcript_id_"MSTRG.51223.1"	CNCI;CPC2;CPAT;Pfam	4B	6567562	6567839	.	class_code "u"
gene_id "MSTRG.53042"	transcript_id_"MSTRG.53042.1"	CNCI;CPC2;CPAT;Pfam	4B	345465024	345465301	.	class_code "u"
gene_id "MSTRG.73830"	transcript_id_"MSTRG.73830.1"	CNCI;CPC2;CPAT;Pfam	5D	505113398	505113675	.	class_code "u"
gene_id "MSTRG.89715"	transcript_id_"MSTRG.89715.1"	CNCI;CPC2;CPAT;Pfam	7A	258304692	258304969	.	class_code "u"
gene_id "MSTRG.90828"	transcript_id_"MSTRG.90828.1"	CNCI;CPC2;CPAT;Pfam	7A	524529426	524529703	.	class_code "u"
gene_id "MSTRG.91436"	transcript_id_"MSTRG.91436.1"	CNCI;CPC2;CPAT;Pfam	7A	612361690	612361967	.	class_code "u"
gene_id "MSTRG.91614"	transcript_id_"MSTRG.91614.1"	CNCI;CPC2;CPAT;Pfam	7A	635279933	635280210	.	class_code "u"
gene_id "MSTRG.91893"	transcript_id_"MSTRG.91893.1"	CNCI;CPC2;CPAT;Pfam	7A	665373217	665373494	.	class_code "u"
gene_id "MSTRG.93343"	transcript_id_"MSTRG.93343.1"	CNCI;CPC2;CPAT;Pfam	7B	69538377	69538654	.	class_code "u"
gene_id "MSTRG.94558"	transcript_id_"MSTRG.94558.1"	CNCI;CPC2;CPAT;Pfam	7B	270296527	270296804	.	class_code "u"
gene_id "MSTRG.94698"	transcript_id_"MSTRG.94698.1"	CNCI;CPC2;CPAT;Pfam	7B	317701966	317702243	.	class_code "u"
gene_id "MSTRG.101366"	transcript_id_"MSTRG.101366.1"	CNCI;CPC2;CPAT;Pfam	7D	482136921	482137198	.	class_code "u"
gene_id "MSTRG.4821"	transcript_id_"MSTRG.4821.1"	CNCI;CPC2;CPAT;Pfam	1B	24091389	24091667	.	class_code "u"
gene_id "MSTRG.13286"	transcript_id_"MSTRG.13286.1"	CNCI;CPC2;CPAT;Pfam	1D	460866343	460866621	+	class_code "u"
gene_id "MSTRG.11484"	transcript_id_"MSTRG.11484.1"	CNCI;CPC2;CPAT;Pfam	1D	256254014	256254292	-	class_code "u"
gene_id "MSTRG.15719"	transcript_id_"MSTRG.15719.1"	CNCI;CPC2;CPAT;Pfam	2A	213061846	213062124	+	class_code "u"
gene_id "MSTRG.31744"	transcript_id_"MSTRG.31744.1"	CNCI;CPC2;CPAT;Pfam	3A	103588914	103589192	.	class_code "u"
gene_id "MSTRG.47754"	transcript_id_"MSTRG.47754.1"	CNCI;CPC2;CPAT;Pfam	4A	197568257	197568535	.	class_code "u"
gene_id "MSTRG.48012"	transcript_id_"MSTRG.48012.1"	CNCI;CPC2;CPAT;Pfam	4A	310746884	310747162	.	class_code "u"
gene_id "MSTRG.52647"	transcript_id_"MSTRG.52647.1"	CNCI;CPC2;CPAT;Pfam	4B	202837722	202838000	.	class_code "u"
gene_id "MSTRG.65612"	transcript_id_"MSTRG.65612.1"	CNCI;CPC2;CPAT;Pfam	5B	274467504	274467782	.	class_code "u"
gene_id "MSTRG.67534"	transcript_id_"MSTRG.67534.1"	CNCI;CPC2;CPAT;Pfam	5B	528141929	528142207	.	class_code "u"
gene_id "MSTRG.68395"	transcript_id_"MSTRG.68395.1"	CNCI;CPC2;CPAT;Pfam	5B	611684791	611685069	.	class_code "u"
gene_id "MSTRG.78038"	transcript_id_"MSTRG.78038.1"	CNCI;CPC2;CPAT;Pfam	6A	577053358	577053636	-	class_code "u"
gene_id "MSTRG.75110"	transcript_id_"MSTRG.75110.1"	CNCI;CPC2;CPAT;Pfam	6A	28956884	28957162	.	class_code "u"
gene_id "MSTRG.76242"	transcript_id_"MSTRG.76242.1"	CNCI;CPC2;CPAT;Pfam	6A	175566773	175567051	.	class_code "u"
gene_id "MSTRG.82068"	transcript_id_"MSTRG.82068.1"	CNCI;CPC2;CPAT;Pfam	6B	551769932	551770210	.	class_code "u"
gene_id "MSTRG.83714"	transcript_id_"MSTRG.83714.1"	CNCI;CPC2;CPAT;Pfam	6D	5591259	5591537	.	class_code "u"
gene_id "MSTRG.97496"	transcript_id_"MSTRG.97496.1"	CNCI;CPC2;CPAT;Pfam	7B	714607066	714607344	.	class_code "u"
gene_id "MSTRG.14492"	transcript_id_"MSTRG.14492.1"	CNCI;CPC2;CPAT;Pfam	2A	47781598	47781877	.	class_code "u"
gene_id "MSTRG.37910"	transcript_id_"MSTRG.37910.1"	CNCI;CPC2;CPAT;Pfam	3B	289065571	289065850	.	class_code "u"
gene_id "MSTRG.50314"	transcript_id_"MSTRG.50314.1"	CNCI;CPC2;CPAT;Pfam	4A	664341417	664341696	.	class_code "u"
gene_id "MSTRG.62890"	transcript_id_"MSTRG.62890.1"	CNCI;CPC2;CPAT;Pfam	5A	614352256	614352535	.	class_code "u"
gene_id "MSTRG.69574"	transcript_id_"MSTRG.69574.1"	CNCI;CPC2;CPAT;Pfam	5B	711962924	711963203	.	class_code "u"
gene_id "MSTRG.71854"	transcript_id_"MSTRG.71854.1"	CNCI;CPC2;CPAT;Pfam	5D	335660941	335661220	.	class_code "u"
gene_id "MSTRG.82860"	transcript_id_"MSTRG.82860.1"	CNCI;CPC2;CPAT;Pfam	6B	660276108	660276387	.	class_code "u"
gene_id "MSTRG.83697"	transcript_id_"MSTRG.83697.1"	CNCI;CPC2;CPAT;Pfam	6D	4640185	4640464	.	class_code "u"
gene_id "MSTRG.86786"	transcript_id_"MSTRG.86786.1"	CNCI;CPC2;CPAT;Pfam	6D	429808538	429808817	.	class_code "u"
gene_id "MSTRG.88965"	transcript_id_"MSTRG.88965.1"	CNCI;CPC2;CPAT;Pfam	7A	139133396	139133675	-	class_code "u"
gene_id "MSTRG.87552"	transcript_id_"MSTRG.87552.1"	CNCI;CPC2;CPAT;Pfam	7A	5687788	5688067	.	class_code "u"
gene_id "MSTRG.96390"	transcript_id_"MSTRG.96390.1"	CNCI;CPC2;CPAT;Pfam	7B	597765555	597765834	.	class_code "u"
gene_id "MSTRG.103732"	transcript_id_"MSTRG.103732.1"	CNCI;CPC2;CPAT;Pfam	Un	79343543	79343822	.	class_code "u"
gene_id "MSTRG.9670"	transcript_id_"MSTRG.9670.1"	CNCI;CPC2;CPAT;Pfam	1D	2210661	2210941	.	class_code "u"
gene_id "MSTRG.11224"	transcript_id_"MSTRG.11224.1"	CNCI;CPC2;CPAT;Pfam	1D	219315266	219315546	.	class_code "u"
gene_id "MSTRG.29619"	transcript_id_"MSTRG.29619.1"	CNCI;CPC2;CPAT;Pfam	2D	571545734	571546014	.	class_code "u"
gene_id "MSTRG.76144"	transcript_id_"MSTRG.76144.1"	CNCI;CPC2;CPAT;Pfam	6A	155935181	155935461	+	class_code "u"
gene_id "MSTRG.82565"	transcript_id_"MSTRG.82565.1"	CNCI;CPC2;CPAT;Pfam	6B	625528932	625529212	.	class_code "u"
gene_id "MSTRG.97181"	transcript_id_"MSTRG.97181.1"	CNCI;CPC2;CPAT;Pfam	7B	688581575	688581855	.	class_code "u"
gene_id "MSTRG.102035"	transcript_id_"MSTRG.102035.1"	CNCI;CPC2;CPAT;Pfam	7D	557951365	557951645	.	class_code "u"
gene_id "MSTRG.4555"	transcript_id_"MSTRG.4555.1"	CNCI;CPC2;CPAT;Pfam	1B	6299143	6299424	.	class_code "u"
gene_id "MSTRG.7871"	transcript_id_"MSTRG.7871.1"	CNCI;CPC2;CPAT;Pfam	1B	519430487	519430768	.	class_code "u"
gene_id "MSTRG.24281"	transcript_id_"MSTRG.24281.1"	CNCI;CPC2;CPAT;Pfam	2B	693793249	693793530	.	class_code "u"
gene_id "MSTRG.48258"	transcript_id_"MSTRG.48258.1"	CNCI;CPC2;CPAT;Pfam	4A	412271240	412271521	.	class_code "u"
gene_id "MSTRG.58497"	transcript_id_"MSTRG.58497.1"	CNCI;CPC2;CPAT;Pfam	4D	487269732	487270013	.	class_code "u"
gene_id "MSTRG.67476"	transcript_id_"MSTRG.67476.1"	CNCI;CPC2;CPAT;Pfam	5B	523452380	523452661	.	class_code "u"
gene_id "MSTRG.68394"	transcript_id_"MSTRG.68394.1"	CNCI;CPC2;CPAT;Pfam	5B	611683570	611683851	.	class_code "u"
gene_id "MSTRG.83565"	transcript_id_"MSTRG.83565.1"	CNCI;CPC2;CPAT;Pfam	6B	715891761	715892042	.	class_code "i"
gene_id "MSTRG.87737"	transcript_id_"MSTRG.87737.1"	CNCI;CPC2;CPAT;Pfam	7A	18962649	18962930	.	class_code "u"
gene_id "MSTRG.115"	transcript_id_"MSTRG.115.1"	CNCI;CPC2;CPAT;Pfam	1A	143821	144103	+	class_code "u"
gene_id "MSTRG.5827"	transcript_id_"MSTRG.5827.1"	CNCI;CPC2;CPAT;Pfam	1B	152576018	152576300	.	class_code "u"
gene_id "MSTRG.6530"	transcript_id_"MSTRG.6530.1"	CNCI;CPC2;CPAT;Pfam	1B	315174325	315174607	.	class_code "u"
gene_id "MSTRG.8760"	transcript_id_"MSTRG.8760.1"	CNCI;CPC2;CPAT;Pfam	1B	624830127	624830409	.	class_code "u"
gene_id "MSTRG.11497"	transcript_id_"MSTRG.11497.1"	CNCI;CPC2;CPAT;Pfam	1D	258015711	258015993	-	class_code "u"
gene_id "MSTRG.13889"	transcript_id_"MSTRG.13889.1"	CNCI;CPC2;CPAT;Pfam	2A	2993124	2993406	.	class_code "u"
gene_id "MSTRG.31732"	transcript_id_"MSTRG.31732.1"	CNCI;CPC2;CPAT;Pfam	3A	102050247	102050529	.	class_code "u"
gene_id "MSTRG.32755"	transcript_id_"MSTRG.32755.1"	CNCI;CPC2;CPAT;Pfam	3A	375382118	375382400	.	class_code "u"
gene_id "MSTRG.37899"	transcript_id_"MSTRG.37899.1"	CNCI;CPC2;CPAT;Pfam	3B	283579155	283579437	-	class_code "u"
gene_id "MSTRG.46262"	transcript_id_"MSTRG.46262.1"	CNCI;CPC2;CPAT;Pfam	3D	603127717	603127999	.	class_code "u"
gene_id "MSTRG.73733"	transcript_id_"MSTRG.73733.1"	CNCI;CPC2;CPAT;Pfam	5D	498379146	498379428	.	class_code "u"
gene_id "MSTRG.82740"	transcript_id_"MSTRG.82740.1"	CNCI;CPC2;CPAT;Pfam	6B	646048623	646048905	-	class_code "u"
gene_id "MSTRG.81814"	transcript_id_"MSTRG.81814.1"	CNCI;CPC2;CPAT;Pfam	6B	511707439	511707721	.	class_code "u"
gene_id "MSTRG.93460"	transcript_id_"MSTRG.93460.1"	CNCI;CPC2;CPAT;Pfam	7B	84291659	84291941	.	class_code "u"
gene_id "MSTRG.102878"	transcript_id_"MSTRG.102878.1"	CNCI;CPC2;CPAT;Pfam	7D	631296137	631296419	.	class_code "u"
gene_id "MSTRG.18826"	transcript_id_"MSTRG.18826.1"	CNCI;CPC2;CPAT;Pfam	2A	742298453	742298736	.	class_code "u"
gene_id "MSTRG.24124"	transcript_id_"MSTRG.24124.1"	CNCI;CPC2;CPAT;Pfam	2B	678959323	678959606	.	class_code "u"
gene_id "MSTRG.27530"	transcript_id_"MSTRG.27530.1"	CNCI;CPC2;CPAT;Pfam	2D	291760696	291760979	.	class_code "u"
gene_id "MSTRG.41607"	transcript_id_"MSTRG.41607.1"	CNCI;CPC2;CPAT;Pfam	3D	1692714	1692997	.	class_code "u"
gene_id "MSTRG.48577"	transcript_id_"MSTRG.48577.1"	CNCI;CPC2;CPAT;Pfam	4A	479394687	479394970	.	class_code "u"
gene_id "MSTRG.52592"	transcript_id_"MSTRG.52592.1"	CNCI;CPC2;CPAT;Pfam	4B	188179766	188180049	.	class_code "u"
gene_id "MSTRG.72651"	transcript_id_"MSTRG.72651.1"	CNCI;CPC2;CPAT;Pfam	5D	414984863	414985146	.	class_code "u"
gene_id "MSTRG.72692"	transcript_id_"MSTRG.72692.1"	CNCI;CPC2;CPAT;Pfam	5D	419462529	419462812	.	class_code "u"
gene_id "MSTRG.80062"	transcript_id_"MSTRG.80062.1"	CNCI;CPC2;CPAT;Pfam	6B	151246577	151246860	.	class_code "u"
gene_id "MSTRG.80531"	transcript_id_"MSTRG.80531.1"	CNCI;CPC2;CPAT;Pfam	6B	223612446	223612729	.	class_code "u"
gene_id "MSTRG.85808"	transcript_id_"MSTRG.85808.1"	CNCI;CPC2;CPAT;Pfam	6D	306708419	306708702	-	class_code "x"
gene_id "MSTRG.86405"	transcript_id_"MSTRG.86405.1"	CNCI;CPC2;CPAT;Pfam	6D	389515986	389516269	-	class_code "u"
gene_id "MSTRG.88500"	transcript_id_"MSTRG.88500.1"	CNCI;CPC2;CPAT;Pfam	7A	84254091	84254374	.	class_code "u"
gene_id "MSTRG.94336"	transcript_id_"MSTRG.94336.1"	CNCI;CPC2;CPAT;Pfam	7B	223608305	223608588	.	class_code "u"
gene_id "MSTRG.100326"	transcript_id_"MSTRG.100326.1"	CNCI;CPC2;CPAT;Pfam	7D	265169673	265169956	.	class_code "i"
gene_id "MSTRG.101029"	transcript_id_"MSTRG.101029.1"	CNCI;CPC2;CPAT;Pfam	7D	431041747	431042030	.	class_code "u"
gene_id "MSTRG.106253"	transcript_id_"MSTRG.106253.1"	CNCI;CPC2;CPAT;Pfam	Un	478797407	478797690	.	class_code "u"
gene_id "MSTRG.1164"	transcript_id_"MSTRG.1164.1"	CNCI;CPC2;CPAT;Pfam	1A	125104953	125105237	.	class_code "u"
gene_id "MSTRG.2055"	transcript_id_"MSTRG.2055.1"	CNCI;CPC2;CPAT;Pfam	1A	336480653	336480937	.	class_code "u"
gene_id "MSTRG.12593"	transcript_id_"MSTRG.12593.1"	CNCI;CPC2;CPAT;Pfam	1D	398937500	398937784	.	class_code "u"
gene_id "MSTRG.29264"	transcript_id_"MSTRG.29264.1"	CNCI;CPC2;CPAT;Pfam	2D	536897942	536898226	.	class_code "u"
gene_id "MSTRG.55909"	transcript_id_"MSTRG.55909.1"	CNCI;CPC2;CPAT;Pfam	4D	51017273	51017557	.	class_code "u"
gene_id "MSTRG.69222"	transcript_id_"MSTRG.69222.1"	CNCI;CPC2;CPAT;Pfam	5B	688603686	688603970	.	class_code "u"
gene_id "MSTRG.87525"	transcript_id_"MSTRG.87525.1"	CNCI;CPC2;CPAT;Pfam	7A	4784775	4785059	.	class_code "u"
gene_id "MSTRG.92808"	transcript_id_"MSTRG.92808.1"	CNCI;CPC2;CPAT;Pfam	7B	5341932	5342216	-	class_code "u"
gene_id "MSTRG.100546"	transcript_id_"MSTRG.100546.2"	CNCI;CPC2;CPAT;Pfam	7D	350098877	350099161	+	class_code "u"
gene_id "MSTRG.104997"	transcript_id_"MSTRG.104997.1"	CNCI;CPC2;CPAT;Pfam	Un	368197903	368198187	.	class_code "u"
gene_id "MSTRG.4402"	transcript_id_"MSTRG.4402.1"	CNCI;CPC2;CPAT;Pfam	1A	588258944	588259229	.	class_code "u"
gene_id "MSTRG.9135"	transcript_id_"MSTRG.9135.1"	CNCI;CPC2;CPAT;Pfam	1B	656526545	656526830	-	class_code "u"
gene_id "MSTRG.7691"	transcript_id_"MSTRG.7691.1"	CNCI;CPC2;CPAT;Pfam	1B	491537950	491538235	.	class_code "u"
gene_id "MSTRG.8256"	transcript_id_"MSTRG.8256.1"	CNCI;CPC2;CPAT;Pfam	1B	565829159	565829444	.	class_code "u"
gene_id "MSTRG.17694"	transcript_id_"MSTRG.17694.1"	CNCI;CPC2;CPAT;Pfam	2A	635258743	635259028	.	class_code "u"
gene_id "MSTRG.27560"	transcript_id_"MSTRG.27560.1"	CNCI;CPC2;CPAT;Pfam	2D	296774024	296774309	.	class_code "u"
gene_id "MSTRG.49710"	transcript_id_"MSTRG.49710.1"	CNCI;CPC2;CPAT;Pfam	4A	610732343	610732628	.	class_code "u"
gene_id "MSTRG.66314"	transcript_id_"MSTRG.66314.1"	CNCI;CPC2;CPAT;Pfam	5B	386744563	386744848	.	class_code "u"
gene_id "MSTRG.74218"	transcript_id_"MSTRG.74218.1"	CNCI;CPC2;CPAT;Pfam	5D	532891363	532891648	.	class_code "u"
gene_id "MSTRG.74791"	transcript_id_"MSTRG.74791.1"	CNCI;CPC2;CPAT;Pfam	6A	6830267	6830552	.	class_code "u"
gene_id "MSTRG.80259"	transcript_id_"MSTRG.80259.2"	CNCI;CPC2;CPAT;Pfam	6B	177728415	177728700	-	class_code "u"
gene_id "MSTRG.85596"	transcript_id_"MSTRG.85596.1"	CNCI;CPC2;CPAT;Pfam	6D	273095908	273096193	.	class_code "u"
gene_id "MSTRG.96379"	transcript_id_"MSTRG.96379.1"	CNCI;CPC2;CPAT;Pfam	7B	595451108	595451393	.	class_code "u"
gene_id "MSTRG.106262"	transcript_id_"MSTRG.106262.1"	CNCI;CPC2;CPAT;Pfam	Un	479155961	479156246	-	class_code "u"
gene_id "MSTRG.104884"	transcript_id_"MSTRG.104884.1"	CNCI;CPC2;CPAT;Pfam	Un	348506557	348506842	.	class_code "u"
gene_id "MSTRG.637"	transcript_id_"MSTRG.637.1"	CNCI;CPC2;CPAT;Pfam	1A	45800684	45800970	.	class_code "u"
gene_id "MSTRG.44827"	transcript_id_"MSTRG.44827.1"	CNCI;CPC2;CPAT;Pfam	3D	457189254	457189540	.	class_code "u"
gene_id "MSTRG.47611"	transcript_id_"MSTRG.47611.1"	CNCI;CPC2;CPAT;Pfam	4A	159802992	159803278	.	class_code "u"
gene_id "MSTRG.59871"	transcript_id_"MSTRG.59871.1"	CNCI;CPC2;CPAT;Pfam	5A	169130684	169130970	.	class_code "u"
gene_id "MSTRG.67966"	transcript_id_"MSTRG.67966.1"	CNCI;CPC2;CPAT;Pfam	5B	570075332	570075618	.	class_code "i"
gene_id "MSTRG.76665"	transcript_id_"MSTRG.76665.1"	CNCI;CPC2;CPAT;Pfam	6A	324801876	324802162	.	class_code "u"
gene_id "MSTRG.87680"	transcript_id_"MSTRG.87680.1"	CNCI;CPC2;CPAT;Pfam	7A	12964412	12964698	+	class_code "u"
gene_id "MSTRG.89083"	transcript_id_"MSTRG.89083.1"	CNCI;CPC2;CPAT;Pfam	7A	154871195	154871481	.	class_code "u"
gene_id "MSTRG.308"	transcript_id_"MSTRG.308.1"	CNCI;CPC2;CPAT;Pfam	1A	14198248	14198535	-	class_code "u"
gene_id "MSTRG.16355"	transcript_id_"MSTRG.16355.7"	CNCI;CPC2;CPAT;Pfam	2A	398977260	398977547	-	class_code "u"
gene_id "MSTRG.23278"	transcript_id_"MSTRG.23278.1"	CNCI;CPC2;CPAT;Pfam	2B	557063018	557063305	.	class_code "u"
gene_id "MSTRG.29808"	transcript_id_"MSTRG.29808.1"	CNCI;CPC2;CPAT;Pfam	2D	587263266	587263553	.	class_code "u"
gene_id "MSTRG.57070"	transcript_id_"MSTRG.57070.1"	CNCI;CPC2;CPAT;Pfam	4D	300287846	300288133	.	class_code "u"
gene_id "MSTRG.68653"	transcript_id_"MSTRG.68653.1"	CNCI;CPC2;CPAT;Pfam	5B	641302471	641302758	.	class_code "u"
gene_id "MSTRG.81459"	transcript_id_"MSTRG.81459.1"	CNCI;CPC2;CPAT;Pfam	6B	448130529	448130816	+	class_code "u"
gene_id "MSTRG.79114"	transcript_id_"MSTRG.79114.1"	CNCI;CPC2;CPAT;Pfam	6B	38773177	38773464	.	class_code "u"
gene_id "MSTRG.81048"	transcript_id_"MSTRG.81048.1"	CNCI;CPC2;CPAT;Pfam	6B	343408366	343408653	.	class_code "u"
gene_id "MSTRG.91017"	transcript_id_"MSTRG.91017.1"	CNCI;CPC2;CPAT;Pfam	7A	553342275	553342562	.	class_code "u"
gene_id "MSTRG.100118"	transcript_id_"MSTRG.100118.1"	CNCI;CPC2;CPAT;Pfam	7D	231599991	231600278	.	class_code "u"
gene_id "MSTRG.106243"	transcript_id_"MSTRG.106243.1"	CNCI;CPC2;CPAT;Pfam	Un	478567636	478567923	.	class_code "u"
gene_id "MSTRG.4582"	transcript_id_"MSTRG.4582.1"	CNCI;CPC2;CPAT;Pfam	1B	7476342	7476630	.	class_code "u"
gene_id "MSTRG.6751"	transcript_id_"MSTRG.6751.1"	CNCI;CPC2;CPAT;Pfam	1B	347778806	347779094	.	class_code "u"
gene_id "MSTRG.14842"	transcript_id_"MSTRG.14842.1"	CNCI;CPC2;CPAT;Pfam	2A	81063719	81064007	+	class_code "u"
gene_id "MSTRG.23223"	transcript_id_"MSTRG.23223.1"	CNCI;CPC2;CPAT;Pfam	2B	549734482	549734770	.	class_code "u"
gene_id "MSTRG.35426"	transcript_id_"MSTRG.35426.1"	CNCI;CPC2;CPAT;Pfam	3A	725703477	725703765	-	class_code "u"
gene_id "MSTRG.54232"	transcript_id_"MSTRG.54232.1"	CNCI;CPC2;CPAT;Pfam	4B	548864213	548864501	.	class_code "u"
gene_id "MSTRG.62261"	transcript_id_"MSTRG.62261.1"	CNCI;CPC2;CPAT;Pfam	5A	564733364	564733652	.	class_code "u"
gene_id "MSTRG.80398"	transcript_id_"MSTRG.80398.1"	CNCI;CPC2;CPAT;Pfam	6B	203335792	203336080	.	class_code "u"
gene_id "MSTRG.84654"	transcript_id_"MSTRG.84654.1"	CNCI;CPC2;CPAT;Pfam	6D	84084173	84084461	+	class_code "u"
gene_id "MSTRG.92734"	transcript_id_"MSTRG.92734.1"	CNCI;CPC2;CPAT;Pfam	7A	736506180	736506468	-	class_code "u"
gene_id "MSTRG.100860"	transcript_id_"MSTRG.100860.1"	CNCI;CPC2;CPAT;Pfam	7D	407260736	407261024	.	class_code "i"
gene_id "MSTRG.103646"	transcript_id_"MSTRG.103646.1"	CNCI;CPC2;CPAT;Pfam	Un	70184155	70184443	-	class_code "u"
gene_id "MSTRG.105763"	transcript_id_"MSTRG.105763.1"	CNCI;CPC2;CPAT;Pfam	Un	443794495	443794783	.	class_code "u"
gene_id "MSTRG.9432"	transcript_id_"MSTRG.9432.1"	CNCI;CPC2;CPAT;Pfam	1B	674793296	674793585	.	class_code "u"
gene_id "MSTRG.15278"	transcript_id_"MSTRG.15278.1"	CNCI;CPC2;CPAT;Pfam	2A	141174610	141174899	.	class_code "u"
gene_id "MSTRG.18266"	transcript_id_"MSTRG.18266.1"	CNCI;CPC2;CPAT;Pfam	2A	702591667	702591956	.	class_code "u"
gene_id "MSTRG.19621"	transcript_id_"MSTRG.19621.1"	CNCI;CPC2;CPAT;Pfam	2B	20260210	20260499	.	class_code "u"
gene_id "MSTRG.23315"	transcript_id_"MSTRG.23315.1"	CNCI;CPC2;CPAT;Pfam	2B	563044708	563044997	.	class_code "i"
gene_id "MSTRG.30635"	transcript_id_"MSTRG.30635.1"	CNCI;CPC2;CPAT;Pfam	2D	647535683	647535972	.	class_code "u"
gene_id "MSTRG.50457"	transcript_id_"MSTRG.50457.1"	CNCI;CPC2;CPAT;Pfam	4A	677617997	677618286	.	class_code "u"
gene_id "MSTRG.54151"	transcript_id_"MSTRG.54151.1"	CNCI;CPC2;CPAT;Pfam	4B	534663386	534663675	+	class_code "u"
gene_id "MSTRG.71833"	transcript_id_"MSTRG.71833.1"	CNCI;CPC2;CPAT;Pfam	5D	334050785	334051074	+	class_code "u"
gene_id "MSTRG.75424"	transcript_id_"MSTRG.75424.1"	CNCI;CPC2;CPAT;Pfam	6A	59350772	59351061	+	class_code "u"
gene_id "MSTRG.79053"	transcript_id_"MSTRG.79053.1"	CNCI;CPC2;CPAT;Pfam	6B	30948528	30948817	-	class_code "u"
gene_id "MSTRG.80087"	transcript_id_"MSTRG.80087.1"	CNCI;CPC2;CPAT;Pfam	6B	155544904	155545193	.	class_code "u"
gene_id "MSTRG.89784"	transcript_id_"MSTRG.89784.1"	CNCI;CPC2;CPAT;Pfam	7A	270280794	270281083	+	class_code "u"
gene_id "MSTRG.49652"	transcript_id_"MSTRG.49652.1"	CNCI;CPC2;CPAT;Pfam	4A	606633207	606633497	.	class_code "u"
gene_id "MSTRG.52981"	transcript_id_"MSTRG.52981.1"	CNCI;CPC2;CPAT;Pfam	4B	320751387	320751677	.	class_code "u"
gene_id "MSTRG.54730"	transcript_id_"MSTRG.54730.1"	CNCI;CPC2;CPAT;Pfam	4B	619983135	619983425	.	class_code "u"
gene_id "MSTRG.64121"	transcript_id_"MSTRG.64121.1"	CNCI;CPC2;CPAT;Pfam	5B	19751315	19751605	.	class_code "u"
gene_id "MSTRG.80008"	transcript_id_"MSTRG.80008.1"	CNCI;CPC2;CPAT;Pfam	6B	144806612	144806902	.	class_code "u"
gene_id "MSTRG.92648"	transcript_id_"MSTRG.92648.1"	CNCI;CPC2;CPAT;Pfam	7A	732065568	732065858	.	class_code "u"
gene_id "MSTRG.100312"	transcript_id_"MSTRG.100312.1"	CNCI;CPC2;CPAT;Pfam	7D	264348986	264349276	.	class_code "u"
gene_id "MSTRG.105152"	transcript_id_"MSTRG.105152.1"	CNCI;CPC2;CPAT;Pfam	Un	388846960	388847250	.	class_code "u"
gene_id "MSTRG.2681"	transcript_id_"MSTRG.2681.1"	CNCI;CPC2;CPAT;Pfam	1A	435342595	435342886	.	class_code "u"
gene_id "MSTRG.20296"	transcript_id_"MSTRG.20296.1"	CNCI;CPC2;CPAT;Pfam	2B	84668246	84668537	.	class_code "u"
gene_id "MSTRG.32556"	transcript_id_"MSTRG.32556.1"	CNCI;CPC2;CPAT;Pfam	3A	304555837	304556128	.	class_code "u"
gene_id "MSTRG.52792"	transcript_id_"MSTRG.52792.1"	CNCI;CPC2;CPAT;Pfam	4B	251285376	251285667	.	class_code "u"
gene_id "MSTRG.59837"	transcript_id_"MSTRG.59837.1"	CNCI;CPC2;CPAT;Pfam	5A	155206532	155206823	.	class_code "u"
gene_id "MSTRG.68442"	transcript_id_"MSTRG.68442.1"	CNCI;CPC2;CPAT;Pfam	5B	618169644	618169935	.	class_code "i"
gene_id "MSTRG.72961"	transcript_id_"MSTRG.72961.1"	CNCI;CPC2;CPAT;Pfam	5D	437095346	437095637	.	class_code "u"
gene_id "MSTRG.73826"	transcript_id_"MSTRG.73826.1"	CNCI;CPC2;CPAT;Pfam	5D	504980729	504981020	.	class_code "u"
gene_id "MSTRG.80772"	transcript_id_"MSTRG.80772.1"	CNCI;CPC2;CPAT;Pfam	6B	264967753	264968044	.	class_code "u"
gene_id "MSTRG.83395"	transcript_id_"MSTRG.83395.1"	CNCI;CPC2;CPAT;Pfam	6B	707239489	707239780	.	class_code "u"
gene_id "MSTRG.88634"	transcript_id_"MSTRG.88634.1"	CNCI;CPC2;CPAT;Pfam	7A	95922353	95922644	.	class_code "u"
gene_id "MSTRG.89231"	transcript_id_"MSTRG.89231.1"	CNCI;CPC2;CPAT;Pfam	7A	175867329	175867620	.	class_code "u"
gene_id "MSTRG.103489"	transcript_id_"MSTRG.103489.1"	CNCI;CPC2;CPAT;Pfam	Un	49090559	49090850	.	class_code "u"
gene_id "MSTRG.106293"	transcript_id_"MSTRG.106293.1"	CNCI;CPC2;CPAT;Pfam	Un	480104658	480104949	.	class_code "u"
gene_id "MSTRG.479"	transcript_id_"MSTRG.479.1"	CNCI;CPC2;CPAT;Pfam	1A	30583328	30583620	.	class_code "u"
gene_id "MSTRG.16919"	transcript_id_"MSTRG.16919.1"	CNCI;CPC2;CPAT;Pfam	2A	531541104	531541396	.	class_code "u"
gene_id "MSTRG.22312"	transcript_id_"MSTRG.22312.1"	CNCI;CPC2;CPAT;Pfam	2B	418892863	418893155	+	class_code "u"
gene_id "MSTRG.24360"	transcript_id_"MSTRG.24360.1"	CNCI;CPC2;CPAT;Pfam	2B	700411269	700411561	.	class_code "u"
gene_id "MSTRG.26359"	transcript_id_"MSTRG.26359.1"	CNCI;CPC2;CPAT;Pfam	2D	79078925	79079217	.	class_code "u"
gene_id "MSTRG.49018"	transcript_id_"MSTRG.49018.1"	CNCI;CPC2;CPAT;Pfam	4A	550292085	550292377	.	class_code "u"
gene_id "MSTRG.52702"	transcript_id_"MSTRG.52702.1"	CNCI;CPC2;CPAT;Pfam	4B	217052648	217052940	.	class_code "u"
gene_id "MSTRG.72538"	transcript_id_"MSTRG.72538.1"	CNCI;CPC2;CPAT;Pfam	5D	406522770	406523062	.	class_code "u"
gene_id "MSTRG.76500"	transcript_id_"MSTRG.76500.1"	CNCI;CPC2;CPAT;Pfam	6A	251472196	251472488	.	class_code "u"
gene_id "MSTRG.79518"	transcript_id_"MSTRG.79518.1"	CNCI;CPC2;CPAT;Pfam	6B	81658315	81658607	+	class_code "u"
gene_id "MSTRG.92996"	transcript_id_"MSTRG.92996.1"	CNCI;CPC2;CPAT;Pfam	7B	26587875	26588167	.	class_code "u"
gene_id "MSTRG.96582"	transcript_id_"MSTRG.96582.1"	CNCI;CPC2;CPAT;Pfam	7B	622426824	622427116	.	class_code "u"
gene_id "MSTRG.103755"	transcript_id_"MSTRG.103755.1"	CNCI;CPC2;CPAT;Pfam	Un	82492790	82493082	.	class_code "u"
gene_id "MSTRG.104255"	transcript_id_"MSTRG.104255.1"	CNCI;CPC2;CPAT;Pfam	Un	199300417	199300709	.	class_code "u"
gene_id "MSTRG.106139"	transcript_id_"MSTRG.106139.1"	CNCI;CPC2;CPAT;Pfam	Un	472495265	472495557	.	class_code "u"
gene_id "MSTRG.9447"	transcript_id_"MSTRG.9447.1"	CNCI;CPC2;CPAT;Pfam	1B	675541699	675541992	-	class_code "u"
gene_id "MSTRG.10660"	transcript_id_"MSTRG.10660.1"	CNCI;CPC2;CPAT;Pfam	1D	105948375	105948668	.	class_code "u"
gene_id "MSTRG.19355"	transcript_id_"MSTRG.19355.1"	CNCI;CPC2;CPAT;Pfam	2A	775614509	775614802	-	class_code "u"
gene_id "MSTRG.21924"	transcript_id_"MSTRG.21924.1"	CNCI;CPC2;CPAT;Pfam	2B	357759842	357760135	.	class_code "u"
gene_id "MSTRG.41682"	transcript_id_"MSTRG.41682.1"	CNCI;CPC2;CPAT;Pfam	3D	5128423	5128716	.	class_code "u"
gene_id "MSTRG.48460"	transcript_id_"MSTRG.48460.1"	CNCI;CPC2;CPAT;Pfam	4A	463884802	463885095	-	class_code "u"
gene_id "MSTRG.53288"	transcript_id_"MSTRG.53288.1"	CNCI;CPC2;CPAT;Pfam	4B	399825402	399825695	.	class_code "u"
gene_id "MSTRG.56639"	transcript_id_"MSTRG.56639.1"	CNCI;CPC2;CPAT;Pfam	4D	163784430	163784723	.	class_code "u"
gene_id "MSTRG.75560"	transcript_id_"MSTRG.75560.1"	CNCI;CPC2;CPAT;Pfam	6A	71685512	71685805	.	class_code "u"
gene_id "MSTRG.79601"	transcript_id_"MSTRG.79601.1"	CNCI;CPC2;CPAT;Pfam	6B	94093232	94093525	+	class_code "u"
gene_id "MSTRG.98076"	transcript_id_"MSTRG.98076.1"	CNCI;CPC2;CPAT;Pfam	7D	13326738	13327031	.	class_code "u"
gene_id "MSTRG.15892"	transcript_id_"MSTRG.15892.1"	CNCI;CPC2;CPAT;Pfam	2A	278548041	278548335	.	class_code "u"
gene_id "MSTRG.19928"	transcript_id_"MSTRG.19928.1"	CNCI;CPC2;CPAT;Pfam	2B	46581897	46582191	.	class_code "u"
gene_id "MSTRG.26434"	transcript_id_"MSTRG.26434.1"	CNCI;CPC2;CPAT;Pfam	2D	84891374	84891668	.	class_code "u"
gene_id "MSTRG.32489"	transcript_id_"MSTRG.32489.1"	CNCI;CPC2;CPAT;Pfam	3A	272052597	272052891	.	class_code "u"
gene_id "MSTRG.36006"	transcript_id_"MSTRG.36006.1"	CNCI;CPC2;CPAT;Pfam	3B	13477591	13477885	.	class_code "u"
gene_id "MSTRG.36619"	transcript_id_"MSTRG.36619.1"	CNCI;CPC2;CPAT;Pfam	3B	70572796	70573090	.	class_code "u"
gene_id "MSTRG.48278"	transcript_id_"MSTRG.48278.1"	CNCI;CPC2;CPAT;Pfam	4A	419964337	419964631	-	class_code "u"
gene_id "MSTRG.51101"	transcript_id_"MSTRG.51101.1"	CNCI;CPC2;CPAT;Pfam	4A	741546613	741546907	-	class_code "x"
gene_id "MSTRG.56219"	transcript_id_"MSTRG.56219.1"	CNCI;CPC2;CPAT;Pfam	4D	89624472	89624766	.	class_code "u"
gene_id "MSTRG.76673"	transcript_id_"MSTRG.76673.1"	CNCI;CPC2;CPAT;Pfam	6A	327945313	327945607	.	class_code "u"
gene_id "MSTRG.77511"	transcript_id_"MSTRG.77511.1"	CNCI;CPC2;CPAT;Pfam	6A	515063489	515063783	.	class_code "u"
gene_id "MSTRG.87630"	transcript_id_"MSTRG.87630.1"	CNCI;CPC2;CPAT;Pfam	7A	9520286	9520580	.	class_code "u"
gene_id "MSTRG.87749"	transcript_id_"MSTRG.87749.1"	CNCI;CPC2;CPAT;Pfam	7A	19524648	19524942	.	class_code "u"
gene_id "MSTRG.97253"	transcript_id_"MSTRG.97253.1"	CNCI;CPC2;CPAT;Pfam	7B	697083059	697083353	+	class_code "u"
gene_id "MSTRG.100163"	transcript_id_"MSTRG.100163.1"	CNCI;CPC2;CPAT;Pfam	7D	236780232	236780526	-	class_code "u"
gene_id "MSTRG.98581"	transcript_id_"MSTRG.98581.1"	CNCI;CPC2;CPAT;Pfam	7D	50197490	50197784	.	class_code "u"
gene_id "MSTRG.1226"	transcript_id_"MSTRG.1226.1"	CNCI;CPC2;CPAT;Pfam	1A	140367946	140368241	-	class_code "u"
gene_id "MSTRG.7832"	transcript_id_"MSTRG.7832.1"	CNCI;CPC2;CPAT;Pfam	1B	514083639	514083934	+	class_code "u"
gene_id "MSTRG.6038"	transcript_id_"MSTRG.6038.1"	CNCI;CPC2;CPAT;Pfam	1B	190286581	190286876	.	class_code "u"
gene_id "MSTRG.12315"	transcript_id_"MSTRG.12315.1"	CNCI;CPC2;CPAT;Pfam	1D	367411601	367411896	.	class_code "u"
gene_id "MSTRG.18979"	transcript_id_"MSTRG.18979.1"	CNCI;CPC2;CPAT;Pfam	2A	752061813	752062108	.	class_code "u"
gene_id "MSTRG.23968"	transcript_id_"MSTRG.23968.1"	CNCI;CPC2;CPAT;Pfam	2B	659879092	659879387	.	class_code "u"
gene_id "MSTRG.31033"	transcript_id_"MSTRG.31033.1"	CNCI;CPC2;CPAT;Pfam	3A	22260829	22261124	-	class_code "u"
gene_id "MSTRG.40542"	transcript_id_"MSTRG.40542.1"	CNCI;CPC2;CPAT;Pfam	3B	731268868	731269163	.	class_code "u"
gene_id "MSTRG.40646"	transcript_id_"MSTRG.40646.1"	CNCI;CPC2;CPAT;Pfam	3B	742672868	742673163	.	class_code "u"
gene_id "MSTRG.45164"	transcript_id_"MSTRG.45164.1"	CNCI;CPC2;CPAT;Pfam	3D	498472830	498473125	.	class_code "u"
gene_id "MSTRG.55232"	transcript_id_"MSTRG.55232.1"	CNCI;CPC2;CPAT;Pfam	4B	672087877	672088172	+	class_code "u"
gene_id "MSTRG.58015"	transcript_id_"MSTRG.58015.1"	CNCI;CPC2;CPAT;Pfam	4D	438218657	438218952	.	class_code "u"
gene_id "MSTRG.65080"	transcript_id_"MSTRG.65080.1"	CNCI;CPC2;CPAT;Pfam	5B	157052664	157052959	.	class_code "u"
gene_id "MSTRG.78532"	transcript_id_"MSTRG.78532.1"	CNCI;CPC2;CPAT;Pfam	6A	610664603	610664898	-	class_code "u"
gene_id "MSTRG.79958"	transcript_id_"MSTRG.79958.1"	CNCI;CPC2;CPAT;Pfam	6B	138231118	138231413	-	class_code "u"
gene_id "MSTRG.83221"	transcript_id_"MSTRG.83221.2"	CNCI;CPC2;CPAT;Pfam	6B	694515945	694516240	-	class_code "u"
gene_id "MSTRG.83853"	transcript_id_"MSTRG.83853.1"	CNCI;CPC2;CPAT;Pfam	6D	12195073	12195368	.	class_code "u"
gene_id "MSTRG.103210"	transcript_id_"MSTRG.103210.1"	CNCI;CPC2;CPAT;Pfam	Un	25860343	25860638	.	class_code "u"
gene_id "MSTRG.4795"	transcript_id_"MSTRG.4795.1"	CNCI;CPC2;CPAT;Pfam	1B	22657171	22657467	.	class_code "u"
gene_id "MSTRG.8247"	transcript_id_"MSTRG.8247.1"	CNCI;CPC2;CPAT;Pfam	1B	564570198	564570494	.	class_code "u"
gene_id "MSTRG.23366"	transcript_id_"MSTRG.23366.1"	CNCI;CPC2;CPAT;Pfam	2B	570473958	570474254	-	class_code "u"
gene_id "MSTRG.79264"	transcript_id_"MSTRG.79264.1"	CNCI;CPC2;CPAT;Pfam	6B	52298815	52299111	+	class_code "u"
gene_id "MSTRG.103028"	transcript_id_"MSTRG.103028.1"	CNCI;CPC2;CPAT;Pfam	Un	4359071	4359367	.	class_code "u"
gene_id "MSTRG.105865"	transcript_id_"MSTRG.105865.1"	CNCI;CPC2;CPAT;Pfam	Un	451362929	451363225	.	class_code "u"
gene_id "MSTRG.4885"	transcript_id_"MSTRG.4885.1"	CNCI;CPC2;CPAT;Pfam	1B	29203553	29203850	.	class_code "u"
gene_id "MSTRG.13464"	transcript_id_"MSTRG.13464.1"	CNCI;CPC2;CPAT;Pfam	1D	473399206	473399503	-	class_code "u"
gene_id "MSTRG.21046"	transcript_id_"MSTRG.21046.1"	CNCI;CPC2;CPAT;Pfam	2B	175897243	175897540	-	class_code "i"
gene_id "MSTRG.41492"	transcript_id_"MSTRG.41492.1"	CNCI;CPC2;CPAT;Pfam	3B	821694258	821694555	.	class_code "i"
gene_id "MSTRG.42214"	transcript_id_"MSTRG.42214.1"	CNCI;CPC2;CPAT;Pfam	3D	43658620	43658917	.	class_code "u"
gene_id "MSTRG.49729"	transcript_id_"MSTRG.49729.1"	CNCI;CPC2;CPAT;Pfam	4A	613156173	613156470	.	class_code "u"
gene_id "MSTRG.53528"	transcript_id_"MSTRG.53528.1"	CNCI;CPC2;CPAT;Pfam	4B	432479012	432479309	+	class_code "u"
gene_id "MSTRG.79163"	transcript_id_"MSTRG.79163.1"	CNCI;CPC2;CPAT;Pfam	6B	42820851	42821148	-	class_code "u"
gene_id "MSTRG.83176"	transcript_id_"MSTRG.83176.1"	CNCI;CPC2;CPAT;Pfam	6B	691345377	691345674	.	class_code "u"
gene_id "MSTRG.92544"	transcript_id_"MSTRG.92544.1"	CNCI;CPC2;CPAT;Pfam	7A	721763356	721763653	+	class_code "u"
gene_id "MSTRG.604"	transcript_id_"MSTRG.604.1"	CNCI;CPC2;CPAT;Pfam	1A	42225855	42226153	.	class_code "u"
gene_id "MSTRG.7542"	transcript_id_"MSTRG.7542.1"	CNCI;CPC2;CPAT;Pfam	1B	470881375	470881673	-	class_code "u"
gene_id "MSTRG.4869"	transcript_id_"MSTRG.4869.1"	CNCI;CPC2;CPAT;Pfam	1B	28061672	28061970	.	class_code "u"
gene_id "MSTRG.12177"	transcript_id_"MSTRG.12177.1"	CNCI;CPC2;CPAT;Pfam	1D	350592693	350592991	-	class_code "u"
gene_id "MSTRG.9657"	transcript_id_"MSTRG.9657.1"	CNCI;CPC2;CPAT;Pfam	1D	621691	621989	.	class_code "u"
gene_id "MSTRG.18363"	transcript_id_"MSTRG.18363.1"	CNCI;CPC2;CPAT;Pfam	2A	710366217	710366515	.	class_code "u"
gene_id "MSTRG.31151"	transcript_id_"MSTRG.31151.1"	CNCI;CPC2;CPAT;Pfam	3A	32828918	32829216	.	class_code "u"
gene_id "MSTRG.52896"	transcript_id_"MSTRG.52896.1"	CNCI;CPC2;CPAT;Pfam	4B	284634540	284634838	-	class_code "u"
gene_id "MSTRG.54343"	transcript_id_"MSTRG.54343.1"	CNCI;CPC2;CPAT;Pfam	4B	566584227	566584525	.	class_code "u"
gene_id "MSTRG.54409"	transcript_id_"MSTRG.54409.1"	CNCI;CPC2;CPAT;Pfam	4B	575386038	575386336	.	class_code "u"
gene_id "MSTRG.55724"	transcript_id_"MSTRG.55724.1"	CNCI;CPC2;CPAT;Pfam	4D	33280627	33280925	.	class_code "u"
gene_id "MSTRG.58099"	transcript_id_"MSTRG.58099.1"	CNCI;CPC2;CPAT;Pfam	4D	448275773	448276071	.	class_code "u"
gene_id "MSTRG.92797"	transcript_id_"MSTRG.92797.1"	CNCI;CPC2;CPAT;Pfam	7B	5018536	5018834	.	class_code "u"
gene_id "MSTRG.102196"	transcript_id_"MSTRG.102196.1"	CNCI;CPC2;CPAT;Pfam	7D	575628044	575628342	+	class_code "u"
gene_id "MSTRG.104154"	transcript_id_"MSTRG.104154.1"	CNCI;CPC2;CPAT;Pfam	Un	141563866	141564164	.	class_code "u"
gene_id "MSTRG.29478"	transcript_id_"MSTRG.29478.1"	CNCI;CPC2;CPAT;Pfam	2D	558717621	558717920	.	class_code "u"
gene_id "MSTRG.53109"	transcript_id_"MSTRG.53109.1"	CNCI;CPC2;CPAT;Pfam	4B	363770900	363771199	.	class_code "u"
gene_id "MSTRG.62655"	transcript_id_"MSTRG.62655.1"	CNCI;CPC2;CPAT;Pfam	5A	596568321	596568620	+	class_code "u"
gene_id "MSTRG.63932"	transcript_id_"MSTRG.63932.1"	CNCI;CPC2;CPAT;Pfam	5A	709721922	709722221	.	class_code "u"
gene_id "MSTRG.70587"	transcript_id_"MSTRG.70587.2"	CNCI;CPC2;CPAT;Pfam	5D	122072795	122073094	-	class_code "u"
gene_id "MSTRG.92307"	transcript_id_"MSTRG.92307.1"	CNCI;CPC2;CPAT;Pfam	7A	700678273	700678572	-	class_code "u"
gene_id "MSTRG.93365"	transcript_id_"MSTRG.93365.1"	CNCI;CPC2;CPAT;Pfam	7B	72036390	72036689	.	class_code "u"
gene_id "MSTRG.93541"	transcript_id_"MSTRG.93541.1"	CNCI;CPC2;CPAT;Pfam	7B	94409515	94409814	.	class_code "u"
gene_id "MSTRG.98899"	transcript_id_"MSTRG.98899.1"	CNCI;CPC2;CPAT;Pfam	7D	77040996	77041295	.	class_code "u"
gene_id "MSTRG.37498"	transcript_id_"MSTRG.37498.1"	CNCI;CPC2;CPAT;Pfam	3B	202615042	202615342	-	class_code "u"
gene_id "MSTRG.44524"	transcript_id_"MSTRG.44524.1"	CNCI;CPC2;CPAT;Pfam	3D	423640772	423641072	-	class_code "u"
gene_id "MSTRG.72551"	transcript_id_"MSTRG.72551.1"	CNCI;CPC2;CPAT;Pfam	5D	407530822	407531122	.	class_code "u"
gene_id "MSTRG.78512"	transcript_id_"MSTRG.78512.1"	CNCI;CPC2;CPAT;Pfam	6A	609609083	609609383	.	class_code "u"
gene_id "MSTRG.86225"	transcript_id_"MSTRG.86225.1"	CNCI;CPC2;CPAT;Pfam	6D	370346517	370346817	.	class_code "u"
gene_id "MSTRG.92298"	transcript_id_"MSTRG.92298.1"	CNCI;CPC2;CPAT;Pfam	7A	700396332	700396632	.	class_code "u"
gene_id "MSTRG.93745"	transcript_id_"MSTRG.93745.1"	CNCI;CPC2;CPAT;Pfam	7B	122447873	122448173	.	class_code "u"
gene_id "MSTRG.98414"	transcript_id_"MSTRG.98414.3"	CNCI;CPC2;CPAT;Pfam	7D	38019191	38019491	+	class_code "u"
gene_id "MSTRG.103876"	transcript_id_"MSTRG.103876.1"	CNCI;CPC2;CPAT;Pfam	Un	92725919	92726219	-	class_code "x"
gene_id "MSTRG.103902"	transcript_id_"MSTRG.103902.1"	CNCI;CPC2;CPAT;Pfam	Un	94058814	94059114	.	class_code "u"
gene_id "MSTRG.104267"	transcript_id_"MSTRG.104267.1"	CNCI;CPC2;CPAT;Pfam	Un	206763049	206763349	.	class_code "u"
gene_id "MSTRG.3792"	transcript_id_"MSTRG.3792.1"	CNCI;CPC2;CPAT;Pfam	1A	547343666	547343967	.	class_code "u"
gene_id "MSTRG.32064"	transcript_id_"MSTRG.32064.1"	CNCI;CPC2;CPAT;Pfam	3A	160245382	160245683	.	class_code "u"
gene_id "MSTRG.42537"	transcript_id_"MSTRG.42537.1"	CNCI;CPC2;CPAT;Pfam	3D	79558044	79558345	+	class_code "u"
gene_id "MSTRG.42076"	transcript_id_"MSTRG.42076.1"	CNCI;CPC2;CPAT;Pfam	3D	29934636	29934937	-	class_code "u"
gene_id "MSTRG.50710"	transcript_id_"MSTRG.50710.1"	CNCI;CPC2;CPAT;Pfam	4A	702678980	702679281	.	class_code "u"
gene_id "MSTRG.73400"	transcript_id_"MSTRG.73400.1"	CNCI;CPC2;CPAT;Pfam	5D	474996921	474997222	.	class_code "u"
gene_id "MSTRG.99768"	transcript_id_"MSTRG.99768.1"	CNCI;CPC2;CPAT;Pfam	7D	182333860	182334161	+	class_code "x"
gene_id "MSTRG.4370"	transcript_id_"MSTRG.4370.1"	CNCI;CPC2;CPAT;Pfam	1A	586520177	586520479	.	class_code "u"
gene_id "MSTRG.6567"	transcript_id_"MSTRG.6567.1"	CNCI;CPC2;CPAT;Pfam	1B	323251939	323252241	-	class_code "u"
gene_id "MSTRG.4691"	transcript_id_"MSTRG.4691.1"	CNCI;CPC2;CPAT;Pfam	1B	15692423	15692725	.	class_code "u"
gene_id "MSTRG.19722"	transcript_id_"MSTRG.19722.1"	CNCI;CPC2;CPAT;Pfam	2B	28355376	28355678	+	class_code "i"
gene_id "MSTRG.29879"	transcript_id_"MSTRG.29879.1"	CNCI;CPC2;CPAT;Pfam	2D	592076474	592076776	.	class_code "u"
gene_id "MSTRG.44159"	transcript_id_"MSTRG.44159.1"	CNCI;CPC2;CPAT;Pfam	3D	375214921	375215223	-	class_code "x"
gene_id "MSTRG.53383"	transcript_id_"MSTRG.53383.1"	CNCI;CPC2;CPAT;Pfam	4B	413034328	413034630	.	class_code "u"
gene_id "MSTRG.56351"	transcript_id_"MSTRG.56351.1"	CNCI;CPC2;CPAT;Pfam	4D	107697662	107697964	.	class_code "u"
gene_id "MSTRG.58697"	transcript_id_"MSTRG.58697.1"	CNCI;CPC2;CPAT;Pfam	4D	504531893	504532195	.	class_code "u"
gene_id "MSTRG.71418"	transcript_id_"MSTRG.71418.1"	CNCI;CPC2;CPAT;Pfam	5D	281660864	281661166	.	class_code "u"
gene_id "MSTRG.72585"	transcript_id_"MSTRG.72585.1"	CNCI;CPC2;CPAT;Pfam	5D	409714109	409714411	.	class_code "u"
gene_id "MSTRG.80929"	transcript_id_"MSTRG.80929.1"	CNCI;CPC2;CPAT;Pfam	6B	306972046	306972348	+	class_code "u"
gene_id "MSTRG.83636"	transcript_id_"MSTRG.83636.1"	CNCI;CPC2;CPAT;Pfam	6B	720911418	720911720	.	class_code "u"
gene_id "MSTRG.92621"	transcript_id_"MSTRG.92621.1"	CNCI;CPC2;CPAT;Pfam	7A	729234688	729234990	.	class_code "u"
gene_id "MSTRG.22215"	transcript_id_"MSTRG.22215.1"	CNCI;CPC2;CPAT;Pfam	2B	404207579	404207882	-	class_code "u"
gene_id "MSTRG.25288"	transcript_id_"MSTRG.25288.1"	CNCI;CPC2;CPAT;Pfam	2B	791812003	791812306	-	class_code "u"
gene_id "MSTRG.40508"	transcript_id_"MSTRG.40508.1"	CNCI;CPC2;CPAT;Pfam	3B	727965811	727966114	+	class_code "u"
gene_id "MSTRG.47692"	transcript_id_"MSTRG.47692.1"	CNCI;CPC2;CPAT;Pfam	4A	177248922	177249225	.	class_code "u"
gene_id "MSTRG.48183"	transcript_id_"MSTRG.48183.1"	CNCI;CPC2;CPAT;Pfam	4A	377537180	377537483	.	class_code "u"
gene_id "MSTRG.67266"	transcript_id_"MSTRG.67266.1"	CNCI;CPC2;CPAT;Pfam	5B	498537064	498537367	.	class_code "u"
gene_id "MSTRG.73090"	transcript_id_"MSTRG.73090.1"	CNCI;CPC2;CPAT;Pfam	5D	446751227	446751530	+	class_code "u"
gene_id "MSTRG.85041"	transcript_id_"MSTRG.85041.1"	CNCI;CPC2;CPAT;Pfam	6D	132298969	132299272	.	class_code "u"
gene_id "MSTRG.89172"	transcript_id_"MSTRG.89172.1"	CNCI;CPC2;CPAT;Pfam	7A	168660796	168661099	.	class_code "u"
gene_id "MSTRG.97445"	transcript_id_"MSTRG.97445.1"	CNCI;CPC2;CPAT;Pfam	7B	710396548	710396851	-	class_code "u"
gene_id "MSTRG.734"	transcript_id_"MSTRG.734.1"	CNCI;CPC2;CPAT;Pfam	1A	57397016	57397320	-	class_code "u"
gene_id "MSTRG.167"	transcript_id_"MSTRG.167.1"	CNCI;CPC2;CPAT;Pfam	1A	5563138	5563442	.	class_code "u"
gene_id "MSTRG.2602"	transcript_id_"MSTRG.2602.1"	CNCI;CPC2;CPAT;Pfam	1A	421928959	421929263	.	class_code "u"
gene_id "MSTRG.12184"	transcript_id_"MSTRG.12184.1"	CNCI;CPC2;CPAT;Pfam	1D	351011915	351012219	.	class_code "u"
gene_id "MSTRG.19327"	transcript_id_"MSTRG.19327.1"	CNCI;CPC2;CPAT;Pfam	2A	773269520	773269824	.	class_code "u"
gene_id "MSTRG.30027"	transcript_id_"MSTRG.30027.1"	CNCI;CPC2;CPAT;Pfam	2D	606513702	606514006	.	class_code "u"
gene_id "MSTRG.40024"	transcript_id_"MSTRG.40024.1"	CNCI;CPC2;CPAT;Pfam	3B	661779303	661779607	-	class_code "u"
gene_id "MSTRG.43341"	transcript_id_"MSTRG.43341.1"	CNCI;CPC2;CPAT;Pfam	3D	214366847	214367151	.	class_code "u"
gene_id "MSTRG.46202"	transcript_id_"MSTRG.46202.1"	CNCI;CPC2;CPAT;Pfam	3D	598459141	598459445	.	class_code "u"
gene_id "MSTRG.48874"	transcript_id_"MSTRG.48874.1"	CNCI;CPC2;CPAT;Pfam	4A	536323165	536323469	+	class_code "u"
gene_id "MSTRG.55833"	transcript_id_"MSTRG.55833.1"	CNCI;CPC2;CPAT;Pfam	4D	44035392	44035696	+	class_code "u"
gene_id "MSTRG.67102"	transcript_id_"MSTRG.67102.1"	CNCI;CPC2;CPAT;Pfam	5B	479721703	479722007	.	class_code "u"
gene_id "MSTRG.67213"	transcript_id_"MSTRG.67213.1"	CNCI;CPC2;CPAT;Pfam	5B	491039364	491039668	.	class_code "u"
gene_id "MSTRG.76330"	transcript_id_"MSTRG.76330.1"	CNCI;CPC2;CPAT;Pfam	6A	194722710	194723014	-	class_code "u"
gene_id "MSTRG.74845"	transcript_id_"MSTRG.74845.1"	CNCI;CPC2;CPAT;Pfam	6A	9572345	9572649	.	class_code "u"
gene_id "MSTRG.77003"	transcript_id_"MSTRG.77003.1"	CNCI;CPC2;CPAT;Pfam	6A	431805301	431805605	.	class_code "u"
gene_id "MSTRG.85153"	transcript_id_"MSTRG.85153.1"	CNCI;CPC2;CPAT;Pfam	6D	145354807	145355111	.	class_code "u"
gene_id "MSTRG.87644"	transcript_id_"MSTRG.87644.1"	CNCI;CPC2;CPAT;Pfam	7A	9756517	9756821	-	class_code "x"
gene_id "MSTRG.97047"	transcript_id_"MSTRG.97047.1"	CNCI;CPC2;CPAT;Pfam	7B	675872346	675872650	.	class_code "u"
gene_id "MSTRG.105659"	transcript_id_"MSTRG.105659.1"	CNCI;CPC2;CPAT;Pfam	Un	433230113	433230417	.	class_code "u"
gene_id "MSTRG.2173"	transcript_id_"MSTRG.2173.1"	CNCI;CPC2;CPAT;Pfam	1A	354522669	354522974	.	class_code "u"
gene_id "MSTRG.6434"	transcript_id_"MSTRG.6434.3"	CNCI;CPC2;CPAT;Pfam	1B	296479480	296479785	+	class_code "i"
gene_id "MSTRG.24787"	transcript_id_"MSTRG.24787.1"	CNCI;CPC2;CPAT;Pfam	2B	749650705	749651010	.	class_code "u"
gene_id "MSTRG.31002"	transcript_id_"MSTRG.31002.1"	CNCI;CPC2;CPAT;Pfam	3A	20162838	20163143	.	class_code "u"
gene_id "MSTRG.37329"	transcript_id_"MSTRG.37329.1"	CNCI;CPC2;CPAT;Pfam	3B	174463686	174463991	-	class_code "u"
gene_id "MSTRG.52101"	transcript_id_"MSTRG.52101.1"	CNCI;CPC2;CPAT;Pfam	4B	102625297	102625602	.	class_code "u"
gene_id "MSTRG.59069"	transcript_id_"MSTRG.59069.1"	CNCI;CPC2;CPAT;Pfam	5A	22979679	22979984	-	class_code "i"
gene_id "MSTRG.67085"	transcript_id_"MSTRG.67085.1"	CNCI;CPC2;CPAT;Pfam	5B	479040282	479040587	-	class_code "u"
gene_id "MSTRG.74174"	transcript_id_"MSTRG.74174.1"	CNCI;CPC2;CPAT;Pfam	5D	529817793	529818098	+	class_code "u"
gene_id "MSTRG.74473"	transcript_id_"MSTRG.74473.1"	CNCI;CPC2;CPAT;Pfam	5D	548368209	548368514	-	class_code "x"
gene_id "MSTRG.91106"	transcript_id_"MSTRG.91106.1"	CNCI;CPC2;CPAT;Pfam	7A	562611643	562611948	+	class_code "u"
gene_id "MSTRG.89003"	transcript_id_"MSTRG.89003.1"	CNCI;CPC2;CPAT;Pfam	7A	144020854	144021159	.	class_code "u"
gene_id "MSTRG.90082"	transcript_id_"MSTRG.90082.1"	CNCI;CPC2;CPAT;Pfam	7A	344267778	344268083	.	class_code "u"
gene_id "MSTRG.95589"	transcript_id_"MSTRG.95589.1"	CNCI;CPC2;CPAT;Pfam	7B	479500846	479501151	.	class_code "u"
gene_id "MSTRG.102705"	transcript_id_"MSTRG.102705.1"	CNCI;CPC2;CPAT;Pfam	7D	616752266	616752571	-	class_code "u"
gene_id "MSTRG.18076"	transcript_id_"MSTRG.18076.1"	CNCI;CPC2;CPAT;Pfam	2A	681852298	681852604	.	class_code "u"
gene_id "MSTRG.41927"	transcript_id_"MSTRG.41927.1"	CNCI;CPC2;CPAT;Pfam	3D	18590886	18591192	.	class_code "u"
gene_id "MSTRG.50673"	transcript_id_"MSTRG.50673.1"	CNCI;CPC2;CPAT;Pfam	4A	701103782	701104088	.	class_code "u"
gene_id "MSTRG.54951"	transcript_id_"MSTRG.54951.1"	CNCI;CPC2;CPAT;Pfam	4B	646308810	646309116	+	class_code "u"
gene_id "MSTRG.54939"	transcript_id_"MSTRG.54939.1"	CNCI;CPC2;CPAT;Pfam	4B	645071719	645072025	-	class_code "u"
gene_id "MSTRG.64034"	transcript_id_"MSTRG.64034.1"	CNCI;CPC2;CPAT;Pfam	5B	12683907	12684213	.	class_code "u"
gene_id "MSTRG.72655"	transcript_id_"MSTRG.72655.1"	CNCI;CPC2;CPAT;Pfam	5D	415325704	415326010	.	class_code "u"
gene_id "MSTRG.79156"	transcript_id_"MSTRG.79156.1"	CNCI;CPC2;CPAT;Pfam	6B	42338603	42338909	-	class_code "u"
gene_id "MSTRG.80921"	transcript_id_"MSTRG.80921.1"	CNCI;CPC2;CPAT;Pfam	6B	301581088	301581394	-	class_code "u"
gene_id "MSTRG.79260"	transcript_id_"MSTRG.79260.1"	CNCI;CPC2;CPAT;Pfam	6B	52023436	52023742	.	class_code "u"
gene_id "MSTRG.94490"	transcript_id_"MSTRG.94490.2"	CNCI;CPC2;CPAT;Pfam	7B	254251200	254251506	-	class_code "u"
gene_id "MSTRG.95121"	transcript_id_"MSTRG.95121.1"	CNCI;CPC2;CPAT;Pfam	7B	399793467	399793773	.	class_code "u"
gene_id "MSTRG.97639"	transcript_id_"MSTRG.97639.1"	CNCI;CPC2;CPAT;Pfam	7B	727906266	727906572	.	class_code "u"
gene_id "MSTRG.7165"	transcript_id_"MSTRG.7165.1"	CNCI;CPC2;CPAT;Pfam	1B	415720842	415721149	.	class_code "u"
gene_id "MSTRG.9775"	transcript_id_"MSTRG.9775.1"	CNCI;CPC2;CPAT;Pfam	1D	7594968	7595275	.	class_code "i"
gene_id "MSTRG.12883"	transcript_id_"MSTRG.12883.1"	CNCI;CPC2;CPAT;Pfam	1D	427770073	427770380	.	class_code "u"
gene_id "MSTRG.13953"	transcript_id_"MSTRG.13953.1"	CNCI;CPC2;CPAT;Pfam	2A	7794548	7794855	.	class_code "u"
gene_id "MSTRG.34490"	transcript_id_"MSTRG.34490.1"	CNCI;CPC2;CPAT;Pfam	3A	635787239	635787546	-	class_code "u"
gene_id "MSTRG.40313"	transcript_id_"MSTRG.40313.1"	CNCI;CPC2;CPAT;Pfam	3B	696981544	696981851	-	class_code "u"
gene_id "MSTRG.36221"	transcript_id_"MSTRG.36221.1"	CNCI;CPC2;CPAT;Pfam	3B	30087096	30087403	.	class_code "u"
gene_id "MSTRG.62290"	transcript_id_"MSTRG.62290.1"	CNCI;CPC2;CPAT;Pfam	5A	567117248	567117555	-	class_code "u"
gene_id "MSTRG.78047"	transcript_id_"MSTRG.78047.1"	CNCI;CPC2;CPAT;Pfam	6A	578222340	578222647	.	class_code "u"
gene_id "MSTRG.81263"	transcript_id_"MSTRG.81263.1"	CNCI;CPC2;CPAT;Pfam	6B	403197065	403197372	-	class_code "u"
gene_id "MSTRG.95110"	transcript_id_"MSTRG.95110.1"	CNCI;CPC2;CPAT;Pfam	7B	397445100	397445407	.	class_code "u"
gene_id "MSTRG.101683"	transcript_id_"MSTRG.101683.1"	CNCI;CPC2;CPAT;Pfam	7D	519682351	519682658	+	class_code "u"
gene_id "MSTRG.101770"	transcript_id_"MSTRG.101770.1"	CNCI;CPC2;CPAT;Pfam	7D	530738854	530739161	+	class_code "u"
gene_id "MSTRG.102172"	transcript_id_"MSTRG.102172.1"	CNCI;CPC2;CPAT;Pfam	7D	573623053	573623360	.	class_code "u"
gene_id "MSTRG.103868"	transcript_id_"MSTRG.103868.1"	CNCI;CPC2;CPAT;Pfam	Un	92580468	92580775	-	class_code "u"
gene_id "MSTRG.106179"	transcript_id_"MSTRG.106179.1"	CNCI;CPC2;CPAT;Pfam	Un	476593581	476593888	-	class_code "u"
gene_id "MSTRG.104825"	transcript_id_"MSTRG.104825.1"	CNCI;CPC2;CPAT;Pfam	Un	335666286	335666593	.	class_code "u"
gene_id "MSTRG.4524"	transcript_id_"MSTRG.4524.1"	CNCI;CPC2;CPAT;Pfam	1B	4856928	4857236	.	class_code "u"
gene_id "MSTRG.13173"	transcript_id_"MSTRG.13173.1"	CNCI;CPC2;CPAT;Pfam	1D	453046389	453046697	+	class_code "u"
gene_id "MSTRG.14197"	transcript_id_"MSTRG.14197.1"	CNCI;CPC2;CPAT;Pfam	2A	24914791	24915099	.	class_code "u"
gene_id "MSTRG.22821"	transcript_id_"MSTRG.22821.1"	CNCI;CPC2;CPAT;Pfam	2B	493329600	493329908	+	class_code "u"
gene_id "MSTRG.53430"	transcript_id_"MSTRG.53430.1"	CNCI;CPC2;CPAT;Pfam	4B	420095601	420095909	+	class_code "u"
gene_id "MSTRG.71716"	transcript_id_"MSTRG.71716.1"	CNCI;CPC2;CPAT;Pfam	5D	320384473	320384781	-	class_code "u"
gene_id "MSTRG.75758"	transcript_id_"MSTRG.75758.1"	CNCI;CPC2;CPAT;Pfam	6A	98243024	98243332	.	class_code "u"
gene_id "MSTRG.83541"	transcript_id_"MSTRG.83541.1"	CNCI;CPC2;CPAT;Pfam	6B	715069923	715070231	+	class_code "u"
gene_id "MSTRG.86836"	transcript_id_"MSTRG.86836.1"	CNCI;CPC2;CPAT;Pfam	6D	433938191	433938499	+	class_code "x"
gene_id "MSTRG.83708"	transcript_id_"MSTRG.83708.1"	CNCI;CPC2;CPAT;Pfam	6D	5228218	5228526	.	class_code "u"
gene_id "MSTRG.106212"	transcript_id_"MSTRG.106212.1"	CNCI;CPC2;CPAT;Pfam	Un	477531839	477532147	.	class_code "u"
gene_id "MSTRG.9832"	transcript_id_"MSTRG.9832.1"	CNCI;CPC2;CPAT;Pfam	1D	11163630	11163939	.	class_code "u"
gene_id "MSTRG.11301"	transcript_id_"MSTRG.11301.1"	CNCI;CPC2;CPAT;Pfam	1D	229623607	229623916	.	class_code "u"
gene_id "MSTRG.21898"	transcript_id_"MSTRG.21898.1"	CNCI;CPC2;CPAT;Pfam	2B	357239004	357239313	.	class_code "u"
gene_id "MSTRG.29829"	transcript_id_"MSTRG.29829.1"	CNCI;CPC2;CPAT;Pfam	2D	588527270	588527579	+	class_code "u"
gene_id "MSTRG.46212"	transcript_id_"MSTRG.46212.1"	CNCI;CPC2;CPAT;Pfam	3D	598868749	598869058	-	class_code "u"
gene_id "MSTRG.57667"	transcript_id_"MSTRG.57667.1"	CNCI;CPC2;CPAT;Pfam	4D	394400267	394400576	-	class_code "u"
gene_id "MSTRG.61493"	transcript_id_"MSTRG.61493.1"	CNCI;CPC2;CPAT;Pfam	5A	481943351	481943660	.	class_code "u"
gene_id "MSTRG.67871"	transcript_id_"MSTRG.67871.1"	CNCI;CPC2;CPAT;Pfam	5B	557299473	557299782	-	class_code "u"
gene_id "MSTRG.78496"	transcript_id_"MSTRG.78496.1"	CNCI;CPC2;CPAT;Pfam	6A	609159803	609160112	-	class_code "u"
gene_id "MSTRG.79488"	transcript_id_"MSTRG.79488.2"	CNCI;CPC2;CPAT;Pfam	6B	78208040	78208349	-	class_code "u"
gene_id "MSTRG.79488"	transcript_id_"MSTRG.79488.1"	CNCI;CPC2;CPAT;Pfam	6B	78208040	78208349	-	class_code "u"
gene_id "MSTRG.82114"	transcript_id_"MSTRG.82114.1"	CNCI;CPC2;CPAT;Pfam	6B	558825764	558826073	.	class_code "u"
gene_id "MSTRG.96968"	transcript_id_"MSTRG.96968.1"	CNCI;CPC2;CPAT;Pfam	7B	665247920	665248229	-	class_code "u"
gene_id "MSTRG.1079"	transcript_id_"MSTRG.1079.1"	CNCI;CPC2;CPAT;Pfam	1A	111899462	111899772	.	class_code "u"
gene_id "MSTRG.10853"	transcript_id_"MSTRG.10853.1"	CNCI;CPC2;CPAT;Pfam	1D	141310286	141310596	.	class_code "u"
gene_id "MSTRG.10882"	transcript_id_"MSTRG.10882.1"	CNCI;CPC2;CPAT;Pfam	1D	144204569	144204879	.	class_code "u"
gene_id "MSTRG.43744"	transcript_id_"MSTRG.43744.1"	CNCI;CPC2;CPAT;Pfam	3D	311351658	311351968	+	class_code "u"
gene_id "MSTRG.55864"	transcript_id_"MSTRG.55864.1"	CNCI;CPC2;CPAT;Pfam	4D	47285195	47285505	-	class_code "u"
gene_id "MSTRG.60483"	transcript_id_"MSTRG.60483.1"	CNCI;CPC2;CPAT;Pfam	5A	337711839	337712149	.	class_code "u"
gene_id "MSTRG.67375"	transcript_id_"MSTRG.67375.3"	CNCI;CPC2;CPAT;Pfam	5B	510888469	510888779	+	class_code "o"
gene_id "MSTRG.79105"	transcript_id_"MSTRG.79105.1"	CNCI;CPC2;CPAT;Pfam	6B	38062950	38063260	.	class_code "u"
gene_id "MSTRG.80766"	transcript_id_"MSTRG.80766.1"	CNCI;CPC2;CPAT;Pfam	6B	264871606	264871916	.	class_code "u"
gene_id "MSTRG.83960"	transcript_id_"MSTRG.83960.1"	CNCI;CPC2;CPAT;Pfam	6D	18304343	18304653	.	class_code "u"
gene_id "MSTRG.88579"	transcript_id_"MSTRG.88579.1"	CNCI;CPC2;CPAT;Pfam	7A	91300134	91300444	.	class_code "u"
gene_id "MSTRG.20115"	transcript_id_"MSTRG.20115.1"	CNCI;CPC2;CPAT;Pfam	2B	62987566	62987877	+	class_code "u"
gene_id "MSTRG.19951"	transcript_id_"MSTRG.19951.1"	CNCI;CPC2;CPAT;Pfam	2B	47556179	47556490	-	class_code "u"
gene_id "MSTRG.39767"	transcript_id_"MSTRG.39767.1"	CNCI;CPC2;CPAT;Pfam	3B	625334558	625334869	+	class_code "x"
gene_id "MSTRG.50024"	transcript_id_"MSTRG.50024.1"	CNCI;CPC2;CPAT;Pfam	4A	629595898	629596209	.	class_code "u"
gene_id "MSTRG.55570"	transcript_id_"MSTRG.55570.2"	CNCI;CPC2;CPAT;Pfam	4D	19293241	19293552	+	class_code "u"
gene_id "MSTRG.59275"	transcript_id_"MSTRG.59275.1"	CNCI;CPC2;CPAT;Pfam	5A	45250155	45250466	.	class_code "u"
gene_id "MSTRG.73108"	transcript_id_"MSTRG.73108.1"	CNCI;CPC2;CPAT;Pfam	5D	447942225	447942536	.	class_code "u"
gene_id "MSTRG.75436"	transcript_id_"MSTRG.75436.1"	CNCI;CPC2;CPAT;Pfam	6A	60374454	60374765	.	class_code "u"
gene_id "MSTRG.79866"	transcript_id_"MSTRG.79866.1"	CNCI;CPC2;CPAT;Pfam	6B	128413108	128413419	.	class_code "u"
gene_id "MSTRG.88102"	transcript_id_"MSTRG.88102.8"	CNCI;CPC2;CPAT;Pfam	7A	46903994	46904305	+	class_code "u"
gene_id "MSTRG.747"	transcript_id_"MSTRG.747.1"	CNCI;CPC2;CPAT;Pfam	1A	58346567	58346879	.	class_code "u"
gene_id "MSTRG.14192"	transcript_id_"MSTRG.14192.1"	CNCI;CPC2;CPAT;Pfam	2A	24898372	24898684	.	class_code "u"
gene_id "MSTRG.23622"	transcript_id_"MSTRG.23622.1"	CNCI;CPC2;CPAT;Pfam	2B	611753227	611753539	+	class_code "u"
gene_id "MSTRG.25595"	transcript_id_"MSTRG.25595.1"	CNCI;CPC2;CPAT;Pfam	2D	14060709	14061021	.	class_code "u"
gene_id "MSTRG.33421"	transcript_id_"MSTRG.33421.1"	CNCI;CPC2;CPAT;Pfam	3A	503142905	503143217	.	class_code "u"
gene_id "MSTRG.61922"	transcript_id_"MSTRG.61922.1"	CNCI;CPC2;CPAT;Pfam	5A	532562467	532562779	-	class_code "u"
gene_id "MSTRG.59362"	transcript_id_"MSTRG.59362.1"	CNCI;CPC2;CPAT;Pfam	5A	55298784	55299096	.	class_code "u"
gene_id "MSTRG.62981"	transcript_id_"MSTRG.62981.1"	CNCI;CPC2;CPAT;Pfam	5A	623327441	623327753	.	class_code "u"
gene_id "MSTRG.66596"	transcript_id_"MSTRG.66596.1"	CNCI;CPC2;CPAT;Pfam	5B	429031826	429032138	.	class_code "u"
gene_id "MSTRG.75371"	transcript_id_"MSTRG.75371.1"	CNCI;CPC2;CPAT;Pfam	6A	53798657	53798969	.	class_code "u"
gene_id "MSTRG.76511"	transcript_id_"MSTRG.76511.1"	CNCI;CPC2;CPAT;Pfam	6A	255194878	255195190	.	class_code "u"
gene_id "MSTRG.86686"	transcript_id_"MSTRG.86686.1"	CNCI;CPC2;CPAT;Pfam	6D	422325725	422326037	-	class_code "u"
gene_id "MSTRG.90237"	transcript_id_"MSTRG.90237.1"	CNCI;CPC2;CPAT;Pfam	7A	407307066	407307378	.	class_code "u"
gene_id "MSTRG.3981"	transcript_id_"MSTRG.3981.2"	CNCI;CPC2;CPAT;Pfam	1A	558484753	558485066	-	class_code "u"
gene_id "MSTRG.5292"	transcript_id_"MSTRG.5292.1"	CNCI;CPC2;CPAT;Pfam	1B	72712748	72713061	-	class_code "u"
gene_id "MSTRG.24740"	transcript_id_"MSTRG.24740.1"	CNCI;CPC2;CPAT;Pfam	2B	745038171	745038484	.	class_code "u"
gene_id "MSTRG.36267"	transcript_id_"MSTRG.36267.1"	CNCI;CPC2;CPAT;Pfam	3B	36432416	36432729	.	class_code "u"
gene_id "MSTRG.50859"	transcript_id_"MSTRG.50859.1"	CNCI;CPC2;CPAT;Pfam	4A	718029665	718029978	.	class_code "u"
gene_id "MSTRG.64366"	transcript_id_"MSTRG.64366.2"	CNCI;CPC2;CPAT;Pfam	5B	48320175	48320488	+	class_code "i"
gene_id "MSTRG.69109"	transcript_id_"MSTRG.69109.1"	CNCI;CPC2;CPAT;Pfam	5B	680603717	680604030	-	class_code "u"
gene_id "MSTRG.80773"	transcript_id_"MSTRG.80773.1"	CNCI;CPC2;CPAT;Pfam	6B	265003380	265003693	.	class_code "u"
gene_id "MSTRG.102773"	transcript_id_"MSTRG.102773.1"	CNCI;CPC2;CPAT;Pfam	7D	621858561	621858874	.	class_code "u"
gene_id "MSTRG.37913"	transcript_id_"MSTRG.37913.1"	CNCI;CPC2;CPAT;Pfam	3B	289618994	289619308	.	class_code "u"
gene_id "MSTRG.45106"	transcript_id_"MSTRG.45106.1"	CNCI;CPC2;CPAT;Pfam	3D	490837057	490837371	-	class_code "u"
gene_id "MSTRG.61401"	transcript_id_"MSTRG.61401.1"	CNCI;CPC2;CPAT;Pfam	5A	473425661	473425975	-	class_code "u"
gene_id "MSTRG.68588"	transcript_id_"MSTRG.68588.1"	CNCI;CPC2;CPAT;Pfam	5B	635258653	635258967	.	class_code "u"
gene_id "MSTRG.71463"	transcript_id_"MSTRG.71463.1"	CNCI;CPC2;CPAT;Pfam	5D	288118113	288118427	+	class_code "u"
gene_id "MSTRG.88979"	transcript_id_"MSTRG.88979.1"	CNCI;CPC2;CPAT;Pfam	7A	141054164	141054478	+	class_code "u"
gene_id "MSTRG.87469"	transcript_id_"MSTRG.87469.1"	CNCI;CPC2;CPAT;Pfam	7A	248539	248853	.	class_code "u"
gene_id "MSTRG.97621"	transcript_id_"MSTRG.97621.1"	CNCI;CPC2;CPAT;Pfam	7B	725374532	725374846	-	class_code "x"
gene_id "MSTRG.99912"	transcript_id_"MSTRG.99912.1"	CNCI;CPC2;CPAT;Pfam	7D	201967443	201967757	.	class_code "u"
gene_id "MSTRG.106070"	transcript_id_"MSTRG.106070.1"	CNCI;CPC2;CPAT;Pfam	Un	465187813	465188127	.	class_code "u"
gene_id "MSTRG.9607"	transcript_id_"MSTRG.9607.1"	CNCI;CPC2;CPAT;Pfam	1B	686103545	686103860	.	class_code "u"
gene_id "MSTRG.19148"	transcript_id_"MSTRG.19148.1"	CNCI;CPC2;CPAT;Pfam	2A	762255088	762255403	.	class_code "u"
gene_id "MSTRG.23548"	transcript_id_"MSTRG.23548.1"	CNCI;CPC2;CPAT;Pfam	2B	601337664	601337979	.	class_code "u"
gene_id "MSTRG.31009"	transcript_id_"MSTRG.31009.1"	CNCI;CPC2;CPAT;Pfam	3A	20389854	20390169	.	class_code "u"
gene_id "MSTRG.36850"	transcript_id_"MSTRG.36850.1"	CNCI;CPC2;CPAT;Pfam	3B	104485092	104485407	-	class_code "u"
gene_id "MSTRG.36305"	transcript_id_"MSTRG.36305.1"	CNCI;CPC2;CPAT;Pfam	3B	42036848	42037163	.	class_code "u"
gene_id "MSTRG.56601"	transcript_id_"MSTRG.56601.1"	CNCI;CPC2;CPAT;Pfam	4D	150908356	150908671	-	class_code "x"
gene_id "MSTRG.79460"	transcript_id_"MSTRG.79460.1"	CNCI;CPC2;CPAT;Pfam	6B	75408038	75408353	.	class_code "u"
gene_id "MSTRG.84223"	transcript_id_"MSTRG.84223.1"	CNCI;CPC2;CPAT;Pfam	6D	36067471	36067786	-	class_code "u"
gene_id "MSTRG.22261"	transcript_id_"MSTRG.22261.27"	CNCI;CPC2;CPAT;Pfam	2B	410265786	410266102	+	class_code "u"
gene_id "MSTRG.23478"	transcript_id_"MSTRG.23478.1"	CNCI;CPC2;CPAT;Pfam	2B	588147098	588147414	-	class_code "u"
gene_id "MSTRG.20273"	transcript_id_"MSTRG.20273.1"	CNCI;CPC2;CPAT;Pfam	2B	79519955	79520271	.	class_code "u"
gene_id "MSTRG.41010"	transcript_id_"MSTRG.41010.1"	CNCI;CPC2;CPAT;Pfam	3B	783211412	783211728	+	class_code "u"
gene_id "MSTRG.45692"	transcript_id_"MSTRG.45692.1"	CNCI;CPC2;CPAT;Pfam	3D	551133967	551134283	.	class_code "u"
gene_id "MSTRG.49664"	transcript_id_"MSTRG.49664.1"	CNCI;CPC2;CPAT;Pfam	4A	607384934	607385250	-	class_code "u"
gene_id "MSTRG.51335"	transcript_id_"MSTRG.51335.2"	CNCI;CPC2;CPAT;Pfam	4B	16705027	16705343	+	class_code "u"
gene_id "MSTRG.55570"	transcript_id_"MSTRG.55570.1"	CNCI;CPC2;CPAT;Pfam	4D	19293236	19293552	+	class_code "u"
gene_id "MSTRG.64187"	transcript_id_"MSTRG.64187.1"	CNCI;CPC2;CPAT;Pfam	5B	25323919	25324235	+	class_code "u"
gene_id "MSTRG.88329"	transcript_id_"MSTRG.88329.3"	CNCI;CPC2;CPAT;Pfam	7A	67616323	67616639	-	class_code "o"
gene_id "MSTRG.579"	transcript_id_"MSTRG.579.2"	CNCI;CPC2;CPAT;Pfam	1A	41076189	41076506	+	class_code "u"
gene_id "MSTRG.4514"	transcript_id_"MSTRG.4514.1"	CNCI;CPC2;CPAT;Pfam	1B	2857549	2857866	+	class_code "u"
gene_id "MSTRG.14289"	transcript_id_"MSTRG.14289.1"	CNCI;CPC2;CPAT;Pfam	2A	30728192	30728509	.	class_code "u"
gene_id "MSTRG.14665"	transcript_id_"MSTRG.14665.1"	CNCI;CPC2;CPAT;Pfam	2A	65240004	65240321	.	class_code "u"
gene_id "MSTRG.15965"	transcript_id_"MSTRG.15965.1"	CNCI;CPC2;CPAT;Pfam	2A	303225773	303226090	.	class_code "u"
gene_id "MSTRG.20635"	transcript_id_"MSTRG.20635.1"	CNCI;CPC2;CPAT;Pfam	2B	124088497	124088814	+	class_code "u"
gene_id "MSTRG.23999"	transcript_id_"MSTRG.23999.1"	CNCI;CPC2;CPAT;Pfam	2B	663910243	663910560	.	class_code "u"
gene_id "MSTRG.26459"	transcript_id_"MSTRG.26459.1"	CNCI;CPC2;CPAT;Pfam	2D	87429571	87429888	.	class_code "u"
gene_id "MSTRG.37813"	transcript_id_"MSTRG.37813.1"	CNCI;CPC2;CPAT;Pfam	3B	260886613	260886930	.	class_code "u"
gene_id "MSTRG.38792"	transcript_id_"MSTRG.38792.1"	CNCI;CPC2;CPAT;Pfam	3B	483359076	483359393	.	class_code "u"
gene_id "MSTRG.40222"	transcript_id_"MSTRG.40222.1"	CNCI;CPC2;CPAT;Pfam	3B	684746168	684746485	.	class_code "u"
gene_id "MSTRG.48703"	transcript_id_"MSTRG.48703.1"	CNCI;CPC2;CPAT;Pfam	4A	504952681	504952998	+	class_code "u"
gene_id "MSTRG.59460"	transcript_id_"MSTRG.59460.1"	CNCI;CPC2;CPAT;Pfam	5A	75025428	75025745	+	class_code "u"
gene_id "MSTRG.59958"	transcript_id_"MSTRG.59958.1"	CNCI;CPC2;CPAT;Pfam	5A	207729364	207729681	.	class_code "u"
gene_id "MSTRG.66852"	transcript_id_"MSTRG.66852.1"	CNCI;CPC2;CPAT;Pfam	5B	458726644	458726961	.	class_code "u"
gene_id "MSTRG.92343"	transcript_id_"MSTRG.92343.1"	CNCI;CPC2;CPAT;Pfam	7A	702622864	702623181	.	class_code "u"
gene_id "MSTRG.6238"	transcript_id_"MSTRG.6238.1"	CNCI;CPC2;CPAT;Pfam	1B	249020946	249021264	.	class_code "u"
gene_id "MSTRG.7718"	transcript_id_"MSTRG.7718.1"	CNCI;CPC2;CPAT;Pfam	1B	496537414	496537732	.	class_code "u"
gene_id "MSTRG.11257"	transcript_id_"MSTRG.11257.1"	CNCI;CPC2;CPAT;Pfam	1D	223172349	223172667	+	class_code "i"
gene_id "MSTRG.16342"	transcript_id_"MSTRG.16342.1"	CNCI;CPC2;CPAT;Pfam	2A	398762636	398762954	.	class_code "u"
gene_id "MSTRG.20027"	transcript_id_"MSTRG.20027.1"	CNCI;CPC2;CPAT;Pfam	2B	54003011	54003329	+	class_code "u"
gene_id "MSTRG.25246"	transcript_id_"MSTRG.25246.1"	CNCI;CPC2;CPAT;Pfam	2B	789008131	789008449	+	class_code "u"
gene_id "MSTRG.31892"	transcript_id_"MSTRG.31892.1"	CNCI;CPC2;CPAT;Pfam	3A	124527081	124527399	.	class_code "u"
gene_id "MSTRG.41299"	transcript_id_"MSTRG.41299.1"	CNCI;CPC2;CPAT;Pfam	3B	809991020	809991338	+	class_code "u"
gene_id "MSTRG.37566"	transcript_id_"MSTRG.37566.1"	CNCI;CPC2;CPAT;Pfam	3B	221749993	221750311	.	class_code "u"
gene_id "MSTRG.67597"	transcript_id_"MSTRG.67597.3"	CNCI;CPC2;CPAT;Pfam	5B	531662684	531663002	-	class_code "u"
gene_id "MSTRG.71383"	transcript_id_"MSTRG.71383.1"	CNCI;CPC2;CPAT;Pfam	5D	277556823	277557141	-	class_code "x"
gene_id "MSTRG.76569"	transcript_id_"MSTRG.76569.1"	CNCI;CPC2;CPAT;Pfam	6A	278451510	278451828	.	class_code "u"
gene_id "MSTRG.84529"	transcript_id_"MSTRG.84529.1"	CNCI;CPC2;CPAT;Pfam	6D	68856314	68856632	.	class_code "u"
gene_id "MSTRG.102725"	transcript_id_"MSTRG.102725.1"	CNCI;CPC2;CPAT;Pfam	7D	617973170	617973488	+	class_code "i"
gene_id "MSTRG.104156"	transcript_id_"MSTRG.104156.1"	CNCI;CPC2;CPAT;Pfam	Un	141567953	141568271	-	class_code "u"
gene_id "MSTRG.10772"	transcript_id_"MSTRG.10772.1"	CNCI;CPC2;CPAT;Pfam	1D	122900407	122900726	.	class_code "u"
gene_id "MSTRG.21782"	transcript_id_"MSTRG.21782.1"	CNCI;CPC2;CPAT;Pfam	2B	316181952	316182271	.	class_code "u"
gene_id "MSTRG.43863"	transcript_id_"MSTRG.43863.2"	CNCI;CPC2;CPAT;Pfam	3D	332367746	332368065	+	class_code "u"
gene_id "MSTRG.47855"	transcript_id_"MSTRG.47855.1"	CNCI;CPC2;CPAT;Pfam	4A	237097403	237097722	.	class_code "i"
gene_id "MSTRG.72770"	transcript_id_"MSTRG.72770.1"	CNCI;CPC2;CPAT;Pfam	5D	423839088	423839407	.	class_code "u"
gene_id "MSTRG.78967"	transcript_id_"MSTRG.78967.1"	CNCI;CPC2;CPAT;Pfam	6B	22899590	22899909	.	class_code "u"
gene_id "MSTRG.81251"	transcript_id_"MSTRG.81251.1"	CNCI;CPC2;CPAT;Pfam	6B	400298742	400299061	.	class_code "u"
gene_id "MSTRG.88418"	transcript_id_"MSTRG.88418.1"	CNCI;CPC2;CPAT;Pfam	7A	76550556	76550875	.	class_code "u"
gene_id "MSTRG.4304"	transcript_id_"MSTRG.4304.1"	CNCI;CPC2;CPAT;Pfam	1A	582410939	582411259	-	class_code "u"
gene_id "MSTRG.14879"	transcript_id_"MSTRG.14879.7"	CNCI;CPC2;CPAT;Pfam	2A	84950793	84951113	-	class_code "u"
gene_id "MSTRG.39965"	transcript_id_"MSTRG.39965.1"	CNCI;CPC2;CPAT;Pfam	3B	655015167	655015487	.	class_code "u"
gene_id "MSTRG.48090"	transcript_id_"MSTRG.48090.1"	CNCI;CPC2;CPAT;Pfam	4A	341810941	341811261	.	class_code "u"
gene_id "MSTRG.67615"	transcript_id_"MSTRG.67615.1"	CNCI;CPC2;CPAT;Pfam	5B	533981777	533982097	.	class_code "u"
gene_id "MSTRG.78970"	transcript_id_"MSTRG.78970.1"	CNCI;CPC2;CPAT;Pfam	6B	22949877	22950197	.	class_code "u"
gene_id "MSTRG.90703"	transcript_id_"MSTRG.90703.1"	CNCI;CPC2;CPAT;Pfam	7A	501411840	501412160	.	class_code "u"
gene_id "MSTRG.92699"	transcript_id_"MSTRG.92699.1"	CNCI;CPC2;CPAT;Pfam	7A	734287441	734287761	.	class_code "u"
gene_id "MSTRG.95445"	transcript_id_"MSTRG.95445.1"	CNCI;CPC2;CPAT;Pfam	7B	453797773	453798093	.	class_code "u"
gene_id "MSTRG.102928"	transcript_id_"MSTRG.102928.1"	CNCI;CPC2;CPAT;Pfam	7D	633397700	633398020	-	class_code "u"
gene_id "MSTRG.35399"	transcript_id_"MSTRG.35399.1"	CNCI;CPC2;CPAT;Pfam	3A	724159841	724160162	+	class_code "u"
gene_id "MSTRG.45993"	transcript_id_"MSTRG.45993.1"	CNCI;CPC2;CPAT;Pfam	3D	579678758	579679079	+	class_code "u"
gene_id "MSTRG.43249"	transcript_id_"MSTRG.43249.3"	CNCI;CPC2;CPAT;Pfam	3D	184440807	184441128	-	class_code "u"
gene_id "MSTRG.55740"	transcript_id_"MSTRG.55740.1"	CNCI;CPC2;CPAT;Pfam	4D	35178145	35178466	.	class_code "u"
gene_id "MSTRG.56857"	transcript_id_"MSTRG.56857.1"	CNCI;CPC2;CPAT;Pfam	4D	241036117	241036438	.	class_code "u"
gene_id "MSTRG.64316"	transcript_id_"MSTRG.64316.2"	CNCI;CPC2;CPAT;Pfam	5B	44228124	44228445	-	class_code "u"
gene_id "MSTRG.82366"	transcript_id_"MSTRG.82366.1"	CNCI;CPC2;CPAT;Pfam	6B	595908269	595908590	.	class_code "u"
gene_id "MSTRG.83063"	transcript_id_"MSTRG.83063.1"	CNCI;CPC2;CPAT;Pfam	6B	680929386	680929707	.	class_code "u"
gene_id "MSTRG.97832"	transcript_id_"MSTRG.97832.1"	CNCI;CPC2;CPAT;Pfam	7B	746299193	746299514	+	class_code "u"
gene_id "MSTRG.92760"	transcript_id_"MSTRG.92760.1"	CNCI;CPC2;CPAT;Pfam	7B	1013580	1013901	-	class_code "u"
gene_id "MSTRG.2279"	transcript_id_"MSTRG.2279.1"	CNCI;CPC2;CPAT;Pfam	1A	368384203	368384525	.	class_code "u"
gene_id "MSTRG.8061"	transcript_id_"MSTRG.8061.1"	CNCI;CPC2;CPAT;Pfam	1B	544571071	544571393	+	class_code "u"
gene_id "MSTRG.24873"	transcript_id_"MSTRG.24873.1"	CNCI;CPC2;CPAT;Pfam	2B	758234402	758234724	-	class_code "u"
gene_id "MSTRG.21692"	transcript_id_"MSTRG.21692.1"	CNCI;CPC2;CPAT;Pfam	2B	290563710	290564032	.	class_code "u"
gene_id "MSTRG.23839"	transcript_id_"MSTRG.23839.1"	CNCI;CPC2;CPAT;Pfam	2B	641862616	641862938	.	class_code "u"
gene_id "MSTRG.36170"	transcript_id_"MSTRG.36170.2"	CNCI;CPC2;CPAT;Pfam	3B	25302110	25302432	+	class_code "u"
gene_id "MSTRG.43575"	transcript_id_"MSTRG.43575.1"	CNCI;CPC2;CPAT;Pfam	3D	285002633	285002955	-	class_code "u"
gene_id "MSTRG.48135"	transcript_id_"MSTRG.48135.1"	CNCI;CPC2;CPAT;Pfam	4A	359640085	359640407	+	class_code "x"
gene_id "MSTRG.64749"	transcript_id_"MSTRG.64749.1"	CNCI;CPC2;CPAT;Pfam	5B	102590754	102591076	.	class_code "u"
gene_id "MSTRG.71528"	transcript_id_"MSTRG.71528.1"	CNCI;CPC2;CPAT;Pfam	5D	296366987	296367309	.	class_code "u"
gene_id "MSTRG.91212"	transcript_id_"MSTRG.91212.1"	CNCI;CPC2;CPAT;Pfam	7A	576788860	576789182	.	class_code "u"
gene_id "MSTRG.93652"	transcript_id_"MSTRG.93652.10"	CNCI;CPC2;CPAT;Pfam	7B	108528713	108529035	+	class_code "u"
gene_id "MSTRG.102250"	transcript_id_"MSTRG.102250.1"	CNCI;CPC2;CPAT;Pfam	7D	579063388	579063710	.	class_code "u"
gene_id "MSTRG.11373"	transcript_id_"MSTRG.11373.1"	CNCI;CPC2;CPAT;Pfam	1D	240730539	240730862	.	class_code "u"
gene_id "MSTRG.11800"	transcript_id_"MSTRG.11800.1"	CNCI;CPC2;CPAT;Pfam	1D	302285934	302286257	.	class_code "u"
gene_id "MSTRG.36170"	transcript_id_"MSTRG.36170.1"	CNCI;CPC2;CPAT;Pfam	3B	25302109	25302432	+	class_code "u"
gene_id "MSTRG.36570"	transcript_id_"MSTRG.36570.1"	CNCI;CPC2;CPAT;Pfam	3B	65704688	65705011	+	class_code "u"
gene_id "MSTRG.42778"	transcript_id_"MSTRG.42778.1"	CNCI;CPC2;CPAT;Pfam	3D	113996000	113996323	-	class_code "u"
gene_id "MSTRG.64102"	transcript_id_"MSTRG.64102.8"	CNCI;CPC2;CPAT;Pfam	5B	17945042	17945365	-	class_code "u"
gene_id "MSTRG.70111"	transcript_id_"MSTRG.70111.1"	CNCI;CPC2;CPAT;Pfam	5D	52478438	52478761	+	class_code "u"
gene_id "MSTRG.70251"	transcript_id_"MSTRG.70251.2"	CNCI;CPC2;CPAT;Pfam	5D	69956523	69956846	-	class_code "u"
gene_id "MSTRG.79349"	transcript_id_"MSTRG.79349.1"	CNCI;CPC2;CPAT;Pfam	6B	60757221	60757544	.	class_code "u"
gene_id "MSTRG.82698"	transcript_id_"MSTRG.82698.1"	CNCI;CPC2;CPAT;Pfam	6B	643247309	643247632	.	class_code "u"
gene_id "MSTRG.93662"	transcript_id_"MSTRG.93662.1"	CNCI;CPC2;CPAT;Pfam	7B	111191429	111191752	.	class_code "u"
gene_id "MSTRG.99287"	transcript_id_"MSTRG.99287.1"	CNCI;CPC2;CPAT;Pfam	7D	114827206	114827529	+	class_code "u"
gene_id "MSTRG.102242"	transcript_id_"MSTRG.102242.12"	CNCI;CPC2;CPAT;Pfam	7D	578157738	578158061	+	class_code "u"
gene_id "MSTRG.30153"	transcript_id_"MSTRG.30153.1"	CNCI;CPC2;CPAT;Pfam	2D	616652447	616652771	+	class_code "u"
gene_id "MSTRG.29149"	transcript_id_"MSTRG.29149.1"	CNCI;CPC2;CPAT;Pfam	2D	524272060	524272384	.	class_code "u"
gene_id "MSTRG.36029"	transcript_id_"MSTRG.36029.1"	CNCI;CPC2;CPAT;Pfam	3B	15267302	15267626	.	class_code "u"
gene_id "MSTRG.36367"	transcript_id_"MSTRG.36367.1"	CNCI;CPC2;CPAT;Pfam	3B	47384335	47384659	.	class_code "u"
gene_id "MSTRG.41025"	transcript_id_"MSTRG.41025.1"	CNCI;CPC2;CPAT;Pfam	3B	784130202	784130526	.	class_code "u"
gene_id "MSTRG.56359"	transcript_id_"MSTRG.56359.1"	CNCI;CPC2;CPAT;Pfam	4D	109238854	109239178	.	class_code "u"
gene_id "MSTRG.61871"	transcript_id_"MSTRG.61871.4"	CNCI;CPC2;CPAT;Pfam	5A	525712938	525713262	+	class_code "o"
gene_id "MSTRG.63612"	transcript_id_"MSTRG.63612.1"	CNCI;CPC2;CPAT;Pfam	5A	680454080	680454404	+	class_code "u"
gene_id "MSTRG.66928"	transcript_id_"MSTRG.66928.1"	CNCI;CPC2;CPAT;Pfam	5B	465019936	465020260	.	class_code "u"
gene_id "MSTRG.106204"	transcript_id_"MSTRG.106204.1"	CNCI;CPC2;CPAT;Pfam	Un	477315792	477316116	-	class_code "u"
gene_id "MSTRG.106294"	transcript_id_"MSTRG.106294.1"	CNCI;CPC2;CPAT;Pfam	Un	480151593	480151917	-	class_code "u"
gene_id "MSTRG.103936"	transcript_id_"MSTRG.103936.1"	CNCI;CPC2;CPAT;Pfam	Un	96214383	96214707	.	class_code "u"
gene_id "MSTRG.516"	transcript_id_"MSTRG.516.2"	CNCI;CPC2;CPAT;Pfam	1A	33967660	33967985	+	class_code "u"
gene_id "MSTRG.191"	transcript_id_"MSTRG.191.2"	CNCI;CPC2;CPAT;Pfam	1A	6632894	6633219	-	class_code "u"
gene_id "MSTRG.2087"	transcript_id_"MSTRG.2087.3"	CNCI;CPC2;CPAT;Pfam	1A	343399149	343399474	-	class_code "u"
gene_id "MSTRG.962"	transcript_id_"MSTRG.962.1"	CNCI;CPC2;CPAT;Pfam	1A	94708064	94708389	.	class_code "u"
gene_id "MSTRG.3612"	transcript_id_"MSTRG.3612.1"	CNCI;CPC2;CPAT;Pfam	1A	535039575	535039900	.	class_code "u"
gene_id "MSTRG.5662"	transcript_id_"MSTRG.5662.1"	CNCI;CPC2;CPAT;Pfam	1B	130347366	130347691	-	class_code "u"
gene_id "MSTRG.22538"	transcript_id_"MSTRG.22538.1"	CNCI;CPC2;CPAT;Pfam	2B	453262787	453263112	-	class_code "u"
gene_id "MSTRG.24572"	transcript_id_"MSTRG.24572.2"	CNCI;CPC2;CPAT;Pfam	2B	726917083	726917408	-	class_code "u"
gene_id "MSTRG.31149"	transcript_id_"MSTRG.31149.1"	CNCI;CPC2;CPAT;Pfam	3A	32730319	32730644	.	class_code "u"
gene_id "MSTRG.46197"	transcript_id_"MSTRG.46197.1"	CNCI;CPC2;CPAT;Pfam	3D	598344642	598344967	.	class_code "u"
gene_id "MSTRG.58792"	transcript_id_"MSTRG.58792.1"	CNCI;CPC2;CPAT;Pfam	4D	509373730	509374055	-	class_code "u"
gene_id "MSTRG.73268"	transcript_id_"MSTRG.73268.1"	CNCI;CPC2;CPAT;Pfam	5D	462359401	462359726	+	class_code "u"
gene_id "MSTRG.87445"	transcript_id_"MSTRG.87445.1"	CNCI;CPC2;CPAT;Pfam	6D	472353275	472353600	.	class_code "u"
gene_id "MSTRG.104426"	transcript_id_"MSTRG.104426.2"	CNCI;CPC2;CPAT;Pfam	Un	257302786	257303111	-	class_code "u"
gene_id "MSTRG.105268"	transcript_id_"MSTRG.105268.1"	CNCI;CPC2;CPAT;Pfam	Un	399087425	399087750	-	class_code "u"
gene_id "MSTRG.5287"	transcript_id_"MSTRG.5287.1"	CNCI;CPC2;CPAT;Pfam	1B	72041195	72041521	.	class_code "u"
gene_id "MSTRG.16184"	transcript_id_"MSTRG.16184.1"	CNCI;CPC2;CPAT;Pfam	2A	369352464	369352790	.	class_code "u"
gene_id "MSTRG.30261"	transcript_id_"MSTRG.30261.5"	CNCI;CPC2;CPAT;Pfam	2D	622315220	622315546	+	class_code "o"
gene_id "MSTRG.43367"	transcript_id_"MSTRG.43367.1"	CNCI;CPC2;CPAT;Pfam	3D	229297728	229298054	.	class_code "u"
gene_id "MSTRG.61679"	transcript_id_"MSTRG.61679.1"	CNCI;CPC2;CPAT;Pfam	5A	502656564	502656890	.	class_code "u"
gene_id "MSTRG.89765"	transcript_id_"MSTRG.89765.1"	CNCI;CPC2;CPAT;Pfam	7A	268187790	268188116	.	class_code "u"
gene_id "MSTRG.93138"	transcript_id_"MSTRG.93138.4"	CNCI;CPC2;CPAT;Pfam	7B	42785478	42785804	+	class_code "u"
gene_id "MSTRG.105355"	transcript_id_"MSTRG.105355.1"	CNCI;CPC2;CPAT;Pfam	Un	406654211	406654537	-	class_code "u"
gene_id "MSTRG.4359"	transcript_id_"MSTRG.4359.1"	CNCI;CPC2;CPAT;Pfam	1A	585675776	585676103	+	class_code "u"
gene_id "MSTRG.7313"	transcript_id_"MSTRG.7313.1"	CNCI;CPC2;CPAT;Pfam	1B	434765143	434765470	+	class_code "u"
gene_id "MSTRG.8994"	transcript_id_"MSTRG.8994.1"	CNCI;CPC2;CPAT;Pfam	1B	640612503	640612830	-	class_code "u"
gene_id "MSTRG.6757"	transcript_id_"MSTRG.6757.1"	CNCI;CPC2;CPAT;Pfam	1B	348512195	348512522	.	class_code "u"
gene_id "MSTRG.28291"	transcript_id_"MSTRG.28291.1"	CNCI;CPC2;CPAT;Pfam	2D	412555420	412555747	+	class_code "u"
gene_id "MSTRG.49215"	transcript_id_"MSTRG.49215.1"	CNCI;CPC2;CPAT;Pfam	4A	573677282	573677609	.	class_code "u"
gene_id "MSTRG.64098"	transcript_id_"MSTRG.64098.1"	CNCI;CPC2;CPAT;Pfam	5B	17844371	17844698	+	class_code "u"
gene_id "MSTRG.92264"	transcript_id_"MSTRG.92264.1"	CNCI;CPC2;CPAT;Pfam	7A	696840175	696840502	+	class_code "u"
gene_id "MSTRG.96521"	transcript_id_"MSTRG.96521.1"	CNCI;CPC2;CPAT;Pfam	7B	614665867	614666194	.	class_code "u"
gene_id "MSTRG.1607"	transcript_id_"MSTRG.1607.1"	CNCI;CPC2;CPAT;Pfam	1A	255633875	255634203	.	class_code "u"
gene_id "MSTRG.12846"	transcript_id_"MSTRG.12846.1"	CNCI;CPC2;CPAT;Pfam	1D	423656208	423656536	+	class_code "u"
gene_id "MSTRG.12661"	transcript_id_"MSTRG.12661.1"	CNCI;CPC2;CPAT;Pfam	1D	405065604	405065932	-	class_code "u"
gene_id "MSTRG.40208"	transcript_id_"MSTRG.40208.1"	CNCI;CPC2;CPAT;Pfam	3B	682789865	682790193	.	class_code "i"
gene_id "MSTRG.42605"	transcript_id_"MSTRG.42605.1"	CNCI;CPC2;CPAT;Pfam	3D	88881841	88882169	+	class_code "u"
gene_id "MSTRG.48968"	transcript_id_"MSTRG.48968.1"	CNCI;CPC2;CPAT;Pfam	4A	544612390	544612718	-	class_code "u"
gene_id "MSTRG.50180"	transcript_id_"MSTRG.50180.1"	CNCI;CPC2;CPAT;Pfam	4A	646322177	646322505	.	class_code "u"
gene_id "MSTRG.56653"	transcript_id_"MSTRG.56653.1"	CNCI;CPC2;CPAT;Pfam	4D	165822040	165822368	.	class_code "u"
gene_id "MSTRG.92263"	transcript_id_"MSTRG.92263.1"	CNCI;CPC2;CPAT;Pfam	7A	696803170	696803498	.	class_code "u"
gene_id "MSTRG.98330"	transcript_id_"MSTRG.98330.1"	CNCI;CPC2;CPAT;Pfam	7D	30470130	30470458	+	class_code "u"
gene_id "MSTRG.104697"	transcript_id_"MSTRG.104697.1"	CNCI;CPC2;CPAT;Pfam	Un	310358888	310359216	.	class_code "u"
gene_id "MSTRG.12068"	transcript_id_"MSTRG.12068.1"	CNCI;CPC2;CPAT;Pfam	1D	336563007	336563336	+	class_code "u"
gene_id "MSTRG.10399"	transcript_id_"MSTRG.10399.1"	CNCI;CPC2;CPAT;Pfam	1D	68444126	68444455	-	class_code "u"
gene_id "MSTRG.13515"	transcript_id_"MSTRG.13515.1"	CNCI;CPC2;CPAT;Pfam	1D	476420114	476420443	.	class_code "u"
gene_id "MSTRG.14470"	transcript_id_"MSTRG.14470.1"	CNCI;CPC2;CPAT;Pfam	2A	43446429	43446758	+	class_code "u"
gene_id "MSTRG.18887"	transcript_id_"MSTRG.18887.1"	CNCI;CPC2;CPAT;Pfam	2A	746771859	746772188	-	class_code "u"
gene_id "MSTRG.33883"	transcript_id_"MSTRG.33883.1"	CNCI;CPC2;CPAT;Pfam	3A	565791814	565792143	-	class_code "u"
gene_id "MSTRG.35376"	transcript_id_"MSTRG.35376.1"	CNCI;CPC2;CPAT;Pfam	3A	721504629	721504958	-	class_code "u"
gene_id "MSTRG.40752"	transcript_id_"MSTRG.40752.1"	CNCI;CPC2;CPAT;Pfam	3B	754913148	754913477	.	class_code "u"
gene_id "MSTRG.74216"	transcript_id_"MSTRG.74216.2"	CNCI;CPC2;CPAT;Pfam	5D	532685663	532685992	+	class_code "u"
gene_id "MSTRG.75849"	transcript_id_"MSTRG.75849.1"	CNCI;CPC2;CPAT;Pfam	6A	107222567	107222896	+	class_code "u"
gene_id "MSTRG.4737"	transcript_id_"MSTRG.4737.1"	CNCI;CPC2;CPAT;Pfam	1B	17358676	17359006	.	class_code "u"
gene_id "MSTRG.6946"	transcript_id_"MSTRG.6946.1"	CNCI;CPC2;CPAT;Pfam	1B	383031073	383031403	.	class_code "u"
gene_id "MSTRG.12654"	transcript_id_"MSTRG.12654.1"	CNCI;CPC2;CPAT;Pfam	1D	404201440	404201770	.	class_code "u"
gene_id "MSTRG.22271"	transcript_id_"MSTRG.22271.1"	CNCI;CPC2;CPAT;Pfam	2B	412638900	412639230	+	class_code "u"
gene_id "MSTRG.21132"	transcript_id_"MSTRG.21132.1"	CNCI;CPC2;CPAT;Pfam	2B	186289296	186289626	-	class_code "u"
gene_id "MSTRG.19938"	transcript_id_"MSTRG.19938.1"	CNCI;CPC2;CPAT;Pfam	2B	47140648	47140978	.	class_code "u"
gene_id "MSTRG.20782"	transcript_id_"MSTRG.20782.1"	CNCI;CPC2;CPAT;Pfam	2B	142887896	142888226	.	class_code "u"
gene_id "MSTRG.21630"	transcript_id_"MSTRG.21630.1"	CNCI;CPC2;CPAT;Pfam	2B	272612282	272612612	.	class_code "u"
gene_id "MSTRG.24480"	transcript_id_"MSTRG.24480.1"	CNCI;CPC2;CPAT;Pfam	2B	716360110	716360440	.	class_code "u"
gene_id "MSTRG.27831"	transcript_id_"MSTRG.27831.1"	CNCI;CPC2;CPAT;Pfam	2D	343146411	343146741	-	class_code "u"
gene_id "MSTRG.42396"	transcript_id_"MSTRG.42396.1"	CNCI;CPC2;CPAT;Pfam	3D	61676726	61677056	+	class_code "u"
gene_id "MSTRG.41669"	transcript_id_"MSTRG.41669.1"	CNCI;CPC2;CPAT;Pfam	3D	4499900	4500230	-	class_code "u"
gene_id "MSTRG.52604"	transcript_id_"MSTRG.52604.1"	CNCI;CPC2;CPAT;Pfam	4B	189174495	189174825	.	class_code "u"
gene_id "MSTRG.58322"	transcript_id_"MSTRG.58322.1"	CNCI;CPC2;CPAT;Pfam	4D	471316637	471316967	-	class_code "u"
gene_id "MSTRG.55583"	transcript_id_"MSTRG.55583.1"	CNCI;CPC2;CPAT;Pfam	4D	19962234	19962564	.	class_code "u"
gene_id "MSTRG.58732"	transcript_id_"MSTRG.58732.1"	CNCI;CPC2;CPAT;Pfam	4D	505962076	505962406	.	class_code "u"
gene_id "MSTRG.72423"	transcript_id_"MSTRG.72423.1"	CNCI;CPC2;CPAT;Pfam	5D	395725782	395726112	+	class_code "u"
gene_id "MSTRG.78773"	transcript_id_"MSTRG.78773.1"	CNCI;CPC2;CPAT;Pfam	6B	7108669	7108999	-	class_code "u"
gene_id "MSTRG.95807"	transcript_id_"MSTRG.95807.1"	CNCI;CPC2;CPAT;Pfam	7B	516899603	516899933	.	class_code "u"
gene_id "MSTRG.98262"	transcript_id_"MSTRG.98262.1"	CNCI;CPC2;CPAT;Pfam	7D	27604927	27605257	.	class_code "u"
gene_id "MSTRG.105044"	transcript_id_"MSTRG.105044.1"	CNCI;CPC2;CPAT;Pfam	Un	375968558	375968888	.	class_code "u"
gene_id "MSTRG.16525"	transcript_id_"MSTRG.16525.1"	CNCI;CPC2;CPAT;Pfam	2A	438319049	438319380	.	class_code "u"
gene_id "MSTRG.26958"	transcript_id_"MSTRG.26958.1"	CNCI;CPC2;CPAT;Pfam	2D	151927074	151927405	-	class_code "u"
gene_id "MSTRG.31743"	transcript_id_"MSTRG.31743.1"	CNCI;CPC2;CPAT;Pfam	3A	102843971	102844302	+	class_code "u"
gene_id "MSTRG.36052"	transcript_id_"MSTRG.36052.1"	CNCI;CPC2;CPAT;Pfam	3B	16949322	16949653	.	class_code "u"
gene_id "MSTRG.60038"	transcript_id_"MSTRG.60038.4"	CNCI;CPC2;CPAT;Pfam	5A	229501377	229501708	-	class_code "o"
gene_id "MSTRG.59335"	transcript_id_"MSTRG.59335.1"	CNCI;CPC2;CPAT;Pfam	5A	51349620	51349951	.	class_code "u"
gene_id "MSTRG.68540"	transcript_id_"MSTRG.68540.1"	CNCI;CPC2;CPAT;Pfam	5B	629698090	629698421	.	class_code "u"
gene_id "MSTRG.74467"	transcript_id_"MSTRG.74467.1"	CNCI;CPC2;CPAT;Pfam	5D	548296001	548296332	.	class_code "u"
gene_id "MSTRG.100457"	transcript_id_"MSTRG.100457.1"	CNCI;CPC2;CPAT;Pfam	7D	309306537	309306868	.	class_code "u"
gene_id "MSTRG.2980"	transcript_id_"MSTRG.2980.1"	CNCI;CPC2;CPAT;Pfam	1A	476853893	476854225	.	class_code "u"
gene_id "MSTRG.12478"	transcript_id_"MSTRG.12478.1"	CNCI;CPC2;CPAT;Pfam	1D	385552444	385552776	-	class_code "u"
gene_id "MSTRG.11652"	transcript_id_"MSTRG.11652.1"	CNCI;CPC2;CPAT;Pfam	1D	283876355	283876687	.	class_code "u"
gene_id "MSTRG.23673"	transcript_id_"MSTRG.23673.1"	CNCI;CPC2;CPAT;Pfam	2B	619959553	619959885	.	class_code "u"
gene_id "MSTRG.40534"	transcript_id_"MSTRG.40534.1"	CNCI;CPC2;CPAT;Pfam	3B	730368640	730368972	.	class_code "u"
gene_id "MSTRG.41273"	transcript_id_"MSTRG.41273.1"	CNCI;CPC2;CPAT;Pfam	3B	808222710	808223042	.	class_code "u"
gene_id "MSTRG.55173"	transcript_id_"MSTRG.55173.1"	CNCI;CPC2;CPAT;Pfam	4B	667669495	667669827	-	class_code "u"
gene_id "MSTRG.52426"	transcript_id_"MSTRG.52426.1"	CNCI;CPC2;CPAT;Pfam	4B	162550661	162550993	.	class_code "u"
gene_id "MSTRG.87926"	transcript_id_"MSTRG.87926.1"	CNCI;CPC2;CPAT;Pfam	7A	30151183	30151515	.	class_code "u"
gene_id "MSTRG.97541"	transcript_id_"MSTRG.97541.8"	CNCI;CPC2;CPAT;Pfam	7B	717549375	717549707	-	class_code "o"
gene_id "MSTRG.98286"	transcript_id_"MSTRG.98286.1"	CNCI;CPC2;CPAT;Pfam	7D	28564813	28565145	.	class_code "u"
gene_id "MSTRG.10798"	transcript_id_"MSTRG.10798.2"	CNCI;CPC2;CPAT;Pfam	1D	127668356	127668689	-	class_code "u"
gene_id "MSTRG.9867"	transcript_id_"MSTRG.9867.1"	CNCI;CPC2;CPAT;Pfam	1D	12223059	12223392	.	class_code "u"
gene_id "MSTRG.9951"	transcript_id_"MSTRG.9951.1"	CNCI;CPC2;CPAT;Pfam	1D	19326685	19327018	.	class_code "u"
gene_id "MSTRG.16180"	transcript_id_"MSTRG.16180.1"	CNCI;CPC2;CPAT;Pfam	2A	367879751	367880084	-	class_code "u"
gene_id "MSTRG.30773"	transcript_id_"MSTRG.30773.1"	CNCI;CPC2;CPAT;Pfam	3A	6706971	6707304	.	class_code "u"
gene_id "MSTRG.40886"	transcript_id_"MSTRG.40886.1"	CNCI;CPC2;CPAT;Pfam	3B	769913194	769913527	+	class_code "u"
gene_id "MSTRG.36624"	transcript_id_"MSTRG.36624.1"	CNCI;CPC2;CPAT;Pfam	3B	70908959	70909292	-	class_code "u"
gene_id "MSTRG.36716"	transcript_id_"MSTRG.36716.1"	CNCI;CPC2;CPAT;Pfam	3B	81917990	81918323	.	class_code "u"
gene_id "MSTRG.55205"	transcript_id_"MSTRG.55205.1"	CNCI;CPC2;CPAT;Pfam	4B	669604489	669604822	+	class_code "u"
gene_id "MSTRG.58226"	transcript_id_"MSTRG.58226.1"	CNCI;CPC2;CPAT;Pfam	4D	462819884	462820217	+	class_code "u"
gene_id "MSTRG.60157"	transcript_id_"MSTRG.60157.1"	CNCI;CPC2;CPAT;Pfam	5A	270892571	270892904	+	class_code "u"
gene_id "MSTRG.96765"	transcript_id_"MSTRG.96765.1"	CNCI;CPC2;CPAT;Pfam	7B	644469302	644469635	.	class_code "u"
gene_id "MSTRG.18966"	transcript_id_"MSTRG.18966.1"	CNCI;CPC2;CPAT;Pfam	2A	751418895	751419229	.	class_code "u"
gene_id "MSTRG.47457"	transcript_id_"MSTRG.47457.1"	CNCI;CPC2;CPAT;Pfam	4A	127226521	127226855	.	class_code "u"
gene_id "MSTRG.58074"	transcript_id_"MSTRG.58074.1"	CNCI;CPC2;CPAT;Pfam	4D	444243778	444244112	-	class_code "u"
gene_id "MSTRG.75024"	transcript_id_"MSTRG.75024.1"	CNCI;CPC2;CPAT;Pfam	6A	22917264	22917598	.	class_code "u"
gene_id "MSTRG.98471"	transcript_id_"MSTRG.98471.1"	CNCI;CPC2;CPAT;Pfam	7D	41857332	41857666	+	class_code "u"
gene_id "MSTRG.104685"	transcript_id_"MSTRG.104685.1"	CNCI;CPC2;CPAT;Pfam	Un	308212976	308213310	+	class_code "u"
gene_id "MSTRG.104459"	transcript_id_"MSTRG.104459.1"	CNCI;CPC2;CPAT;Pfam	Un	266189261	266189595	.	class_code "u"
[truncated: 16,812 more rows]

## Sheet: Table S3
Table S3. Differentially expressed lncRNAs in response to heat stress in wheat pollen
lncRNA_id	mean_stress	mean_control	theta	prob	log2FC	FDR	cultivar	stage
MSTRG.104773	5.28058	3.22209e-07	4.29153	1	23.9662	0	Cranbrook	Meiosis
MSTRG.20515	2210.89	1372.64	2.64274	1	0.687676	0	Cranbrook	Meiosis
MSTRG.102563	2333.46	861.703	2.19352	1	1.43721	9.99201e-16	Cranbrook	Meiosis
MSTRG.79588	679.21	347.869	1.86348	1	0.965313	1.88738e-15	Cranbrook	Meiosis
MSTRG.68538	58.2806	0.363838	1.89856	1	7.32357	2.55351e-15	Cranbrook	Meiosis
MSTRG.68038	42.8432	0.517797	1.87849	1	6.37053	4.44089e-15	Cranbrook	Meiosis
MSTRG.18052	583.354	120.731	1.82426	1	2.27257	3.40838e-14	Cranbrook	Meiosis
MSTRG.95589	1066.78	307.433	1.8161	1	1.79492	2.61258e-12	Cranbrook	Meiosis
MSTRG.5219	1265.11	1887.5	-1.67815	1	-0.57722	3.41194e-12	Cranbrook	Meiosis
MSTRG.70123	144.291	8.13333	1.63679	1	4.149	1.25326e-11	Cranbrook	Meiosis
MSTRG.9453	548.78	974.659	-1.97064	1	-0.828671	2.94849e-11	Cranbrook	Meiosis
MSTRG.97168	213.46	17.3713	1.66956	0.999996	3.61918	4.10342e-06	Cranbrook	Meiosis
MSTRG.64089	247.96	57.4445	1.67046	0.999994	2.10987	5.67187e-06	Cranbrook	Meiosis
MSTRG.81272	26.0213	0.517797	1.7753	0.999984	5.65116	1.57632e-05	Cranbrook	Meiosis
MSTRG.21898	46.791	0.350978	1.77377	0.999975	7.05871	2.53877e-05	Cranbrook	Meiosis
MSTRG.5431	444.01	199.855	1.32723	0.999974	1.15164	2.57466e-05	Cranbrook	Meiosis
MSTRG.102336	16.5385	0.517797	1.47161	0.999754	4.9973	0.000246345	Cranbrook	Meiosis
MSTRG.33208	77.7019	7.31148	1.31147	0.999591	3.40971	0.000409009	Cranbrook	Meiosis
MSTRG.45649	0.485623	9.19354	-1.26669	0.999349	-4.24271	0.000651372	Cranbrook	Meiosis
MSTRG.50706	0.485623	17.9721	-1.26771	0.999339	-5.20978	0.00066054	Cranbrook	Meiosis
MSTRG.83849	0.650222	22.8051	-1.27131	0.999252	-5.13228	0.000747541	Cranbrook	Meiosis
MSTRG.46199	0.485623	21.8357	-1.21889	0.99918	-5.49071	0.000819747	Cranbrook	Meiosis
MSTRG.45713	0.485623	19.2036	-1.21468	0.999104	-5.3054	0.000896219	Cranbrook	Meiosis
MSTRG.35475	0.485623	21.6148	-1.26075	0.99909	-5.47604	0.000909666	Cranbrook	Meiosis
MSTRG.187	0.485623	20.9325	-1.22177	0.99909	-5.42977	0.000909922	Cranbrook	Meiosis
MSTRG.30985	0.485623	21.1043	-1.22404	0.998983	-5.44155	0.00101678	Cranbrook	Meiosis
MSTRG.78593	20.1353	162.176	-1.55971	0.998953	-3.00976	0.00104719	Cranbrook	Meiosis
MSTRG.31079	0.485623	14.2393	-1.22488	0.998919	-4.8739	0.00108072	Cranbrook	Meiosis
MSTRG.8247	20.6522	101.429	-1.22505	0.998907	-2.29609	0.00109337	Cranbrook	Meiosis
MSTRG.80063	0.644772	27.495	-1.21103	0.998809	-5.41424	0.00119129	Cranbrook	Meiosis
MSTRG.78594	38.1837	0.458631	1.69481	0.998713	6.37948	0.00128665	Cranbrook	Meiosis
MSTRG.102512	0.485623	18.4261	-1.25557	0.998639	-5.24577	0.00136081	Cranbrook	Meiosis
MSTRG.64049	0.485623	18.7851	-1.2091	0.998564	-5.27361	0.00143643	Cranbrook	Meiosis
MSTRG.36056	0.485623	20.3405	-1.22953	0.998533	-5.38837	0.00146674	Cranbrook	Meiosis
MSTRG.95955	0.485623	21.0547	-1.20829	0.998449	-5.43816	0.00155147	Cranbrook	Meiosis
MSTRG.45188	0.485623	22.2069	-1.25298	0.998388	-5.51502	0.00161164	Cranbrook	Meiosis
MSTRG.97122	0.650222	32.986	-1.25289	0.998381	-5.66478	0.00161938	Cranbrook	Meiosis
MSTRG.67175	0.650222	37.6701	-1.27973	0.998285	-5.85634	0.00171468	Cranbrook	Meiosis
MSTRG.101548	0.485623	14.3573	-1.20684	0.998243	-4.8858	0.001757	Cranbrook	Meiosis
MSTRG.18768	0.650222	33.8705	-1.28011	0.998214	-5.70295	0.00178595	Cranbrook	Meiosis
MSTRG.87019	0.485623	19.4674	-1.25095	0.998201	-5.32508	0.00179873	Cranbrook	Meiosis
MSTRG.36211	0.485623	20.6515	-1.23352	0.998176	-5.41027	0.00182365	Cranbrook	Meiosis
MSTRG.25768	0.485623	17.2598	-1.20612	0.998134	-5.15144	0.00186607	Cranbrook	Meiosis
MSTRG.101536	0.485623	20.7417	-1.28167	0.997918	-5.41655	0.00208228	Cranbrook	Meiosis
MSTRG.24655	0.644772	19.2058	-1.28176	0.997901	-4.89661	0.00209925	Cranbrook	Meiosis
MSTRG.95893	0.485623	22.1768	-1.23795	0.997872	-5.51307	0.00212759	Cranbrook	Meiosis
MSTRG.16450	0.485623	6.59556	-1.28196	0.997864	-3.76358	0.00213622	Cranbrook	Meiosis
MSTRG.9685	0.485623	28.6694	-1.23866	0.99784	-5.88353	0.0021596	Cranbrook	Meiosis
MSTRG.19308	0.485623	26.4116	-1.23906	0.997822	-5.76519	0.00217758	Cranbrook	Meiosis
MSTRG.58949	0.485623	15.7946	-1.24326	0.997777	-5.02345	0.00222323	Cranbrook	Meiosis
MSTRG.164	0.644772	35.1112	-1.24287	0.997774	-5.767	0.00222582	Cranbrook	Meiosis
MSTRG.19843	0.485623	24.6954	-1.28254	0.997752	-5.66826	0.00224828	Cranbrook	Meiosis
MSTRG.92244	0.485623	31.0475	-1.28376	0.997503	-5.9985	0.00249674	Cranbrook	Meiosis
MSTRG.68735	22.1477	0.517797	1.51811	0.997452	5.41862	0.002548	Cranbrook	Meiosis
MSTRG.98292	0.485623	25.9292	-1.28426	0.99739	-5.7386	0.00260963	Cranbrook	Meiosis
MSTRG.16525	2.21998	31.7887	-1.34254	0.99734	-3.83989	0.00266015	Cranbrook	Meiosis
MSTRG.18745	0.485623	36.9367	-1.55101	0.997172	-6.24907	0.00282798	Cranbrook	Meiosis
MSTRG.67174	0.650222	42.7073	-1.33924	0.997102	-6.03741	0.00289791	Cranbrook	Meiosis
MSTRG.9741	0.485623	32.1009	-1.33856	0.997053	-6.04663	0.00294748	Cranbrook	Meiosis
MSTRG.92210	0.485623	23.2903	-1.33824	0.997028	-5.58375	0.00297174	Cranbrook	Meiosis
MSTRG.69039	184.112	445.987	-1.19998	0.996765	-1.27642	0.00323468	Cranbrook	Meiosis
MSTRG.21163	232.382	424.311	-1.33432	0.996743	-0.868625	0.00325697	Cranbrook	Meiosis
MSTRG.4792	0.485623	33.4767	-1.33132	0.996576	-6.10718	0.00342398	Cranbrook	Meiosis
MSTRG.46470	0.485623	18.9955	-1.32833	0.996455	-5.28967	0.00354476	Cranbrook	Meiosis
MSTRG.58940	0.485623	25.0966	-1.32784	0.996439	-5.69151	0.00356095	Cranbrook	Meiosis
MSTRG.19310	0.485623	33.2746	-1.43828	0.996246	-6.09844	0.00375448	Cranbrook	Meiosis
MSTRG.46468	0.485623	15.5851	-1.19798	0.996236	-5.00419	0.00376424	Cranbrook	Meiosis
MSTRG.83853	0.485623	16.9496	-1.28951	0.996223	-5.12527	0.00377665	Cranbrook	Meiosis
MSTRG.183	0.485623	26.5318	-1.29042	0.996026	-5.77174	0.00397376	Cranbrook	Meiosis
MSTRG.8839	0.485623	21.4106	-1.3179	0.996012	-5.46234	0.00398845	Cranbrook	Meiosis
MSTRG.30027	0.485623	21.5508	-1.29054	0.996001	-5.47176	0.00399943	Cranbrook	Meiosis
MSTRG.91246	0.485623	21.5511	-1.29054	0.996	-5.47178	0.00400002	Cranbrook	Meiosis
MSTRG.91255	0.485623	28.9051	-1.31661	0.995903	-5.89534	0.00409693	Cranbrook	Meiosis
MSTRG.41818	0.485623	30.0437	-1.36387	0.995755	-5.95108	0.00424533	Cranbrook	Meiosis
MSTRG.77257	17.9921	90.964	-1.3128	0.995535	-2.33793	0.00446526	Cranbrook	Meiosis
MSTRG.4554	0.485623	24.4144	-1.29304	0.995517	-5.65175	0.00448301	Cranbrook	Meiosis
MSTRG.8348	673.47	1058.4	-1.54465	0.995496	-0.652193	0.0045043	Cranbrook	Meiosis
MSTRG.54276	209.88	53.511	1.41651	0.995469	1.97166	0.00453102	Cranbrook	Meiosis
MSTRG.94847	117.816	28.9377	1.2471	0.995419	2.02551	0.00458076	Cranbrook	Meiosis
MSTRG.43616	5.81658	0.517797	1.24715	0.995419	3.48971	0.00458115	Cranbrook	Meiosis
MSTRG.22283	412.234	204.215	1.24821	0.995411	1.01337	0.00458945	Cranbrook	Meiosis
MSTRG.79073	222.947	497.308	-1.29499	0.995192	-1.15744	0.0048081	Cranbrook	Meiosis
MSTRG.104226	0.485623	31.0286	-1.40489	0.995025	-5.99762	0.00497464	Cranbrook	Meiosis
MSTRG.16744	0.485623	11.828	-1.49731	0.994988	-4.60622	0.00501179	Cranbrook	Meiosis
MSTRG.69744	0.485623	29.258	-1.36848	0.99497	-5.91285	0.00502998	Cranbrook	Meiosis
MSTRG.178	0.485623	31.3989	-1.29849	0.994825	-6.01473	0.00517458	Cranbrook	Meiosis
MSTRG.9698	0.485623	42.8275	-1.48071	0.994823	-6.46256	0.00517726	Cranbrook	Meiosis
MSTRG.8124	57.0802	4.36387	1.23063	0.994761	3.70931	0.00523899	Cranbrook	Meiosis
MSTRG.64048	0.485623	31.6997	-1.30182	0.994703	-6.02849	0.00529725	Cranbrook	Meiosis
MSTRG.61685	0.485623	19.9693	-1.19313	0.994668	-5.3618	0.0053322	Cranbrook	Meiosis
MSTRG.25098	0.485623	34.0469	-1.50024	0.994607	-6.13154	0.00539325	Cranbrook	Meiosis
MSTRG.177	0.485623	30.4214	-1.40313	0.994534	-5.96911	0.00546572	Cranbrook	Meiosis
MSTRG.105323	23.5546	0.155536	1.22346	0.994479	7.24262	0.00552113	Cranbrook	Meiosis
MSTRG.103580	0.485623	67.3207	-1.75167	0.994387	-7.11507	0.00561279	Cranbrook	Meiosis
MSTRG.67177	0.485623	40.4887	-1.50204	0.994382	-6.38154	0.00561755	Cranbrook	Meiosis
MSTRG.25097	0.485623	36.3552	-1.45157	0.994325	-6.22618	0.00567509	Cranbrook	Meiosis
MSTRG.4731	0.485623	30.9769	-1.37268	0.994301	-5.99521	0.00569939	Cranbrook	Meiosis
MSTRG.74896	0.485623	45.0651	-1.5145	0.993678	-6.53603	0.00632169	Cranbrook	Meiosis
MSTRG.82114	4.4962	0.403261	1.08012	0.993658	3.47892	0.00634247	Cranbrook	Meiosis
MSTRG.71025	220.184	81.8459	1.38057	0.993549	1.42773	0.00645117	Cranbrook	Meiosis
MSTRG.104440	0.485623	28.7291	-1.39773	0.993303	-5.88653	0.00669749	Cranbrook	Meiosis
MSTRG.51293	9.56414	0.517797	1.0766	0.993161	4.20718	0.00683882	Cranbrook	Meiosis
MSTRG.29307	10.5945	0.673331	1.07561	0.992976	3.97585	0.00702444	Cranbrook	Meiosis
MSTRG.75735	0.485623	15.5843	-1.10733	0.992916	-5.00411	0.0070842	Cranbrook	Meiosis
MSTRG.84604	0.485623	15.5843	-1.10733	0.992916	-5.00411	0.0070842	Cranbrook	Meiosis
MSTRG.165	0.485623	40.1522	-1.39496	0.992871	-6.3695	0.00712894	Cranbrook	Meiosis
MSTRG.9680	0.644772	23.0199	-1.10981	0.992832	-5.15795	0.00716774	Cranbrook	Meiosis
MSTRG.168	0.485623	13.1446	-1.10642	0.992819	-4.75849	0.00718052	Cranbrook	Meiosis
MSTRG.4579	0.644772	25.5588	-1.10583	0.992758	-5.30889	0.00724237	Cranbrook	Meiosis
MSTRG.58945	0.485623	29.7927	-1.38556	0.992702	-5.93898	0.00729763	Cranbrook	Meiosis
MSTRG.90361	13.361	0.517797	1.26866	0.992702	4.68949	0.00729837	Cranbrook	Meiosis
MSTRG.80946	67.6205	6.62514	1.27883	0.992572	3.35144	0.00742801	Cranbrook	Meiosis
MSTRG.61761	0.485623	17.3906	-1.10393	0.992558	-5.16233	0.0074418	Cranbrook	Meiosis
MSTRG.19762	0.485623	15.8954	-1.1127	0.992543	-5.03262	0.00745689	Cranbrook	Meiosis
MSTRG.96245	284.56	139.331	1.07302	0.992443	1.03021	0.00755691	Cranbrook	Meiosis
MSTRG.35234	0.485623	19.4885	-1.10219	0.99218	-5.32665	0.00782035	Cranbrook	Meiosis
MSTRG.91165	0.485623	19.819	-1.11521	0.992003	-5.3509	0.00799682	Cranbrook	Meiosis
MSTRG.76387	3.25928	50.1575	-1.10079	0.991837	-3.94384	0.0081631	Cranbrook	Meiosis
MSTRG.69716	0.485623	14.9922	-1.11627	0.991773	-4.94823	0.00822691	Cranbrook	Meiosis
MSTRG.60285	147.578	30.1816	1.0688	0.991469	2.28973	0.00853079	Cranbrook	Meiosis
MSTRG.10049	0.963068	36.6467	-1.0988	0.991308	-5.2499	0.00869162	Cranbrook	Meiosis
MSTRG.96915	23.8599	1.63185	1.06803	0.991282	3.87001	0.00871845	Cranbrook	Meiosis
MSTRG.36174	0.650222	24.204	-1.09852	0.991215	-5.21817	0.00878525	Cranbrook	Meiosis
MSTRG.10788	1.59299	15.923	-1.11871	0.99106	-3.3213	0.00894006	Cranbrook	Meiosis
MSTRG.59095	3.23749	0.517797	0.924722	0.99106	2.64442	0.0089404	Cranbrook	Meiosis
MSTRG.54729	3.23749	0.517797	0.924722	0.99106	2.64442	0.0089404	Cranbrook	Meiosis
MSTRG.59638	544.261	283.192	0.925813	0.991046	0.942516	0.00895424	Cranbrook	Meiosis
MSTRG.52907	7.20779	0.517797	1.06702	0.991038	3.7991	0.00896186	Cranbrook	Meiosis
MSTRG.3817	3.62001	61.5757	-1.09793	0.991017	-4.0883	0.00898258	Cranbrook	Meiosis
MSTRG.40181	29.2058	5.52224	0.922389	0.990946	2.40293	0.00905439	Cranbrook	Meiosis
MSTRG.23497	126.555	44.402	0.929526	0.99094	1.51108	0.00906002	Cranbrook	Meiosis
MSTRG.29264	11.9877	0.517797	0.921316	0.990883	4.53302	0.00911659	Cranbrook	Meiosis
MSTRG.68671	12.9064	1.09291	0.921315	0.990883	3.56184	0.00911664	Cranbrook	Meiosis
MSTRG.41820	0.650222	24.082	-1.11938	0.990859	-5.21088	0.00914094	Cranbrook	Meiosis
MSTRG.50806	0.644772	22.0867	-1.09653	0.990553	-5.09824	0.00944656	Cranbrook	Meiosis
MSTRG.25602	411.266	212.748	1.19409	0.990436	0.950925	0.00956418	Cranbrook	Meiosis
MSTRG.45952	43.1579	4.37583	0.935009	0.990415	3.30199	0.00958548	Cranbrook	Meiosis
MSTRG.9501	83.545	26.8884	0.935037	0.990411	1.63557	0.00958888	Cranbrook	Meiosis
MSTRG.50688	0.485623	20.5817	-1.12101	0.990367	-5.40538	0.00963287	Cranbrook	Meiosis
MSTRG.45397	20.5501	1.66842	0.916258	0.990325	3.62259	0.00967479	Cranbrook	Meiosis
MSTRG.72444	0.485623	17.4206	-1.12116	0.990317	-5.16482	0.00968264	Cranbrook	Meiosis
MSTRG.65203	6.49807	0.517797	0.915647	0.990236	3.64955	0.0097641	Cranbrook	Meiosis
MSTRG.675	234.991	109.674	0.936752	0.990207	1.09938	0.00979287	Cranbrook	Meiosis
MSTRG.25228	0.650222	19.6883	-1.09526	0.990134	-4.92026	0.00986596	Cranbrook	Meiosis
MSTRG.74608	4.62577	0.517797	1.06304	0.990083	3.15923	0.00991665	Cranbrook	Meiosis
MSTRG.14216	0.650222	20.6515	-1.12194	0.99007	-4.98917	0.00992978	Cranbrook	Meiosis
MSTRG.54287	402.323	206.026	0.93846	0.989994	0.965528	0.0100065	Cranbrook	Meiosis
MSTRG.3116	11.127	0.65155	1.06246	0.989945	4.09405	0.0100547	Cranbrook	Meiosis
MSTRG.25961	23.1408	1.90957	0.939518	0.989858	3.59912	0.0101421	Cranbrook	Meiosis
MSTRG.20121	7.78087	0.820531	1.09867	0.989518	3.2453	0.0104823	Cranbrook	Meiosis
MSTRG.52609	268.346	153.41	0.942502	0.989486	0.806706	0.0105144	Cranbrook	Meiosis
MSTRG.86269	129.165	54.427	0.911213	0.989391	1.24682	0.0106088	Cranbrook	Meiosis
MSTRG.1329	86.3506	19.5438	1.06006	0.989381	2.1435	0.0106191	Cranbrook	Meiosis
MSTRG.55884	0.485623	16.8116	-1.18127	0.98937	-5.11347	0.0106302	Cranbrook	Meiosis
MSTRG.3732	4.24871	0.517797	0.943604	0.989357	3.03657	0.0106427	Cranbrook	Meiosis
MSTRG.41447	113.743	38.4547	1.01286	0.989336	1.56455	0.010664	Cranbrook	Meiosis
MSTRG.22228	93.8601	18.1396	1.01187	0.989302	2.37137	0.0106983	Cranbrook	Meiosis
MSTRG.15266	270.416	155.304	0.910775	0.989287	0.800086	0.0107134	Cranbrook	Meiosis
MSTRG.72461	0.485623	17.6716	-1.09263	0.989268	-5.18545	0.0107324	Cranbrook	Meiosis
MSTRG.54234	12.5271	0.709501	1.01054	0.989256	4.1421	0.010744	Cranbrook	Meiosis
MSTRG.67489	296.973	151.163	0.909941	0.989089	0.97423	0.0109115	Cranbrook	Meiosis
MSTRG.17022	185.164	78.1497	1.01874	0.989082	1.24449	0.0109181	Cranbrook	Meiosis
MSTRG.87634	135.827	37.4734	1.0188	0.989075	1.85783	0.010925	Cranbrook	Meiosis
MSTRG.6297	1275.02	811.881	0.909876	0.989073	0.651182	0.0109269	Cranbrook	Meiosis
MSTRG.27865	290.396	152.056	1.09966	0.989042	0.933417	0.0109581	Cranbrook	Meiosis
MSTRG.68736	311.421	142.502	0.946368	0.989041	1.12788	0.010959	Cranbrook	Meiosis
MSTRG.66953	6.45701	0.517797	0.947024	0.988973	3.64041	0.0110267	Cranbrook	Meiosis
MSTRG.67197	10.1821	0.712224	0.947079	0.988968	3.83756	0.0110324	Cranbrook	Meiosis
MSTRG.26499	29.5631	2.77811	0.947419	0.988932	3.41162	0.0110676	Cranbrook	Meiosis
MSTRG.37958	149.588	48.1211	1.00752	0.988852	1.63626	0.0111476	Cranbrook	Meiosis
MSTRG.69718	0.644772	19.9693	-1.09136	0.98885	-4.95285	0.0111502	Cranbrook	Meiosis
MSTRG.16541	36.3571	2.4586	1.02066	0.988825	3.88633	0.0111752	Cranbrook	Meiosis
MSTRG.103765	0.485623	20.8888	-1.12614	0.98876	-5.42675	0.0112402	Cranbrook	Meiosis
MSTRG.100251	230.791	59.2977	1.02122	0.988749	1.96054	0.0112508	Cranbrook	Meiosis
MSTRG.67471	249.735	107.279	1.02286	0.988524	1.21903	0.0114759	Cranbrook	Meiosis
MSTRG.31273	4.48103	0.517797	0.907132	0.988418	3.11337	0.0115817	Cranbrook	Meiosis
MSTRG.104203	27.5616	2.04383	1.0236	0.988408	3.75332	0.0115924	Cranbrook	Meiosis
MSTRG.34472	20.2862	1.09291	1.05554	0.988377	4.21425	0.0116233	Cranbrook	Meiosis
MSTRG.84231	11.5332	1.18501	0.953013	0.988364	3.28283	0.0116362	Cranbrook	Meiosis
MSTRG.77588	49.1276	7.53249	0.954536	0.988209	2.70533	0.0117907	Cranbrook	Meiosis
MSTRG.4555	0.485623	14.9825	-1.01385	0.988096	-4.94729	0.0119042	Cranbrook	Meiosis
MSTRG.72539	0.650222	12.5938	-1.01473	0.988094	-4.27564	0.011906	Cranbrook	Meiosis
MSTRG.53551	75.8857	24.3404	0.906043	0.988094	1.64048	0.0119063	Cranbrook	Meiosis
MSTRG.41817	0.485623	10.8297	-1.0159	0.988092	-4.47902	0.0119083	Cranbrook	Meiosis
MSTRG.50730	0.485623	14.7163	-1.0169	0.98809	-4.92143	0.0119103	Cranbrook	Meiosis
MSTRG.87933	0.650222	19.508	-1.01354	0.988081	-4.90699	0.0119188	Cranbrook	Meiosis
MSTRG.92184	30.7496	2.48901	1.05383	0.988024	3.62692	0.0119755	Cranbrook	Meiosis
MSTRG.104417	0.485623	14.5309	-1.01283	0.988024	-4.90314	0.0119756	Cranbrook	Meiosis
MSTRG.34683	752.012	462.376	1.18044	0.988021	0.70169	0.0119785	Cranbrook	Meiosis
MSTRG.149	0.650222	18.3238	-1.01946	0.987978	-4.81664	0.0120225	Cranbrook	Meiosis
MSTRG.44792	116.414	36.5649	0.956742	0.987968	1.67074	0.0120321	Cranbrook	Meiosis
MSTRG.86689	0.485623	14.8419	-1.01963	0.987964	-4.9337	0.0120356	Cranbrook	Meiosis
MSTRG.80773	60.4648	11.7547	1.00309	0.98796	2.36286	0.0120396	Cranbrook	Meiosis
MSTRG.25765	0.485623	12.1325	-1.02042	0.987905	-4.64289	0.0120955	Cranbrook	Meiosis
MSTRG.19173	0.485623	10.6974	-1.08796	0.9879	-4.46127	0.0120999	Cranbrook	Meiosis
MSTRG.35424	6.64927	0.517797	0.957543	0.987879	3.68274	0.0121205	Cranbrook	Meiosis
MSTRG.89766	172.567	41.7004	0.957728	0.987859	2.04903	0.0121411	Cranbrook	Meiosis
MSTRG.50701	0.485623	18.2637	-1.08769	0.987827	-5.233	0.0121726	Cranbrook	Meiosis
MSTRG.98327	0.485623	12.6089	-1.00918	0.987718	-4.69847	0.0122824	Cranbrook	Meiosis
MSTRG.19313	0.650222	18.163	-1.08709	0.987667	-4.80393	0.0123325	Cranbrook	Meiosis
MSTRG.70084	77.5569	10.4614	0.904477	0.987631	2.89018	0.012369	Cranbrook	Meiosis
MSTRG.97167	135.358	43.124	0.959644	0.98763	1.65022	0.0123695	Cranbrook	Meiosis
MSTRG.4588	0.485623	14.2027	-1.0236	0.987615	-4.87018	0.0123852	Cranbrook	Meiosis
MSTRG.50569	132.899	48.8263	0.959961	0.98759	1.4446	0.0124098	Cranbrook	Meiosis
MSTRG.156	0.485623	10.0151	-1.02446	0.987519	-4.3662	0.0124812	Cranbrook	Meiosis
MSTRG.19928	0.485623	10.0151	-1.02446	0.987519	-4.3662	0.0124812	Cranbrook	Meiosis
MSTRG.86324	6.18877	0.688357	0.960583	0.987511	3.16842	0.012489	Cranbrook	Meiosis
MSTRG.50686	0.485623	14.2499	-1.02519	0.987436	-4.87497	0.0125636	Cranbrook	Meiosis
MSTRG.18773	0.485623	14.2499	-1.02519	0.987436	-4.87497	0.0125636	Cranbrook	Meiosis
MSTRG.61639	144.537	58.3498	0.961572	0.987384	1.30864	0.0126157	Cranbrook	Meiosis
MSTRG.92227	0.485623	24.183	-1.17755	0.987382	-5.63801	0.0126181	Cranbrook	Meiosis
MSTRG.8752	5.86018	0.673331	0.903574	0.987366	3.12156	0.0126336	Cranbrook	Meiosis
MSTRG.82848	108.72	41.0651	0.903418	0.987321	1.40464	0.0126792	Cranbrook	Meiosis
MSTRG.57991	0.650222	19.538	-1.02684	0.987252	-4.90921	0.0127484	Cranbrook	Meiosis
MSTRG.30250	0.485623	9.29147	-1.00598	0.987232	-4.258	0.0127683	Cranbrook	Meiosis
MSTRG.484	0.485623	13.6878	-1.05263	0.987207	-4.81691	0.0127926	Cranbrook	Meiosis
MSTRG.92247	0.485623	13.6878	-1.05263	0.987207	-4.81691	0.0127926	Cranbrook	Meiosis
MSTRG.81742	349.983	142.167	0.962945	0.987207	1.2997	0.0127933	Cranbrook	Meiosis
MSTRG.84608	0.485623	15.6046	-1.02726	0.987206	-5.00599	0.0127936	Cranbrook	Meiosis
MSTRG.14204	0.485623	16.8489	-1.05281	0.987206	-5.11667	0.0127939	Cranbrook	Meiosis
MSTRG.50650	0.485623	16.8489	-1.05281	0.987206	-5.11667	0.0127939	Cranbrook	Meiosis
MSTRG.91848	0.332696	7.28723	-1.05384	0.987199	-4.45309	0.0128013	Cranbrook	Meiosis
MSTRG.83869	0.650222	20.5013	-1.05524	0.987189	-4.97864	0.0128114	Cranbrook	Meiosis
MSTRG.19108	0.485623	16.5777	-1.05559	0.987186	-5.09326	0.0128139	Cranbrook	Meiosis
MSTRG.92177	0.485623	12.7847	-1.05578	0.987185	-4.71843	0.0128153	Cranbrook	Meiosis
MSTRG.9715	0.485623	15.4941	-1.05104	0.987162	-4.99574	0.012838	Cranbrook	Meiosis
MSTRG.92233	0.485623	16.739	-1.05062	0.987145	-5.10723	0.0128548	Cranbrook	Meiosis
MSTRG.25703	0.650222	12.6539	-1.0494	0.987096	-4.28251	0.0129037	Cranbrook	Meiosis
MSTRG.13444	0.485623	15.3748	-1.05907	0.987069	-4.98458	0.0129314	Cranbrook	Meiosis
MSTRG.84695	329.485	175.396	1.04789	0.98706	0.909598	0.01294	Cranbrook	Meiosis
MSTRG.36213	0.650222	10.8176	-1.02875	0.987047	-4.0563	0.0129531	Cranbrook	Meiosis
MSTRG.80291	0.485623	16.6044	-1.04792	0.987037	-5.09558	0.0129634	Cranbrook	Meiosis
MSTRG.16621	310.066	181.634	1.03401	0.986959	0.771545	0.0130406	Cranbrook	Meiosis
MSTRG.9682	0.485623	13.3768	-1.04638	0.98694	-4.78375	0.0130601	Cranbrook	Meiosis
MSTRG.153	0.485623	13.0957	-1.06181	0.98693	-4.75312	0.0130697	Cranbrook	Meiosis
MSTRG.46197	0.485623	9.7341	-1.04535	0.986876	-4.32514	0.0131239	Cranbrook	Meiosis
MSTRG.20558	3.0118	21.113	-1.0628	0.986869	-2.80943	0.0131308	Cranbrook	Meiosis
MSTRG.82479	218.98	68.274	0.902005	0.98684	1.68139	0.0131597	Cranbrook	Meiosis
MSTRG.9788	0.979419	25.0913	-1.06348	0.986827	-4.67912	0.0131734	Cranbrook	Meiosis
MSTRG.36052	0.485623	15.7867	-1.0311	0.986805	-5.02273	0.0131954	Cranbrook	Meiosis
MSTRG.61676	0.644772	19.538	-1.03154	0.986778	-4.92135	0.0132215	Cranbrook	Meiosis
MSTRG.87929	0.485623	14.5609	-1.03181	0.986762	-4.90612	0.0132379	Cranbrook	Meiosis
MSTRG.83854	0.485623	14.5609	-1.03181	0.986762	-4.90612	0.0132379	Cranbrook	Meiosis
MSTRG.98290	0.485623	14.5609	-1.03181	0.986762	-4.90612	0.0132379	Cranbrook	Meiosis
MSTRG.81032	37.9197	7.3413	0.901638	0.986709	2.36884	0.013291	Cranbrook	Meiosis
MSTRG.36074	0.485623	8.23887	-1.06548	0.986705	-4.08454	0.0132946	Cranbrook	Meiosis
MSTRG.64050	0.485623	17.0495	-1.08118	0.9867	-5.13375	0.0132999	Cranbrook	Meiosis
MSTRG.87882	0.485623	15.4641	-1.03289	0.986696	-4.99294	0.0133037	Cranbrook	Meiosis
MSTRG.69739	0.485623	17.5178	-1.0659	0.986682	-5.17284	0.013318	Cranbrook	Meiosis
MSTRG.19793	0.485623	13.3176	-1.06606	0.986673	-4.77735	0.0133266	Cranbrook	Meiosis
MSTRG.63983	409.415	214.038	1.04262	0.98666	0.935698	0.0133402	Cranbrook	Meiosis
MSTRG.70460	8.09185	0.517797	0.997889	0.986655	3.96601	0.0133452	Cranbrook	Meiosis
MSTRG.4796	14.1741	1.1761	1.03873	0.986655	3.59117	0.0133452	Cranbrook	Meiosis
MSTRG.18767	1.46776	34.3694	-1.03378	0.986642	-4.54943	0.0133577	Cranbrook	Meiosis
MSTRG.10440	90.5493	203.636	-1.13391	0.986617	-1.16921	0.0133834	Cranbrook	Meiosis
MSTRG.10046	0.485623	16.2267	-1.04024	0.986597	-5.06239	0.0134034	Cranbrook	Meiosis
MSTRG.63108	10.4698	0.709501	1.16724	0.986591	3.88328	0.013409	Cranbrook	Meiosis
MSTRG.87912	0.485623	11.6005	-1.07932	0.986545	-4.57821	0.0134545	Cranbrook	Meiosis
MSTRG.87935	0.485623	8.861	-1.07925	0.98654	-4.18956	0.0134601	Cranbrook	Meiosis
MSTRG.81616	10.196	0.865035	1.106	0.986538	3.55911	0.0134621	Cranbrook	Meiosis
MSTRG.87928	0.485623	17.8038	-1.07918	0.986534	-5.1962	0.013466	Cranbrook	Meiosis
MSTRG.105142	4228.06	2360.13	0.901068	0.986506	0.841131	0.0134943	Cranbrook	Meiosis
MSTRG.55162	126.397	49.39	0.901	0.986481	1.35567	0.0135185	Cranbrook	Meiosis
MSTRG.19765	0.485623	17.3164	-1.06997	0.986473	-5.15616	0.0135267	Cranbrook	Meiosis
MSTRG.19014	0.485623	15.0211	-1.0784	0.986469	-4.95101	0.0135307	Cranbrook	Meiosis
MSTRG.70474	0.485623	12.8147	-1.07821	0.986453	-4.72182	0.0135467	Cranbrook	Meiosis
MSTRG.92175	0.485623	9.7528	-1.07161	0.986423	-4.32791	0.0135767	Cranbrook	Meiosis
MSTRG.98322	0.485623	9.76415	-1.07181	0.986417	-4.32959	0.0135829	Cranbrook	Meiosis
MSTRG.4560	0.485623	14.9321	-1.07673	0.98641	-4.94244	0.0135903	Cranbrook	Meiosis
MSTRG.70408	0.485623	14.9321	-1.07673	0.98641	-4.94244	0.0135903	Cranbrook	Meiosis
MSTRG.69742	0.650222	18.1329	-1.07234	0.986401	-4.80154	0.0135992	Cranbrook	Meiosis
MSTRG.94175	345.142	153.236	1.11581	0.98636	1.17144	0.0136403	Cranbrook	Meiosis
MSTRG.52667	12.1745	0.517797	1.16366	0.986329	4.55533	0.0136706	Cranbrook	Meiosis
MSTRG.962	7.30756	0.517797	1.1609	0.986289	3.81893	0.0137106	Cranbrook	Meiosis
MSTRG.94759	394.622	209.632	1.10703	0.986251	0.91261	0.0137486	Cranbrook	Meiosis
MSTRG.4592	0.485623	8.11866	-0.954075	0.986242	-4.06333	0.0137575	Cranbrook	Meiosis
MSTRG.9721	0.485623	8.11866	-0.954075	0.986242	-4.06333	0.0137575	Cranbrook	Meiosis
MSTRG.34541	0.485623	19.257	-1.1357	0.986176	-5.3094	0.013824	Cranbrook	Meiosis
MSTRG.2245	0.485623	6.90444	-0.955735	0.986145	-3.82961	0.0138547	Cranbrook	Meiosis
MSTRG.20589	7.19525	0.880061	0.899833	0.986068	3.03137	0.0139322	Cranbrook	Meiosis
MSTRG.58918	0.485623	14.3603	-0.999962	0.986001	-4.88611	0.0139986	Cranbrook	Meiosis
MSTRG.102550	196.778	89.454	0.97102	0.985996	1.13735	0.0140036	Cranbrook	Meiosis
MSTRG.103107	0.485623	11.1993	-0.999834	0.985972	-4.52743	0.0140282	Cranbrook	Meiosis
MSTRG.14136	0.485623	12.1969	-0.947444	0.98596	-4.65053	0.0140395	Cranbrook	Meiosis
MSTRG.19046	35.0344	0.517797	1.72395	0.985944	6.08024	0.0140562	Cranbrook	Meiosis
MSTRG.36031	0.485623	16.2966	-1.17462	0.985845	-5.06859	0.0141553	Cranbrook	Meiosis
MSTRG.98578	0.364053	6.92623	-1.13728	0.985785	-4.24985	0.0142151	Cranbrook	Meiosis
MSTRG.50705	0.485623	11.4502	-0.960012	0.985754	-4.5594	0.0142458	Cranbrook	Meiosis
MSTRG.87146	0.485623	11.4502	-0.960012	0.985754	-4.5594	0.0142458	Cranbrook	Meiosis
MSTRG.55888	0.485623	11.4502	-0.960012	0.985754	-4.5594	0.0142458	Cranbrook	Meiosis
MSTRG.31963	69.4478	166.377	-0.945324	0.985746	-1.26046	0.0142542	Cranbrook	Meiosis
MSTRG.46837	0.650222	23.7021	-1.13751	0.985727	-5.18794	0.0142728	Cranbrook	Meiosis
MSTRG.83868	0.485623	8.77085	-0.998507	0.985666	-4.17481	0.0143342	Cranbrook	Meiosis
MSTRG.81730	2.81064	16.0786	-0.944823	0.985664	-2.51617	0.0143363	Cranbrook	Meiosis
MSTRG.18982	33.6046	3.85159	0.973861	0.985584	3.12513	0.0144155	Cranbrook	Meiosis
MSTRG.97363	0.650222	5.91474	-0.944146	0.985548	-3.18531	0.014452	Cranbrook	Meiosis
MSTRG.14217	0.485623	12.3534	-0.961597	0.985544	-4.66893	0.0144562	Cranbrook	Meiosis
MSTRG.104576	0.485623	10.8281	-0.943918	0.985509	-4.4788	0.0144907	Cranbrook	Meiosis
MSTRG.77899	159.266	66.7919	0.898221	0.985474	1.25369	0.014526	Cranbrook	Meiosis
MSTRG.46202	0.485623	9.98507	-0.997522	0.98544	-4.36186	0.0145603	Cranbrook	Meiosis
MSTRG.87906	0.485623	12.805	-0.962937	0.985343	-4.72072	0.0146566	Cranbrook	Meiosis
MSTRG.102511	0.485623	12.9861	-0.997098	0.985343	-4.74099	0.0146573	Cranbrook	Meiosis
MSTRG.92129	7.04395	0.865035	0.977552	0.985124	3.02556	0.0148763	Cranbrook	Meiosis
MSTRG.72536	0.485623	20.4712	-1.14056	0.984953	-5.39762	0.0150475	Cranbrook	Meiosis
MSTRG.63109	22.9485	2.10356	0.989074	0.984953	3.4475	0.0150475	Cranbrook	Meiosis
MSTRG.72452	0.485623	19.5681	-1.14077	0.9849	-5.33252	0.0151001	Cranbrook	Meiosis
MSTRG.85437	46.0269	111.948	-0.940443	0.984895	-1.28228	0.0151045	Cranbrook	Meiosis
MSTRG.9787	0.485623	9.77257	-0.940276	0.98486	-4.33083	0.0151405	Cranbrook	Meiosis
MSTRG.5733	3.89044	0.517797	0.98017	0.984857	2.90948	0.0151428	Cranbrook	Meiosis
MSTRG.103762	0.485623	10.6859	-0.940142	0.984831	-4.45972	0.0151693	Cranbrook	Meiosis
MSTRG.40432	65.9072	16.0355	0.980828	0.984829	2.03917	0.0151706	Cranbrook	Meiosis
MSTRG.62736	3.55579	0.517797	0.986758	0.984795	2.77971	0.0152048	Cranbrook	Meiosis
MSTRG.337	0.485623	19.6282	-1.17253	0.984775	-5.33694	0.015225	Cranbrook	Meiosis
MSTRG.59299	49.2512	3.77428	0.985843	0.984752	3.70588	0.0152476	Cranbrook	Meiosis
MSTRG.83870	0.485623	11.8718	-0.938896	0.984564	-4.61155	0.0154363	Cranbrook	Meiosis
MSTRG.55335	0.485623	4.51164	-0.993487	0.984535	-3.21574	0.0154647	Cranbrook	Meiosis
MSTRG.19839	0.485623	19.6573	-1.14221	0.984528	-5.33908	0.0154717	Cranbrook	Meiosis
MSTRG.87934	0.485623	10.6327	-0.93872	0.984526	-4.45252	0.0154741	Cranbrook	Meiosis
MSTRG.4546	0.485623	7.49652	-0.938576	0.984495	-3.94831	0.0155047	Cranbrook	Meiosis
MSTRG.74901	0.485623	11.7613	-0.967814	0.984486	-4.59807	0.0155142	Cranbrook	Meiosis
MSTRG.4793	0.485623	10.9898	-0.938423	0.984463	-4.50018	0.0155375	Cranbrook	Meiosis
MSTRG.84606	0.485623	10.8582	-0.968081	0.984437	-4.4828	0.0155627	Cranbrook	Meiosis
MSTRG.92240	0.485623	14.0492	-0.992832	0.98439	-4.85451	0.0156096	Cranbrook	Meiosis
MSTRG.50748	0.650222	13.3267	-0.992511	0.98432	-4.35724	0.0156803	Cranbrook	Meiosis
MSTRG.1816	232.852	81.7259	0.895206	0.984272	1.51055	0.0157278	Cranbrook	Meiosis
MSTRG.54168	0.485623	11.4202	-0.937383	0.984241	-4.55561	0.0157589	Cranbrook	Meiosis
MSTRG.98319	0.644772	15.2678	-0.937182	0.984198	-4.56556	0.0158016	Cranbrook	Meiosis
MSTRG.34945	126.73	53.4395	0.894617	0.98404	1.24578	0.0159597	Cranbrook	Meiosis
MSTRG.36063	0.485623	9.674	-0.990564	0.983965	-4.3162	0.0160354	Cranbrook	Meiosis
MSTRG.10048	0.485623	12.6945	-0.990322	0.983922	-4.70822	0.0160785	Cranbrook	Meiosis
MSTRG.19311	0.485623	21.6854	-1.14597	0.983517	-5.48074	0.016483	Cranbrook	Meiosis
MSTRG.50669	0.485623	13.3118	-0.975392	0.983289	-4.77672	0.0167105	Cranbrook	Meiosis
MSTRG.78973	0.979419	16.3161	-0.975461	0.983284	-4.05822	0.0167156	Cranbrook	Meiosis
MSTRG.72533	0.485623	12.0724	-0.975462	0.983284	-4.63573	0.0167157	Cranbrook	Meiosis
MSTRG.78962	0.650222	17.7821	-0.975865	0.983255	-4.77335	0.0167455	Cranbrook	Meiosis
MSTRG.65102	198.891	103.59	0.892667	0.983248	0.941089	0.0167515	Cranbrook	Meiosis
MSTRG.104439	0.485623	13.7382	-0.98557	0.983248	-4.82221	0.0167523	Cranbrook	Meiosis
MSTRG.50708	0.485623	13.7382	-0.98557	0.983248	-4.82221	0.0167523	Cranbrook	Meiosis
MSTRG.9731	0.812098	16.2017	-0.985474	0.983237	-4.31835	0.0167627	Cranbrook	Meiosis
MSTRG.9700	0.485623	11.2612	-0.9331	0.983224	-4.53538	0.0167762	Cranbrook	Meiosis
MSTRG.98282	0.485623	9.05186	-0.976322	0.983221	-4.22031	0.0167793	Cranbrook	Meiosis
MSTRG.46207	0.485623	9.05186	-0.976322	0.983221	-4.22031	0.0167793	Cranbrook	Meiosis
MSTRG.89557	1.77245	16.8794	-0.985103	0.983197	-3.25145	0.0168032	Cranbrook	Meiosis
MSTRG.13446	1.12767	24.0432	-0.977743	0.983115	-4.41422	0.016885	Cranbrook	Meiosis
MSTRG.102515	0.485623	7.83764	-0.977911	0.983102	-4.01251	0.0168975	Cranbrook	Meiosis
MSTRG.91235	0.650222	15.5542	-0.984228	0.983102	-4.58023	0.0168985	Cranbrook	Meiosis
MSTRG.50696	0.485623	13.4271	-0.978171	0.983083	-4.78917	0.0169169	Cranbrook	Meiosis
MSTRG.61758	0.650222	26.1906	-1.16866	0.983061	-5.33198	0.0169386	Cranbrook	Meiosis
MSTRG.83852	0.650222	22.267	-1.16814	0.982839	-5.09783	0.0171605	Cranbrook	Meiosis
MSTRG.61766	0.485623	18.0728	-1.14859	0.982837	-5.21784	0.0171631	Cranbrook	Meiosis
MSTRG.27076	182.502	70.2795	0.889716	0.982087	1.37674	0.0179126	Cranbrook	Meiosis
MSTRG.69735	0.485623	20.3058	-1.15255	0.981918	-5.38591	0.0180822	Cranbrook	Meiosis
MSTRG.102519	0.485623	22.0266	-1.16497	0.981917	-5.50326	0.0180832	Cranbrook	Meiosis
MSTRG.30247	0.485623	10.206	-0.927118	0.981671	-4.39343	0.0183291	Cranbrook	Meiosis
MSTRG.14303	0.485623	12.6239	-1.1633	0.9815	-4.70017	0.0185	Cranbrook	Meiosis
MSTRG.4729	0.485623	22.3076	-1.15574	0.981372	-5.52155	0.0186275	Cranbrook	Meiosis
MSTRG.51835	0.485623	22.3076	-1.15574	0.981372	-5.52155	0.0186275	Cranbrook	Meiosis
MSTRG.83855	0.650222	27.9669	-1.15856	0.98116	-5.42664	0.0188395	Cranbrook	Meiosis
MSTRG.83	0.485623	13.8381	-1.15918	0.981114	-4.83266	0.0188863	Cranbrook	Meiosis
MSTRG.30255	0.485623	8.08861	-0.92287	0.980471	-4.05798	0.019529	Cranbrook	Meiosis
MSTRG.27852	559.308	382.026	0.86012	0.980288	0.549971	0.0197115	Cranbrook	Meiosis
MSTRG.36788	155.317	50.7966	0.858519	0.980273	1.61241	0.0197267	Cranbrook	Meiosis
MSTRG.37280	4.85234	0.345611	0.85698	0.980259	3.81146	0.0197412	Cranbrook	Meiosis
MSTRG.67072	0.485623	11.2496	-0.921987	0.980204	-4.5339	0.0197957	Cranbrook	Meiosis
MSTRG.65230	235.687	98.2813	0.883583	0.980185	1.26189	0.0198149	Cranbrook	Meiosis
MSTRG.88233	75.5956	19.205	0.883374	0.980134	1.97682	0.0198662	Cranbrook	Meiosis
MSTRG.83072	69.3587	12.4154	0.854059	0.980071	2.48195	0.0199292	Cranbrook	Meiosis
MSTRG.8112	182.795	73.0394	0.863861	0.98005	1.32348	0.0199498	Cranbrook	Meiosis
MSTRG.5469	14.0781	1.26002	0.866263	0.979837	3.48193	0.0201625	Cranbrook	Meiosis
MSTRG.48146	8.48906	0.857201	0.867179	0.979748	3.3079	0.020252	Cranbrook	Meiosis
MSTRG.72458	0.485623	10.7981	-0.920341	0.97971	-4.47479	0.0202904	Cranbrook	Meiosis
MSTRG.72537	0.485623	10.7981	-0.920341	0.97971	-4.47479	0.0202904	Cranbrook	Meiosis
MSTRG.38690	4.85079	0.688357	0.867641	0.979703	2.81699	0.0202972	Cranbrook	Meiosis
MSTRG.105381	92.6296	21.2075	0.850661	0.979685	2.1269	0.0203154	Cranbrook	Meiosis
MSTRG.6392	525.889	98.9986	0.869817	0.979509	2.40928	0.0204914	Cranbrook	Meiosis
MSTRG.47155	214.798	68.1664	0.879502	0.979474	1.65585	0.0205264	Cranbrook	Meiosis
MSTRG.31081	0.485623	8.99176	-0.918983	0.979297	-4.21069	0.0207035	Cranbrook	Meiosis
MSTRG.50675	0.485623	8.99176	-0.918983	0.979297	-4.21069	0.0207035	Cranbrook	Meiosis
MSTRG.14198	0.485623	9.91252	-0.918927	0.979279	-4.35134	0.0207207	Cranbrook	Meiosis
MSTRG.64316	29.5026	1.93969	0.873459	0.979248	3.92695	0.0207519	Cranbrook	Meiosis
MSTRG.65283	122.528	38.015	0.87499	0.979245	1.68846	0.0207548	Cranbrook	Meiosis
MSTRG.32976	980.128	651.32	0.87627	0.979243	0.589603	0.0207573	Cranbrook	Meiosis
MSTRG.100360	91.2698	181.872	-0.918599	0.979178	-0.994711	0.0208224	Cranbrook	Meiosis
MSTRG.12697	233.016	99.6236	0.847465	0.979172	1.22587	0.0208276	Cranbrook	Meiosis
MSTRG.98288	0.485623	9.88539	-0.918161	0.979042	-4.34739	0.020958	Cranbrook	Meiosis
MSTRG.31151	21.2342	1.71637	0.846441	0.978977	3.62896	0.0210228	Cranbrook	Meiosis
MSTRG.63487	40.6584	8.97715	0.811818	0.978942	2.17923	0.0210579	Cranbrook	Meiosis
MSTRG.105058	10.3343	1.15445	0.81134	0.978925	3.16216	0.0210745	Cranbrook	Meiosis
MSTRG.30704	14.0604	2.35221	0.811129	0.978918	2.57955	0.0210819	Cranbrook	Meiosis
MSTRG.70753	248.541	102.181	0.811126	0.978918	1.28236	0.021082	Cranbrook	Meiosis
MSTRG.88412	1.14207	14.3895	-0.917747	0.978914	-3.6553	0.0210859	Cranbrook	Meiosis
MSTRG.89641	0.67244	8.75303	-0.917745	0.978913	-3.70231	0.0210866	Cranbrook	Meiosis
MSTRG.1480	7.73495	1.1859	0.810666	0.978902	2.70541	0.0210979	Cranbrook	Meiosis
MSTRG.79924	106.17	42.9159	0.810398	0.978893	1.30679	0.0211071	Cranbrook	Meiosis
MSTRG.38726	68.419	15.5423	0.814936	0.978877	2.13819	0.0211234	Cranbrook	Meiosis
MSTRG.80372	102.941	41.6981	0.815429	0.978845	1.30377	0.0211551	Cranbrook	Meiosis
MSTRG.19309	0.650222	12.9755	-0.881013	0.978793	-4.31872	0.0212066	Cranbrook	Meiosis
MSTRG.84	0.644772	13.116	-0.880431	0.978783	-4.3464	0.0212173	Cranbrook	Meiosis
MSTRG.16065	48.5406	11.0166	0.816392	0.978783	2.13952	0.0212174	Cranbrook	Meiosis
MSTRG.101729	0.485623	4.03339	-0.879097	0.978758	-3.05408	0.0212417	Cranbrook	Meiosis
MSTRG.54301	4.23276	0.505922	0.817143	0.978734	3.06461	0.0212663	Cranbrook	Meiosis
MSTRG.83987	169.12	92.1448	0.807835	0.978699	0.876072	0.0213006	Cranbrook	Meiosis
MSTRG.98303	0.485623	7.74749	-0.88243	0.978672	-3.99582	0.0213284	Cranbrook	Meiosis
MSTRG.59212	4.66226	0.517797	0.84463	0.978632	3.17057	0.0213685	Cranbrook	Meiosis
MSTRG.56796	197.368	99.6855	0.818186	0.978628	0.985432	0.0213715	Cranbrook	Meiosis
MSTRG.3815	88.5835	28.5944	0.818234	0.978623	1.6313	0.0213771	Cranbrook	Meiosis
MSTRG.25766	0.485623	9.6943	-0.876056	0.978613	-4.31923	0.0213866	Cranbrook	Meiosis
MSTRG.17984	4.19783	0.673331	0.807119	0.978604	2.64025	0.0213962	Cranbrook	Meiosis
MSTRG.47398	11.0648	2.07119	0.807092	0.9786	2.41744	0.0213999	Cranbrook	Meiosis
MSTRG.46069	140.89	49.3997	0.818861	0.97855	1.512	0.0214498	Cranbrook	Meiosis
MSTRG.97119	0.485623	9.55379	-0.883739	0.97855	-4.29816	0.0214501	Cranbrook	Meiosis
MSTRG.37890	167.455	86.9707	0.844158	0.978542	0.945168	0.0214576	Cranbrook	Meiosis
MSTRG.20544	30.5133	2.8881	0.844068	0.978525	3.40125	0.0214746	Cranbrook	Meiosis
MSTRG.20974	153.446	76.3049	0.805736	0.97842	1.00789	0.0215796	Cranbrook	Meiosis
MSTRG.54686	6.00075	0.709501	0.805337	0.978368	3.08027	0.0216323	Cranbrook	Meiosis
MSTRG.45789	0.979419	16.661	-0.885572	0.978362	-4.08841	0.0216377	Cranbrook	Meiosis
MSTRG.5164	7.89817	0.709501	0.842495	0.978245	3.47664	0.0217553	Cranbrook	Meiosis
MSTRG.14289	0.979419	17.7918	-0.887039	0.978107	-4.18314	0.0218927	Cranbrook	Meiosis
MSTRG.13286	4.54282	0.517797	0.822811	0.978076	3.13313	0.0219239	Cranbrook	Meiosis
MSTRG.27531	8.17599	0.517797	0.803425	0.978014	3.98093	0.0219862	Cranbrook	Meiosis
MSTRG.36075	0.485623	6.84434	-0.887595	0.97801	-3.817	0.0219898	Cranbrook	Meiosis
MSTRG.99110	131.937	53.212	0.823484	0.977991	1.31003	0.0220094	Cranbrook	Meiosis
MSTRG.57351	199.884	96.7453	0.823662	0.977968	1.0469	0.0220321	Cranbrook	Meiosis
MSTRG.38181	8.75654	0.517797	0.824018	0.977922	4.0799	0.0220775	Cranbrook	Meiosis
MSTRG.26891	1.14692	13.2676	-0.888219	0.977901	-3.53207	0.0220992	Cranbrook	Meiosis
MSTRG.69754	90.967	33.8734	0.839328	0.977734	1.42519	0.0222664	Cranbrook	Meiosis
MSTRG.66389	3.65701	0.632142	0.825489	0.977733	2.53234	0.0222667	Cranbrook	Meiosis
MSTRG.29544	2.61453	0.517797	0.825746	0.9777	2.33609	0.0222999	Cranbrook	Meiosis
MSTRG.75733	1.78606	25.6286	-0.870467	0.977688	-3.8429	0.0223117	Cranbrook	Meiosis
MSTRG.99571	3.25384	0.517797	0.801693	0.97764	2.65168	0.02236	Cranbrook	Meiosis
MSTRG.28749	78.4941	28.0992	0.838586	0.977633	1.48206	0.0223671	Cranbrook	Meiosis
MSTRG.91608	603.003	339.413	0.838551	0.97763	0.829125	0.0223703	Cranbrook	Meiosis
MSTRG.56219	0.485623	4.77009	-0.87019	0.977628	-3.29611	0.0223716	Cranbrook	Meiosis
MSTRG.60882	0.650222	9.42303	-0.913254	0.977589	-3.85719	0.0224107	Cranbrook	Meiosis
MSTRG.103373	0.485623	10.9386	-0.913241	0.977586	-4.49344	0.0224144	Cranbrook	Meiosis
MSTRG.9683	0.485623	10.9386	-0.913241	0.977586	-4.49344	0.0224144	Cranbrook	Meiosis
MSTRG.24653	0.650222	10.2661	-0.869833	0.977551	-3.98081	0.0224489	Cranbrook	Meiosis
MSTRG.104837	88.4294	30.3211	0.827488	0.977544	1.54421	0.0224561	Cranbrook	Meiosis
MSTRG.104459	29.9683	2.73508	0.83736	0.977523	3.45378	0.0224772	Cranbrook	Meiosis
MSTRG.72538	0.485623	8.96171	-0.891092	0.977356	-4.20586	0.0226436	Cranbrook	Meiosis
MSTRG.73022	96.2554	32.0714	0.835378	0.977347	1.58558	0.022653	Cranbrook	Meiosis
MSTRG.105884	72.588	24.2977	0.835111	0.977324	1.57891	0.0226763	Cranbrook	Meiosis
MSTRG.73748	9.03955	0.882991	0.830295	0.977309	3.35578	0.0226911	Cranbrook	Meiosis
MSTRG.57737	99.0822	35.0673	0.833151	0.977287	1.4985	0.0227135	Cranbrook	Meiosis
MSTRG.76333	481.898	318.592	0.833697	0.977282	0.597019	0.0227178	Cranbrook	Meiosis
MSTRG.45189	0.485623	8.05855	-0.891899	0.977192	-4.05261	0.0228079	Cranbrook	Meiosis
MSTRG.83858	0.485623	8.05855	-0.891899	0.977192	-4.05261	0.0228079	Cranbrook	Meiosis
MSTRG.50703	0.485623	8.05855	-0.891899	0.977192	-4.05261	0.0228079	Cranbrook	Meiosis
MSTRG.32678	214.831	116.32	0.799633	0.977169	0.885106	0.0228308	Cranbrook	Meiosis
MSTRG.104028	46.2497	10.2351	0.799596	0.97716	2.17592	0.0228404	Cranbrook	Meiosis
MSTRG.49035	0.485623	9.86486	-0.893233	0.976919	-4.34439	0.0230812	Cranbrook	Meiosis
MSTRG.64853	0.485623	8.68069	-0.910164	0.976804	-4.1599	0.0231964	Cranbrook	Meiosis
MSTRG.64034	0.485623	8.68069	-0.910164	0.976804	-4.1599	0.0231964	Cranbrook	Meiosis
MSTRG.4791	0.485623	9.03367	-0.866585	0.976745	-4.2174	0.0232548	Cranbrook	Meiosis
MSTRG.103031	109.107	196.351	-0.787236	0.976606	-0.847695	0.0233943	Cranbrook	Meiosis
MSTRG.152	0.485623	10.3164	-0.895112	0.976586	-4.40896	0.0234137	Cranbrook	Meiosis
MSTRG.30269	0.485623	10.3164	-0.895112	0.976586	-4.40896	0.0234137	Cranbrook	Meiosis
MSTRG.19007	0.485623	10.3164	-0.895112	0.976586	-4.40896	0.0234137	Cranbrook	Meiosis
MSTRG.87145	0.485623	7.20576	-0.787882	0.976548	-3.89124	0.0234524	Cranbrook	Meiosis
MSTRG.98281	0.485623	7.20576	-0.787882	0.976548	-3.89124	0.0234524	Cranbrook	Meiosis
MSTRG.36059	0.485623	7.20576	-0.787882	0.976548	-3.89124	0.0234524	Cranbrook	Meiosis
MSTRG.92213	0.485623	7.20576	-0.787882	0.976548	-3.89124	0.0234524	Cranbrook	Meiosis
MSTRG.78380	0.485623	7.20576	-0.787882	0.976548	-3.89124	0.0234524	Cranbrook	Meiosis
MSTRG.97123	0.485623	6.75418	-0.784722	0.976537	-3.79787	0.0234625	Cranbrook	Meiosis
MSTRG.98295	0.485623	6.75418	-0.784722	0.976537	-3.79787	0.0234625	Cranbrook	Meiosis
MSTRG.36178	0.485623	6.75418	-0.784722	0.976537	-3.79787	0.0234625	Cranbrook	Meiosis
MSTRG.487	0.485623	6.75418	-0.784722	0.976537	-3.79787	0.0234625	Cranbrook	Meiosis
MSTRG.25074	0.485623	6.75418	-0.784722	0.976537	-3.79787	0.0234625	Cranbrook	Meiosis
MSTRG.37813	0.485623	4.6502	-0.784609	0.976533	-3.25938	0.0234671	Cranbrook	Meiosis
MSTRG.50664	0.485623	4.94788	-0.784314	0.976521	-3.3489	0.0234791	Cranbrook	Meiosis
MSTRG.97636	0.485623	4.95627	-0.864666	0.976215	-3.35134	0.0237852	Cranbrook	Meiosis
MSTRG.45483	289.313	418.769	-0.780201	0.976102	-0.533521	0.0238979	Cranbrook	Meiosis
MSTRG.67164	0.650222	10.9183	-0.905865	0.976078	-4.06967	0.0239219	Cranbrook	Meiosis
MSTRG.41349	0.979419	14.2994	-0.905712	0.976066	-3.86789	0.0239336	Cranbrook	Meiosis
MSTRG.24914	0.485623	6.18881	-0.864085	0.976055	-3.67175	0.0239448	Cranbrook	Meiosis
MSTRG.19842	1.30862	23.8223	-0.898789	0.97605	-4.1862	0.0239497	Cranbrook	Meiosis
MSTRG.78967	0.485623	8.93165	-0.863981	0.976027	-4.20102	0.0239731	Cranbrook	Meiosis
MSTRG.75747	157.47	250.845	-0.792352	0.976013	-0.671724	0.0239869	Cranbrook	Meiosis
MSTRG.45943	334.947	153.994	0.794885	0.97598	1.12106	0.0240201	Cranbrook	Meiosis
MSTRG.95788	0.485623	10.4881	-0.900202	0.975963	-4.43277	0.024037	Cranbrook	Meiosis
MSTRG.4795	0.485623	10.6275	-0.904286	0.975957	-4.45182	0.0240427	Cranbrook	Meiosis
MSTRG.4591	0.485623	9.27277	-0.900429	0.975949	-4.25509	0.024051	Cranbrook	Meiosis
MSTRG.13867	318.663	496.388	-0.904129	0.975945	-0.639435	0.0240547	Cranbrook	Meiosis
MSTRG.19015	0.650222	12.4135	-0.902336	0.97583	-4.25483	0.0241699	Cranbrook	Meiosis
MSTRG.1336	60.2327	18.2164	0.79354	0.97566	1.72531	0.0243404	Cranbrook	Meiosis
MSTRG.4726	0.485623	6.93746	-0.776913	0.975556	-3.8365	0.0244435	Cranbrook	Meiosis
MSTRG.14301	0.644772	8.96171	-0.795146	0.975431	-3.79691	0.0245692	Cranbrook	Meiosis
MSTRG.69583	5.26071	0.673331	0.792025	0.975302	2.96587	0.0246975	Cranbrook	Meiosis
MSTRG.83856	0.485623	6.89469	-0.775132	0.975209	-3.82758	0.0247907	Cranbrook	Meiosis
MSTRG.26326	275.213	179.609	0.79138	0.975169	0.615683	0.0248307	Cranbrook	Meiosis
MSTRG.83325	5.91422	0.696841	0.790296	0.974965	3.08529	0.0250346	Cranbrook	Meiosis
MSTRG.24921	0.485623	7.06525	-0.797202	0.97484	-3.86283	0.0251598	Cranbrook	Meiosis
MSTRG.4786	0.485623	7.06525	-0.797202	0.97484	-3.86283	0.0251598	Cranbrook	Meiosis
MSTRG.104308	0.485623	5.63894	-0.772613	0.974704	-3.53752	0.025296	Cranbrook	Meiosis
MSTRG.96243	198.026	315.866	-0.859562	0.974636	-0.673621	0.025364	Cranbrook	Meiosis
MSTRG.61679	0.485623	6.44311	-0.771769	0.974532	-3.72985	0.0254682	Cranbrook	Meiosis
MSTRG.88748	0.400763	4.1688	-0.798212	0.97453	-3.37881	0.0254699	Cranbrook	Meiosis
MSTRG.101602	0.650222	10.2444	-0.798823	0.974342	-3.97776	0.0256582	Cranbrook	Meiosis
MSTRG.26583	5.56388	0.673331	0.786214	0.974264	3.0467	0.0257364	Cranbrook	Meiosis
MSTRG.59691	4.00395	0.517797	0.786065	0.974242	2.95097	0.0257575	Cranbrook	Meiosis
MSTRG.15719	0.380169	2.86546	-0.701862	0.974146	-2.91405	0.0258542	Cranbrook	Meiosis
MSTRG.9686	0.485623	7.50087	-0.799558	0.974114	-3.94915	0.0258861	Cranbrook	Meiosis
MSTRG.37617	51.1428	13.6129	0.784867	0.974074	1.90956	0.0259263	Cranbrook	Meiosis
MSTRG.67289	0.963068	9.64395	-0.698482	0.974063	-3.32391	0.0259368	Cranbrook	Meiosis
MSTRG.25668	0.485623	4.88777	-0.698176	0.97405	-3.33127	0.0259496	Cranbrook	Meiosis
MSTRG.59829	2.12434	11.3291	-0.702951	0.974049	-2.41494	0.0259514	Cranbrook	Meiosis
MSTRG.104654	0.485623	5.33935	-0.702989	0.974045	-3.45875	0.0259548	Cranbrook	Meiosis
MSTRG.173	0.485623	5.33935	-0.702989	0.974045	-3.45875	0.0259548	Cranbrook	Meiosis
MSTRG.102513	0.485623	5.33935	-0.702989	0.974045	-3.45875	0.0259548	Cranbrook	Meiosis
MSTRG.40024	0.485623	5.33935	-0.702989	0.974045	-3.45875	0.0259548	Cranbrook	Meiosis
MSTRG.19032	0.485623	5.33935	-0.702989	0.974045	-3.45875	0.0259548	Cranbrook	Meiosis
MSTRG.8843	0.485623	5.36262	-0.704193	0.973937	-3.46503	0.0260632	Cranbrook	Meiosis
MSTRG.92241	0.485623	7.51682	-0.800179	0.973905	-3.95221	0.0260953	Cranbrook	Meiosis
MSTRG.50697	0.485623	7.51682	-0.800179	0.973905	-3.95221	0.0260953	Cranbrook	Meiosis
MSTRG.104653	0.485623	4.49332	-0.857385	0.973895	-3.20987	0.0261045	Cranbrook	Meiosis
MSTRG.83872	0.650222	5.57001	-0.695302	0.97372	-3.09868	0.0262799	Cranbrook	Meiosis
MSTRG.94421	47.9795	14.8328	0.781922	0.973669	1.69363	0.0263312	Cranbrook	Meiosis
MSTRG.31732	2.52596	0.460211	0.781348	0.973592	2.45646	0.026408	Cranbrook	Meiosis
MSTRG.60905	4.26799	0.517797	0.781119	0.973561	3.0431	0.0264386	Cranbrook	Meiosis
MSTRG.103825	2.61184	17.1059	-0.766425	0.97353	-2.71136	0.0264701	Cranbrook	Meiosis
MSTRG.92223	0.485623	6.68549	-0.766283	0.973505	-3.78312	0.0264951	Cranbrook	Meiosis
MSTRG.35222	1.63781	13.3974	-0.693824	0.97349	-3.03211	0.0265098	Cranbrook	Meiosis
MSTRG.14197	0.485623	3.98462	-0.693795	0.973486	-3.03653	0.0265142	Cranbrook	Meiosis
MSTRG.4570	0.644772	9.07216	-0.766058	0.973465	-3.81459	0.0265349	Cranbrook	Meiosis
MSTRG.98299	0.485623	9.07216	-0.855957	0.973415	-4.22354	0.026585	Cranbrook	Meiosis
MSTRG.94607	17.6295	2.94846	0.779982	0.97341	2.57996	0.0265898	Cranbrook	Meiosis
MSTRG.50689	0.644772	8.0285	-0.76491	0.97328	-3.63827	0.0267198	Cranbrook	Meiosis
MSTRG.92221	0.485623	6.64023	-0.764338	0.973195	-3.77332	0.026805	Cranbrook	Meiosis
MSTRG.48996	0.80937	11.2293	-0.855211	0.973159	-3.79433	0.0268408	Cranbrook	Meiosis
MSTRG.10928	73.6839	27.1202	0.778274	0.973154	1.44198	0.0268462	Cranbrook	Meiosis
MSTRG.27306	0.485623	2.85486	-0.709076	0.973085	-2.55551	0.0269152	Cranbrook	Meiosis
MSTRG.83857	1.30862	15.3934	-0.763588	0.973084	-3.5562	0.0269163	Cranbrook	Meiosis
MSTRG.40032	62.5916	21.4658	0.777842	0.973077	1.54393	0.026923	Cranbrook	Meiosis
MSTRG.5505	72.1978	22.1925	0.777325	0.972985	1.70188	0.0270145	Cranbrook	Meiosis
MSTRG.21103	7.95229	1.033	0.777231	0.972969	2.94453	0.0270312	Cranbrook	Meiosis
MSTRG.50085	0.812098	6.25058	-0.762558	0.972932	-2.94426	0.0270682	Cranbrook	Meiosis
MSTRG.18077	0.485623	6.58362	-0.76189	0.972834	-3.76097	0.0271663	Cranbrook	Meiosis
MSTRG.179	0.485623	6.58362	-0.76189	0.972834	-3.76097	0.0271663	Cranbrook	Meiosis
MSTRG.98324	0.485623	6.58362	-0.76189	0.972834	-3.76097	0.0271663	Cranbrook	Meiosis
MSTRG.67059	0.485623	6.58362	-0.76189	0.972834	-3.76097	0.0271663	Cranbrook	Meiosis
MSTRG.87144	0.485623	6.58362	-0.76189	0.972834	-3.76097	0.0271663	Cranbrook	Meiosis
MSTRG.79812	20.6769	3.57729	0.775976	0.972748	2.53108	0.0272521	Cranbrook	Meiosis
MSTRG.33421	2.76934	0.517797	0.775945	0.972742	2.41908	0.0272575	Cranbrook	Meiosis
MSTRG.100588	0.772806	5.62559	-0.69024	0.972686	-2.86383	0.0273145	Cranbrook	Meiosis
MSTRG.66499	1.25385	12.0935	-0.760706	0.97267	-3.26979	0.0273302	Cranbrook	Meiosis
MSTRG.82354	0.485623	3.70445	-0.759957	0.972572	-2.93135	0.0274279	Cranbrook	Meiosis
MSTRG.52723	8.40637	1.70522	0.774734	0.972531	2.30152	0.0274688	Cranbrook	Meiosis
MSTRG.39609	9.95906	1.32509	0.774403	0.972457	2.90992	0.0275432	Cranbrook	Meiosis
MSTRG.25702	0.6475	8.60298	-0.759057	0.972455	-3.73188	0.0275446	Cranbrook	Meiosis
MSTRG.95206	0.485623	5.11026	-0.689262	0.972443	-3.39549	0.027557	Cranbrook	Meiosis
MSTRG.106274	3.91477	0.326159	0.774223	0.972414	3.58528	0.0275861	Cranbrook	Meiosis
MSTRG.39198	64.0164	9.21616	0.773967	0.972353	2.79621	0.0276472	Cranbrook	Meiosis
MSTRG.50665	0.650222	7.37632	-0.712766	0.972111	-3.5039	0.0278886	Cranbrook	Meiosis
MSTRG.92248	0.6475	10.8915	-0.851861	0.971957	-4.07218	0.0280426	Cranbrook	Meiosis
MSTRG.25071	0.644772	5.25894	-0.687354	0.971918	-3.02791	0.0280822	Cranbrook	Meiosis
MSTRG.81871	13.4557	1.55951	0.771979	0.971882	3.10905	0.0281176	Cranbrook	Meiosis
MSTRG.26940	109.62	42.6138	0.771851	0.971852	1.36312	0.0281477	Cranbrook	Meiosis
MSTRG.97124	0.485623	5.19884	-0.714279	0.971682	-3.42028	0.0283178	Cranbrook	Meiosis
MSTRG.10047	0.485623	5.02828	-0.686452	0.971657	-3.37216	0.0283434	Cranbrook	Meiosis
MSTRG.167	0.485623	5.02828	-0.686452	0.971657	-3.37216	0.0283434	Cranbrook	Meiosis
MSTRG.35468	0.485623	5.02828	-0.686452	0.971657	-3.37216	0.0283434	Cranbrook	Meiosis
MSTRG.105256	0.485623	2.81372	-0.686236	0.971594	-2.53457	0.0284055	Cranbrook	Meiosis
MSTRG.50637	0.485623	3.79108	-0.7149	0.971504	-2.9647	0.0284963	Cranbrook	Meiosis
MSTRG.51024	16.4393	69.6671	-0.715755	0.971257	-2.08333	0.0287432	Cranbrook	Meiosis
MSTRG.87045	0.6475	4.65823	-0.75013	0.971249	-2.84683	0.0287508	Cranbrook	Meiosis
MSTRG.50679	1.90481	11.8107	-0.684971	0.971231	-2.63237	0.0287687	Cranbrook	Meiosis
MSTRG.85716	30.2852	6.70884	0.769387	0.971231	2.17448	0.0287691	Cranbrook	Meiosis
MSTRG.96026	4.68382	0.721977	0.768983	0.971119	2.69766	0.0288813	Cranbrook	Meiosis
MSTRG.79166	0.806648	6.84824	-0.748995	0.971085	-3.08572	0.0289153	Cranbrook	Meiosis
MSTRG.100999	8.41506	39.7519	-0.748934	0.971076	-2.23998	0.0289241	Cranbrook	Meiosis
MSTRG.478	0.485623	6.27255	-0.74811	0.970951	-3.69114	0.0290494	Cranbrook	Meiosis
MSTRG.19031	0.485623	6.27255	-0.74811	0.970951	-3.69114	0.0290494	Cranbrook	Meiosis
MSTRG.45218	0.485623	6.26534	-0.747784	0.970898	-3.68948	0.0291024	Cranbrook	Meiosis
MSTRG.27199	18.4864	2.80378	0.767934	0.970828	2.72102	0.0291718	Cranbrook	Meiosis
MSTRG.74906	1.79969	15.2741	-0.683134	0.970695	-3.08526	0.0293051	Cranbrook	Meiosis
MSTRG.78376	1.61357	11.3353	-0.746308	0.97066	-2.81249	0.0293404	Cranbrook	Meiosis
MSTRG.14192	0.485623	7.37632	-0.809248	0.970599	-3.92499	0.0294011	Cranbrook	Meiosis
MSTRG.86883	111.287	192.745	-0.847988	0.970569	-0.792416	0.0294314	Cranbrook	Meiosis
MSTRG.75526	0.56539	3.67113	-0.847969	0.970562	-2.69891	0.0294383	Cranbrook	Meiosis
MSTRG.50717	0.650222	9.58384	-0.809391	0.970549	-3.8816	0.0294508	Cranbrook	Meiosis
MSTRG.186	0.485623	5.65042	-0.718725	0.970401	-3.54045	0.0295988	Cranbrook	Meiosis
MSTRG.19005	0.485623	5.65042	-0.718725	0.970401	-3.54045	0.0295988	Cranbrook	Meiosis
MSTRG.60656	0.485623	5.65042	-0.718725	0.970401	-3.54045	0.0295988	Cranbrook	Meiosis
MSTRG.98262	0.485623	5.65042	-0.718725	0.970401	-3.54045	0.0295988	Cranbrook	Meiosis
MSTRG.25779	0.485623	5.82098	-0.744269	0.970335	-3.58335	0.0296652	Cranbrook	Meiosis
MSTRG.13441	0.631876	7.11211	-0.846303	0.96998	-3.49256	0.0300203	Cranbrook	Meiosis
MSTRG.22293	72.614	27.8016	0.723267	0.969893	1.38508	0.0301067	Cranbrook	Meiosis
MSTRG.7944	3.23749	0.673331	0.723378	0.969891	2.26549	0.0301088	Cranbrook	Meiosis
MSTRG.39965	6.20572	0.880061	0.723413	0.969889	2.81792	0.0301105	Cranbrook	Meiosis
MSTRG.41105	113.603	53.8905	0.720114	0.969845	1.0759	0.0301552	Cranbrook	Meiosis
MSTRG.51921	169.213	97.1183	0.719641	0.969838	0.80103	0.0301624	Cranbrook	Meiosis
MSTRG.14142	2.12889	26.3304	-0.845829	0.96982	-3.62856	0.0301805	Cranbrook	Meiosis
MSTRG.73075	1.93159	11.823	-0.72129	0.969806	-2.61373	0.0301944	Cranbrook	Meiosis
MSTRG.50690	1.28136	22.3977	-0.845765	0.969798	-4.1276	0.0302021	Cranbrook	Meiosis
MSTRG.27481	0.485623	6.14627	-0.740915	0.969795	-3.6618	0.030205	Cranbrook	Meiosis
MSTRG.50673	0.485623	8.76109	-0.845476	0.969701	-4.1732	0.0302994	Cranbrook	Meiosis
MSTRG.64238	162.858	52.7703	0.727361	0.969689	1.62582	0.0303108	Cranbrook	Meiosis
MSTRG.96461	2.91373	0.517797	0.717305	0.969662	2.49241	0.0303378	Cranbrook	Meiosis
MSTRG.72655	2.8974	0.517797	0.717104	0.969643	2.4843	0.0303569	Cranbrook	Meiosis
MSTRG.9730	0.485623	7.82789	-0.812058	0.969613	-4.01071	0.0303868	Cranbrook	Meiosis
MSTRG.50651	0.485623	7.82789	-0.812058	0.969613	-4.01071	0.0303868	Cranbrook	Meiosis
MSTRG.92245	0.485623	7.82789	-0.812058	0.969613	-4.01071	0.0303868	Cranbrook	Meiosis
MSTRG.46492	3.92759	0.517797	0.716287	0.969566	2.92319	0.0304344	Cranbrook	Meiosis
MSTRG.13193	139.729	53.5313	0.728864	0.969562	1.38417	0.0304383	Cranbrook	Meiosis
MSTRG.88457	217.027	110.844	0.728982	0.969551	0.969339	0.0304491	Cranbrook	Meiosis
MSTRG.100659	4.20328	0.865035	0.729115	0.969539	2.28069	0.0304612	Cranbrook	Meiosis
MSTRG.66592	4.48341	0.517797	0.71519	0.969462	3.11414	0.0305378	Cranbrook	Meiosis
MSTRG.25783	0.650222	7.40637	-0.7386	0.96946	-3.50976	0.0305397	Cranbrook	Meiosis
MSTRG.62055	4.50522	0.673331	0.76274	0.969435	2.74221	0.0305647	Cranbrook	Meiosis
MSTRG.33763	0.6475	6.39609	-0.723297	0.969382	-3.30424	0.0306178	Cranbrook	Meiosis
MSTRG.14504	308.597	153.453	0.714408	0.969367	1.00793	0.0306326	Cranbrook	Meiosis
MSTRG.10328	48.486	17.1438	0.714276	0.969347	1.49988	0.030653	Cranbrook	Meiosis
MSTRG.84383	6.951	0.841102	0.714239	0.969341	3.04687	0.0306585	Cranbrook	Meiosis
MSTRG.55263	0.485623	7.4027	-0.844396	0.969339	-3.93014	0.0306614	Cranbrook	Meiosis
MSTRG.99516	263.137	150.349	0.731431	0.969325	0.8075	0.0306752	Cranbrook	Meiosis
MSTRG.6554	7.78464	0.799858	0.762302	0.969321	3.28281	0.0306794	Cranbrook	Meiosis
MSTRG.19415	2.24989	16.788	-0.723889	0.9693	-2.8995	0.0306998	Cranbrook	Meiosis
MSTRG.7718	7.78086	1.22118	0.762123	0.969274	2.67165	0.0307261	Cranbrook	Meiosis
MSTRG.52181	91.4543	161.177	-0.737026	0.969252	-0.817525	0.0307481	Cranbrook	Meiosis
MSTRG.38646	99.9835	40.2228	0.73241	0.969227	1.31368	0.0307733	Cranbrook	Meiosis
MSTRG.59156	274.922	148.435	0.71312	0.96917	0.889185	0.0308302	Cranbrook	Meiosis
MSTRG.8116	201.89	93.2511	0.761329	0.969096	1.11438	0.0309043	Cranbrook	Meiosis
MSTRG.82225	6.85445	0.855584	0.71228	0.969042	3.00206	0.0309581	Cranbrook	Meiosis
MSTRG.47682	5.04764	0.709501	0.761055	0.96904	2.83073	0.0309598	Cranbrook	Meiosis
MSTRG.89208	3.71589	0.517797	0.712026	0.969003	2.84325	0.0309966	Cranbrook	Meiosis
MSTRG.91518	0.644772	5.83574	-0.814008	0.968994	-3.17806	0.0310061	Cranbrook	Meiosis
MSTRG.97084	0.485623	4.67466	-0.734315	0.968976	-3.26695	0.0310245	Cranbrook	Meiosis
MSTRG.28065	120.648	60.9441	0.734887	0.968961	0.985244	0.0310393	Cranbrook	Meiosis
MSTRG.14302	0.485623	5.96148	-0.733742	0.968935	-3.61776	0.0310649	Cranbrook	Meiosis
MSTRG.87730	0.507168	3.43898	-0.733685	0.968931	-2.76145	0.0310689	Cranbrook	Meiosis
MSTRG.102705	2.59478	0.517797	0.735194	0.968928	2.32515	0.0310724	Cranbrook	Meiosis
MSTRG.15158	57.8724	20.5372	0.735279	0.968918	1.49464	0.0310817	Cranbrook	Meiosis
MSTRG.48923	0.485623	6.02575	-0.733276	0.968902	-3.63323	0.0310977	Cranbrook	Meiosis
MSTRG.54411	11.921	1.47631	0.735619	0.968881	3.01343	0.0311187	Cranbrook	Meiosis
MSTRG.73892	0.6475	7.82932	-0.814399	0.968875	-3.59593	0.0311248	Cranbrook	Meiosis
MSTRG.27269	2.28231	9.38103	-0.732495	0.968848	-2.03925	0.0311523	Cranbrook	Meiosis
MSTRG.68727	24.0839	57.4268	-0.676466	0.968843	-1.25366	0.0311573	Cranbrook	Meiosis
MSTRG.66852	0.485623	3.33187	-0.73239	0.96884	-2.77842	0.0311597	Cranbrook	Meiosis
MSTRG.77003	0.485623	3.27043	-0.732316	0.968835	-2.75157	0.0311648	Cranbrook	Meiosis
MSTRG.63978	0.485623	7.89465	-0.814555	0.968828	-4.02297	0.0311723	Cranbrook	Meiosis
MSTRG.38043	11.2876	1.94292	0.71082	0.968821	2.53844	0.0311786	Cranbrook	Meiosis
MSTRG.1910	0.485623	2.82577	-0.729096	0.968813	-2.54073	0.0311869	Cranbrook	Meiosis
MSTRG.29336	0.485623	5.89589	-0.729153	0.968812	-3.6018	0.031188	Cranbrook	Meiosis
MSTRG.8657	7.12247	31.0439	-0.729211	0.968811	-2.12386	0.0311892	Cranbrook	Meiosis
MSTRG.17486	62.8188	17.5309	0.759895	0.968807	1.8413	0.0311932	Cranbrook	Meiosis
MSTRG.37298	0.650222	8.13896	-0.729579	0.968803	-3.64584	0.0311965	Cranbrook	Meiosis
MSTRG.19042	138.167	54.8716	0.736762	0.968762	1.33228	0.0312385	Cranbrook	Meiosis
MSTRG.84536	2.77653	0.517797	0.710426	0.96876	2.42282	0.0312397	Cranbrook	Meiosis
MSTRG.50607	0.485623	2.65747	-0.675836	0.968678	-2.45214	0.031322	Cranbrook	Meiosis
MSTRG.41241	0.485623	7.90871	-0.815079	0.968668	-4.02553	0.0313319	Cranbrook	Meiosis
MSTRG.63472	0.485623	3.08814	-0.675786	0.968665	-2.66883	0.0313351	Cranbrook	Meiosis
MSTRG.20933	0.485623	4.83455	-0.675705	0.968645	-3.31547	0.0313553	Cranbrook	Meiosis
MSTRG.62901	21.0807	5.67119	0.738534	0.968581	1.8942	0.0314191	Cranbrook	Meiosis
MSTRG.3426	89.8943	38.5153	0.709347	0.968562	1.2228	0.0314376	Cranbrook	Meiosis
MSTRG.10608	4.68397	0.517797	0.739146	0.968518	3.17727	0.0314821	Cranbrook	Meiosis
MSTRG.12613	121.409	52.4982	0.739179	0.968515	1.20953	0.0314855	Cranbrook	Meiosis
MSTRG.48108	3.08746	0.517797	0.739263	0.968506	2.57596	0.0314942	Cranbrook	Meiosis
MSTRG.55200	228.978	136.14	0.739505	0.968481	0.750123	0.0315191	Cranbrook	Meiosis
MSTRG.104897	0.485623	8.64382	-0.841444	0.968421	-4.15376	0.0315794	Cranbrook	Meiosis
MSTRG.10783	33.8301	8.6804	0.740319	0.968397	1.96247	0.0316034	Cranbrook	Meiosis
MSTRG.24933	0.832751	14.207	-0.815983	0.968392	-4.09257	0.0316084	Cranbrook	Meiosis
MSTRG.74712	51.5622	9.10652	0.740793	0.968355	2.50134	0.0316453	Cranbrook	Meiosis
MSTRG.79724	157.829	80.0061	0.741187	0.968322	0.980181	0.0316783	Cranbrook	Meiosis
MSTRG.55434	61.1657	21.437	0.756812	0.968261	1.51262	0.0317389	Cranbrook	Meiosis
MSTRG.97120	0.485623	8.62569	-0.840816	0.968248	-4.15073	0.0317523	Cranbrook	Meiosis
MSTRG.1971	214.554	105.092	0.742196	0.968237	1.02968	0.0317632	Cranbrook	Meiosis
MSTRG.55832	4.90355	0.673331	0.75627	0.968203	2.86444	0.0317969	Cranbrook	Meiosis
MSTRG.94451	150.35	74.0451	0.756161	0.968192	1.02185	0.0318084	Cranbrook	Meiosis
MSTRG.43263	40.1581	11.1689	0.707272	0.968186	1.8462	0.0318143	Cranbrook	Meiosis
MSTRG.28192	66.6303	20.5537	0.707141	0.968162	1.69678	0.0318379	Cranbrook	Meiosis
MSTRG.45586	4.19784	0.709501	0.74316	0.968155	2.56477	0.0318449	Cranbrook	Meiosis
MSTRG.98263	0.485623	7.40637	-0.840477	0.968155	-3.93086	0.0318455	Cranbrook	Meiosis
MSTRG.19764	0.485623	7.40637	-0.840477	0.968155	-3.93086	0.0318455	Cranbrook	Meiosis
MSTRG.71754	6.45016	0.517797	0.755807	0.968154	3.63887	0.0318462	Cranbrook	Meiosis
MSTRG.96000	105.84	50.9332	0.755724	0.968145	1.0552	0.031855	Cranbrook	Meiosis
MSTRG.105889	71.3189	14.9611	0.755541	0.968126	2.25307	0.0318745	Cranbrook	Meiosis
MSTRG.49932	138.358	70.5655	0.743583	0.968119	0.971367	0.0318809	Cranbrook	Meiosis
MSTRG.80043	184.13	91.8675	0.706795	0.9681	1.0031	0.0319	Cranbrook	Meiosis
MSTRG.94996	166.155	69.2031	0.706568	0.968059	1.26362	0.0319409	Cranbrook	Meiosis
MSTRG.22371	414.558	232.122	0.744465	0.968044	0.836688	0.0319562	Cranbrook	Meiosis
MSTRG.18718	3.21024	0.517797	0.706445	0.968037	2.63222	0.0319628	Cranbrook	Meiosis
MSTRG.55212	0.485623	4.41812	-0.817208	0.968037	-3.18552	0.031963	Cranbrook	Meiosis
MSTRG.50830	3.64169	0.517797	0.744745	0.968021	2.81415	0.0319789	Cranbrook	Meiosis
MSTRG.80944	158.369	74.3529	0.754536	0.968019	1.09083	0.0319807	Cranbrook	Meiosis
MSTRG.13747	0.812098	4.0578	-0.672844	0.968004	-2.32097	0.0319955	Cranbrook	Meiosis
MSTRG.33305	3.22115	0.517797	0.745544	0.967985	2.63712	0.0320154	Cranbrook	Meiosis
MSTRG.20681	4.27748	0.843891	0.745664	0.967979	2.34163	0.0320209	Cranbrook	Meiosis
MSTRG.24954	297.729	201.037	0.706077	0.967972	0.566542	0.032028	Cranbrook	Meiosis
MSTRG.70310	51.9746	8.52888	0.754055	0.967969	2.60738	0.0320313	Cranbrook	Meiosis
MSTRG.81176	138.079	63.9724	0.745983	0.967965	1.10997	0.0320355	Cranbrook	Meiosis
MSTRG.22138	5.84205	0.517797	0.70589	0.96794	3.49601	0.0320604	Cranbrook	Meiosis
MSTRG.103602	29.3431	7.84683	0.746854	0.967924	1.90284	0.0320756	Cranbrook	Meiosis
MSTRG.10720	202.107	103.921	0.753085	0.967884	0.959629	0.0321164	Cranbrook	Meiosis
MSTRG.82793	232.284	141.926	0.752331	0.967873	0.710749	0.0321273	Cranbrook	Meiosis
MSTRG.96373	38.003	8.43441	0.752051	0.967869	2.17175	0.0321313	Cranbrook	Meiosis
MSTRG.53041	176.848	99.1116	0.748245	0.96786	0.835385	0.0321401	Cranbrook	Meiosis
MSTRG.41522	0.485623	6.78423	-0.818057	0.967839	-3.80428	0.0321608	Cranbrook	Meiosis
MSTRG.31086	0.485623	6.78423	-0.818057	0.967839	-3.80428	0.0321608	Cranbrook	Meiosis
MSTRG.72053	71.7416	25.2784	0.704944	0.967777	1.5049	0.0322234	Cranbrook	Meiosis
MSTRG.56794	89.4607	245.378	-0.81834	0.967773	-1.45568	0.0322267	Cranbrook	Meiosis
MSTRG.72782	8.47826	1.55951	0.704817	0.967755	2.44268	0.0322452	Cranbrook	Meiosis
MSTRG.105784	0.485623	8.57302	-0.838988	0.967748	-4.14189	0.0322525	Cranbrook	Meiosis
MSTRG.105423	0.323747	2.42487	-0.671537	0.967716	-2.90497	0.0322838	Cranbrook	Meiosis
MSTRG.80140	3.22661	0.517797	0.704527	0.967705	2.63956	0.0322949	Cranbrook	Meiosis
MSTRG.10052	0.6475	4.80657	-0.838746	0.967682	-2.89206	0.0323181	Cranbrook	Meiosis
MSTRG.60342	3.25382	0.517797	0.704346	0.967674	2.65168	0.032326	Cranbrook	Meiosis
MSTRG.98313	28.3864	6.16181	0.70333	0.967501	2.20377	0.0324992	Cranbrook	Meiosis
MSTRG.45711	0.485623	5.88108	-0.820021	0.967378	-3.59817	0.0326216	Cranbrook	Meiosis
MSTRG.78379	0.485623	5.88108	-0.820021	0.967378	-3.59817	0.0326216	Cranbrook	Meiosis
MSTRG.101580	0.644772	3.13684	-0.66933	0.967327	-2.28245	0.0326727	Cranbrook	Meiosis
MSTRG.53035	62.2855	21.3012	0.701846	0.967253	1.54796	0.0327474	Cranbrook	Meiosis
MSTRG.64201	0.485623	4.71298	-0.668771	0.967231	-3.27873	0.0327692	Cranbrook	Meiosis
MSTRG.88322	3.90143	0.517797	0.701482	0.967203	2.91355	0.0327974	Cranbrook	Meiosis
MSTRG.31082	0.485623	7.68738	-0.820891	0.967172	-3.98458	0.0328277	Cranbrook	Meiosis
MSTRG.81003	89.6397	34.1904	0.699794	0.966972	1.39055	0.033028	Cranbrook	Meiosis
MSTRG.19770	0.485623	7.8779	-0.835085	0.966944	-4.0199	0.0330563	Cranbrook	Meiosis
MSTRG.21392	7.11704	1.419	0.699486	0.96693	2.3264	0.0330699	Cranbrook	Meiosis
MSTRG.75024	4.44786	0.900247	0.699219	0.966894	2.30472	0.0331059	Cranbrook	Meiosis
MSTRG.87139	0.485623	8.45003	-0.83468	0.966867	-4.12105	0.0331333	Cranbrook	Meiosis
MSTRG.101539	0.485623	8.45003	-0.83468	0.966867	-4.12105	0.0331333	Cranbrook	Meiosis
MSTRG.19773	0.485623	8.45003	-0.83468	0.966867	-4.12105	0.0331333	Cranbrook	Meiosis
MSTRG.12348	35.2501	7.7855	0.698712	0.966826	2.17877	0.0331744	Cranbrook	Meiosis
MSTRG.64033	0.485623	8.13896	-0.823549	0.966782	-4.06693	0.0332179	Cranbrook	Meiosis
MSTRG.25955	31.4077	7.95061	0.698385	0.966782	1.98198	0.0332184	Cranbrook	Meiosis
MSTRG.89308	0.485623	2.90044	-0.834038	0.966745	-2.57836	0.033255	Cranbrook	Meiosis
MSTRG.87893	0.485623	4.64358	-0.664743	0.966649	-3.25733	0.0333508	Cranbrook	Meiosis
MSTRG.68888	2.26079	8.84679	-0.664691	0.966643	-1.96833	0.0333574	Cranbrook	Meiosis
MSTRG.83202	0.485623	2.67023	-0.664631	0.966635	-2.45906	0.0333649	Cranbrook	Meiosis
MSTRG.97982	5.7065	0.880061	0.696651	0.966598	2.69693	0.0334016	Cranbrook	Meiosis
MSTRG.19845	0.485623	7.99845	-0.832162	0.966584	-4.04181	0.0334159	Cranbrook	Meiosis
MSTRG.9688	0.485623	7.99845	-0.832162	0.966584	-4.04181	0.0334159	Cranbrook	Meiosis
MSTRG.50718	0.979419	15.2732	-0.831719	0.966546	-3.96293	0.0334535	Cranbrook	Meiosis
MSTRG.1645	1.1466	9.37207	-0.831135	0.966497	-3.03101	0.0335029	Cranbrook	Meiosis
MSTRG.16513	159.992	83.0122	0.695434	0.966496	0.946608	0.0335037	Cranbrook	Meiosis
MSTRG.37170	138.763	77.1776	0.695229	0.966479	0.846372	0.0335209	Cranbrook	Meiosis
MSTRG.104914	0.185984	2.55327	-0.663201	0.966457	-3.77909	0.0335434	Cranbrook	Meiosis
MSTRG.67176	1.63781	15.2131	-0.637563	0.96643	-3.21547	0.0335698	Cranbrook	Meiosis
MSTRG.98286	0.485623	7.0953	-0.829444	0.966391	-3.86895	0.033609	Cranbrook	Meiosis
MSTRG.46996	0.485623	4.24965	-0.638998	0.966387	-3.12943	0.0336125	Cranbrook	Meiosis
MSTRG.33994	26.9518	67.4789	-0.639144	0.966383	-1.32406	0.0336169	Cranbrook	Meiosis
MSTRG.41455	3.45544	10.5252	-0.633823	0.966357	-1.6069	0.0336434	Cranbrook	Meiosis
MSTRG.69204	0.485623	2.97371	-0.640035	0.966356	-2.61436	0.0336437	Cranbrook	Meiosis
MSTRG.25952	1.50056	8.01218	-0.661921	0.966337	-2.41669	0.0336628	Cranbrook	Meiosis
MSTRG.80533	137.267	70.1822	0.693112	0.966314	0.967803	0.0336857	Cranbrook	Meiosis
MSTRG.106197	35.4311	6.75245	0.692784	0.966301	2.39153	0.0336992	Cranbrook	Meiosis
MSTRG.17	0.6475	5.3569	-0.661281	0.966284	-3.04845	0.033716	Cranbrook	Meiosis
MSTRG.43201	0.6475	4.03471	-0.632342	0.96627	-2.63951	0.0337299	Cranbrook	Meiosis
MSTRG.16967	36.0201	9.12391	0.691631	0.966253	1.98108	0.0337465	Cranbrook	Meiosis
MSTRG.624	0.485623	3.31019	-0.660906	0.966253	-2.769	0.0337471	Cranbrook	Meiosis
MSTRG.30725	0.650222	5.01578	-0.642694	0.966253	-2.94747	0.0337471	Cranbrook	Meiosis
MSTRG.27516	5.54994	0.517797	0.691397	0.966244	3.42201	0.0337561	Cranbrook	Meiosis
MSTRG.79932	96.6015	39.475	0.691281	0.966239	1.29111	0.0337608	Cranbrook	Meiosis
MSTRG.591	0.650222	5.50991	-0.632043	0.966238	-3.08302	0.0337621	Cranbrook	Meiosis
MSTRG.54265	0.485623	2.05727	-0.643548	0.96621	-2.08282	0.0337896	Cranbrook	Meiosis
MSTRG.37420	41.3432	11.4094	0.69024	0.966197	1.85743	0.0338031	Cranbrook	Meiosis
MSTRG.27162	115.129	54.2168	0.690206	0.966196	1.08644	0.0338044	Cranbrook	Meiosis
MSTRG.50666	0.485623	3.95457	-0.644257	0.966175	-3.02561	0.0338252	Cranbrook	Meiosis
MSTRG.103505	0.485623	4.56168	-0.659923	0.966172	-3.23166	0.033828	Cranbrook	Meiosis
MSTRG.104633	0.485623	4.56168	-0.659923	0.966172	-3.23166	0.033828	Cranbrook	Meiosis
MSTRG.42691	14.5937	47.7035	-0.65984	0.966165	-1.70875	0.0338349	Cranbrook	Meiosis
MSTRG.22122	154.889	84.9273	0.689242	0.966157	0.86693	0.0338433	Cranbrook	Meiosis
MSTRG.10157	4.45231	0.517797	0.68768	0.966133	3.1041	0.0338671	Cranbrook	Meiosis
MSTRG.23997	135.372	56.0589	0.687032	0.966125	1.27191	0.0338751	Cranbrook	Meiosis
MSTRG.45156	3.05109	0.517797	0.686854	0.966123	2.55887	0.0338774	Cranbrook	Meiosis
MSTRG.87926	0.485623	4.09508	-0.630943	0.96612	-3.07598	0.03388	Cranbrook	Meiosis
MSTRG.10045	0.485623	4.09508	-0.630943	0.96612	-3.07598	0.03388	Cranbrook	Meiosis
MSTRG.91382	0.485623	4.09508	-0.630943	0.96612	-3.07598	0.03388	Cranbrook	Meiosis
MSTRG.99082	6.0478	0.469426	0.686205	0.966115	3.68744	0.0338854	Cranbrook	Meiosis
MSTRG.61400	347.48	244.105	0.68466	0.966096	0.509429	0.033904	Cranbrook	Meiosis
MSTRG.22704	103.434	35.7986	0.684512	0.966095	1.53074	0.0339055	Cranbrook	Meiosis
MSTRG.5899	240.438	157.585	0.684201	0.966092	0.609539	0.0339085	Cranbrook	Meiosis
MSTRG.82538	4.92762	0.517797	0.684098	0.966091	3.25043	0.0339095	Cranbrook	Meiosis
MSTRG.58869	26.3778	8.66816	0.68397	0.966089	1.60553	0.0339107	Cranbrook	Meiosis
MSTRG.28925	177.859	98.0072	0.682838	0.966078	0.85977	0.0339217	Cranbrook	Meiosis
MSTRG.56685	29.3413	8.39938	0.681453	0.966065	1.80458	0.033935	Cranbrook	Meiosis
MSTRG.69731	0.644772	4.67466	-0.630408	0.966063	-2.858	0.033937	Cranbrook	Meiosis
MSTRG.50846	3.03156	0.517797	0.680961	0.96606	2.5496	0.0339397	Cranbrook	Meiosis
MSTRG.78909	7.40807	1.419	0.680921	0.96606	2.38422	0.0339401	Cranbrook	Meiosis
MSTRG.97780	7.87811	0.842823	0.680523	0.966056	3.22455	0.0339442	Cranbrook	Meiosis
MSTRG.57581	60.1875	25.542	0.679504	0.96602	1.23659	0.0339803	Cranbrook	Meiosis
MSTRG.91449	110.016	49.2379	0.679378	0.966015	1.15987	0.0339847	Cranbrook	Meiosis
MSTRG.86196	153.585	78.0942	0.679206	0.966009	0.975752	0.0339908	Cranbrook	Meiosis
MSTRG.22140	1212.17	763.827	0.679108	0.966006	0.666269	0.0339942	Cranbrook	Meiosis
MSTRG.47164	178.118	79.3735	0.678776	0.965994	1.1661	0.0340059	Cranbrook	Meiosis
MSTRG.80487	0.80937	4.32658	-0.648923	0.965979	-2.41836	0.0340213	Cranbrook	Meiosis
MSTRG.59994	107.787	38.2302	0.678328	0.965978	1.4954	0.0340216	Cranbrook	Meiosis
MSTRG.31242	79.501	149.563	-0.649137	0.96597	-0.911707	0.0340295	Cranbrook	Meiosis
MSTRG.37689	5.15272	1.03559	0.67763	0.965954	2.31487	0.034046	Cranbrook	Meiosis
MSTRG.73801	479.173	998.043	-0.655044	0.965937	-1.05856	0.0340629	Cranbrook	Meiosis
MSTRG.9720	0.485623	4.40615	-0.65056	0.965932	-3.18161	0.0340677	Cranbrook	Meiosis
MSTRG.50704	0.485623	4.40615	-0.65056	0.965932	-3.18161	0.0340677	Cranbrook	Meiosis
MSTRG.68268	0.485623	3.14681	-0.650649	0.965932	-2.69598	0.0340682	Cranbrook	Meiosis
MSTRG.72676	0.650222	3.17363	-0.650725	0.965931	-2.28713	0.0340686	Cranbrook	Meiosis
MSTRG.25430	0.485623	4.66088	-0.650841	0.965931	-3.26269	0.0340692	Cranbrook	Meiosis
MSTRG.30722	1.13857	7.19623	-0.653347	0.965917	-2.66002	0.0340825	Cranbrook	Meiosis
MSTRG.98204	0.650222	3.19467	-0.653649	0.965916	-2.29667	0.0340841	Cranbrook	Meiosis
MSTRG.97818	194.49	288.938	-0.628403	0.965829	-0.571065	0.0341707	Cranbrook	Meiosis
MSTRG.88793	2.63028	0.517797	0.675362	0.965828	2.34476	0.0341721	Cranbrook	Meiosis
MSTRG.93713	63.9219	23.0169	0.674847	0.965783	1.47362	0.034217	Cranbrook	Meiosis
MSTRG.45393	419.848	276.16	0.674348	0.96574	0.604364	0.0342604	Cranbrook	Meiosis
MSTRG.76436	255.891	156.122	0.672771	0.965604	0.712857	0.0343964	Cranbrook	Meiosis
MSTRG.20833	8.75237	1.15351	0.671416	0.965449	2.92364	0.0345514	Cranbrook	Meiosis
MSTRG.62019	41.0064	7.99577	0.670651	0.965331	2.35854	0.0346692	Cranbrook	Meiosis
MSTRG.18608	51.3581	145.216	-0.625321	0.965254	-1.49954	0.0347457	Cranbrook	Meiosis
MSTRG.55806	192.893	294.351	-0.625181	0.965228	-0.609734	0.0347715	Cranbrook	Meiosis
MSTRG.82333	1.03491	5.97912	-0.625119	0.965217	-2.53042	0.0347829	Cranbrook	Meiosis
MSTRG.82386	244.29	161.164	0.669862	0.96521	0.600066	0.0347901	Cranbrook	Meiosis
MSTRG.47840	202.929	126.939	0.668423	0.964991	0.676838	0.0350087	Cranbrook	Meiosis
MSTRG.23020	139.597	72.7178	0.667974	0.964924	0.940884	0.0350764	Cranbrook	Meiosis
MSTRG.106262	10.6661	1.39603	0.667968	0.964923	2.93362	0.0350773	Cranbrook	Meiosis
MSTRG.22864	12.7373	2.67023	0.665127	0.964356	2.25402	0.0356441	Cranbrook	Meiosis
MSTRG.75827	165.316	83.8118	0.60347	0.964298	0.980004	0.0357016	Cranbrook	Meiosis
MSTRG.96055	49.8274	21.0191	0.603029	0.964275	1.24524	0.0357251	Cranbrook	Meiosis
MSTRG.10007	9.05953	2.76566	0.602779	0.964262	1.71181	0.0357383	Cranbrook	Meiosis
MSTRG.64463	6.61398	1.09291	0.604987	0.964253	2.59735	0.0357468	Cranbrook	Meiosis
MSTRG.68552	4.0664	0.517797	0.605616	0.964232	2.97329	0.0357676	Cranbrook	Meiosis
MSTRG.84194	5.97132	1.15496	0.602058	0.964224	2.37021	0.0357765	Cranbrook	Meiosis
MSTRG.11768	4.3104	0.744455	0.602004	0.964221	2.53357	0.0357793	Cranbrook	Meiosis
MSTRG.51825	31.4091	9.86457	0.60631	0.964209	1.67085	0.0357908	Cranbrook	Meiosis
MSTRG.15645	11.7203	2.32632	0.601766	0.964208	2.33289	0.0357918	Cranbrook	Meiosis
MSTRG.76755	114.745	57.7884	0.60714	0.964181	0.989582	0.0358185	Cranbrook	Meiosis
MSTRG.100112	9.35032	2.2124	0.60728	0.964177	2.0794	0.0358232	Cranbrook	Meiosis
MSTRG.19938	2.91374	0.843891	0.600965	0.964166	1.78774	0.0358338	Cranbrook	Meiosis
MSTRG.47674	110.772	64.8635	0.600367	0.964135	0.772118	0.035865	Cranbrook	Meiosis
MSTRG.83063	6.82053	1.09291	0.663986	0.964126	2.64171	0.0358743	Cranbrook	Meiosis
MSTRG.5379	252.716	167.248	0.599558	0.964093	0.595529	0.035907	Cranbrook	Meiosis
MSTRG.100260	102.751	56.9052	0.59954	0.964092	0.852514	0.0359079	Cranbrook	Meiosis
MSTRG.104510	412.21	247.612	0.599185	0.964069	0.735299	0.0359306	Cranbrook	Meiosis
MSTRG.103474	4.8835	0.865035	0.663657	0.96406	2.49709	0.0359402	Cranbrook	Meiosis
MSTRG.71418	2.4145	0.517797	0.598956	0.964041	2.22127	0.0359593	Cranbrook	Meiosis
MSTRG.56166	102.646	49.3291	0.598406	0.963972	1.05716	0.0360278	Cranbrook	Meiosis
MSTRG.97423	2.60797	0.475577	0.597977	0.963919	2.45518	0.0360811	Cranbrook	Meiosis
MSTRG.95564	228.109	142.409	0.597965	0.963917	0.679684	0.0360826	Cranbrook	Meiosis
MSTRG.34465	80.9981	30.4648	0.663	0.963917	1.41074	0.0360829	Cranbrook	Meiosis
MSTRG.59867	0.905511	6.28673	-0.61988	0.963901	-2.79551	0.0360988	Cranbrook	Meiosis
MSTRG.26677	28.8403	11.2611	0.597794	0.963896	1.35675	0.0361038	Cranbrook	Meiosis
MSTRG.50138	20.5618	5.40081	0.610654	0.963891	1.92872	0.036109	Cranbrook	Meiosis
MSTRG.40534	4.24333	0.689674	0.662706	0.963851	2.62121	0.0361494	Cranbrook	Meiosis
MSTRG.37925	103.066	47.64	0.596826	0.963777	1.11333	0.0362232	Cranbrook	Meiosis
MSTRG.9529	3.39978	0.688357	0.662334	0.963767	2.30421	0.0362333	Cranbrook	Meiosis
MSTRG.80855	51.8184	20.0258	0.612003	0.963762	1.37161	0.036238	Cranbrook	Meiosis
MSTRG.86966	105.475	56.0751	0.61217	0.963743	0.911462	0.0362567	Cranbrook	Meiosis
MSTRG.46989	4.20876	0.709501	0.612485	0.963704	2.56852	0.0362957	Cranbrook	Meiosis
MSTRG.6751	0.979419	5.66767	-0.619016	0.963638	-2.53276	0.0363618	Cranbrook	Meiosis
MSTRG.82023	260.576	184.078	0.595686	0.963637	0.501388	0.0363626	Cranbrook	Meiosis
MSTRG.33924	4.99421	0.517797	0.661621	0.963607	3.2698	0.0363934	Cranbrook	Meiosis
MSTRG.43290	4.74164	0.517797	0.661574	0.963596	3.19493	0.036404	Cranbrook	Meiosis
MSTRG.7615	54.6334	20.8483	0.595322	0.963593	1.38986	0.0364069	Cranbrook	Meiosis
MSTRG.54925	3.77448	0.517797	0.595293	0.96359	2.86582	0.0364104	Cranbrook	Meiosis
MSTRG.718	56.4483	23.5206	0.595128	0.96357	1.26301	0.0364303	Cranbrook	Meiosis
MSTRG.66699	133.167	78.056	0.595014	0.963556	0.770659	0.0364441	Cranbrook	Meiosis
MSTRG.90112	187.649	117.666	0.661149	0.963501	0.673333	0.0364988	Cranbrook	Meiosis
MSTRG.54954	206.716	119.199	0.66109	0.963488	0.794281	0.036512	Cranbrook	Meiosis
MSTRG.55940	44.9629	17.6897	0.661043	0.963477	1.34583	0.0365226	Cranbrook	Meiosis
MSTRG.97022	2.69631	0.517797	0.594478	0.963464	2.38053	0.0365362	Cranbrook	Meiosis
MSTRG.14206	0.485623	3.90268	-0.618152	0.963377	-3.00656	0.0366229	Cranbrook	Meiosis
MSTRG.80242	379.242	257.868	0.615286	0.963352	0.556489	0.0366478	Cranbrook	Meiosis
MSTRG.49595	22.622	57.3148	-0.618029	0.96334	-1.34118	0.0366599	Cranbrook	Meiosis
MSTRG.90520	1.03854	8.04357	-0.617867	0.963291	-2.95328	0.0367086	Cranbrook	Meiosis
MSTRG.69622	2.95902	0.517797	0.660115	0.963272	2.51466	0.0367285	Cranbrook	Meiosis
MSTRG.102721	81.0661	36.762	0.616944	0.963146	1.14088	0.036854	Cranbrook	Meiosis
MSTRG.51384	9.90776	2.54379	0.617122	0.963125	1.96158	0.0368751	Cranbrook	Meiosis
MSTRG.100119	46.6022	11.9763	0.617152	0.963121	1.96021	0.0368787	Cranbrook	Meiosis
MSTRG.76037	72.5569	26.9643	0.659424	0.963119	1.42806	0.0368811	Cranbrook	Meiosis
MSTRG.79094	19.8444	4.34011	0.617449	0.963086	2.19293	0.036914	Cranbrook	Meiosis
MSTRG.64929	3.33467	0.711705	0.617513	0.963078	2.22819	0.0369217	Cranbrook	Meiosis
MSTRG.98537	38.4811	11.14	0.659046	0.963038	1.78841	0.0369618	Cranbrook	Meiosis
MSTRG.55483	6.7183	1.31315	0.658319	0.962897	2.35507	0.0371031	Cranbrook	Meiosis
MSTRG.40209	30.0506	10.5891	0.590721	0.962811	1.50481	0.037189	Cranbrook	Meiosis
MSTRG.5695	3.97669	0.517797	0.61981	0.962802	2.94111	0.0371978	Cranbrook	Meiosis
MSTRG.56582	93.4152	38.8726	0.619947	0.962786	1.2649	0.0372145	Cranbrook	Meiosis
MSTRG.94061	83.8933	43.2976	0.590537	0.962777	0.954269	0.0372227	Cranbrook	Meiosis
MSTRG.87651	80.9197	38.6626	0.590474	0.962766	1.06555	0.0372345	Cranbrook	Meiosis
MSTRG.38758	2.89852	0.517797	0.657524	0.962743	2.48486	0.0372567	Cranbrook	Meiosis
MSTRG.67749	27.5392	3.88989	0.590154	0.962706	2.82369	0.0372938	Cranbrook	Meiosis
MSTRG.98973	3.00055	0.709501	0.590153	0.962706	2.08035	0.037294	Cranbrook	Meiosis
MSTRG.70815	44.4661	15.2557	0.620697	0.962696	1.54336	0.0373038	Cranbrook	Meiosis
MSTRG.72165	128.101	74.5586	0.62073	0.962693	0.780837	0.0373068	Cranbrook	Meiosis
MSTRG.28312	178.496	115.274	0.589775	0.962636	0.630823	0.0373638	Cranbrook	Meiosis
MSTRG.33182	168.966	95.5481	0.621388	0.962634	0.822433	0.0373656	Cranbrook	Meiosis
MSTRG.52941	101.055	52.867	0.621476	0.962626	0.934706	0.0373735	Cranbrook	Meiosis
MSTRG.76616	2.28259	0.517797	0.589589	0.962602	2.14021	0.0373981	Cranbrook	Meiosis
MSTRG.102039	37.8596	15.4474	0.589351	0.962558	1.2933	0.0374419	Cranbrook	Meiosis
MSTRG.102463	254.874	164.68	0.622528	0.962532	0.630116	0.0374683	Cranbrook	Meiosis
MSTRG.89067	80.951	28.6013	0.656078	0.962467	1.50097	0.0375334	Cranbrook	Meiosis
MSTRG.43510	35.2219	7.69717	0.623275	0.962464	2.19407	0.0375361	Cranbrook	Meiosis
MSTRG.101135	92.5214	44.8043	0.623344	0.962458	1.04615	0.0375424	Cranbrook	Meiosis
MSTRG.23546	4.43398	0.933474	0.655983	0.962449	2.24792	0.0375514	Cranbrook	Meiosis
MSTRG.48060	170.104	89.4183	0.588512	0.962404	0.927777	0.0375957	Cranbrook	Meiosis
MSTRG.25787	7.78087	1.52613	0.624174	0.962382	2.35005	0.0376183	Cranbrook	Meiosis
MSTRG.92920	43.7196	15.2271	0.655598	0.962375	1.52164	0.0376246	Cranbrook	Meiosis
MSTRG.82156	8.47819	2.21679	0.588148	0.962338	1.93528	0.0376623	Cranbrook	Meiosis
MSTRG.62067	4.58152	0.709501	0.625052	0.962306	2.69095	0.0376941	Cranbrook	Meiosis
MSTRG.37907	6.49743	1.02713	0.625084	0.962304	2.66124	0.0376959	Cranbrook	Meiosis
MSTRG.49710	9.47452	1.73048	0.587705	0.962257	2.45288	0.0377429	Cranbrook	Meiosis
MSTRG.75170	101.571	42.2029	0.62594	0.962256	1.26707	0.037744	Cranbrook	Meiosis
MSTRG.21660	4.34714	0.952734	0.626901	0.962202	2.18992	0.0377985	Cranbrook	Meiosis
MSTRG.29183	7.89523	1.29547	0.627014	0.962195	2.60751	0.0378049	Cranbrook	Meiosis
MSTRG.3191	193.171	114.916	0.627017	0.962195	0.749296	0.0378051	Cranbrook	Meiosis
MSTRG.94581	23.674	6.87915	0.654279	0.962162	1.783	0.0378383	Cranbrook	Meiosis
MSTRG.5526	35.9735	7.39563	0.627887	0.962145	2.28219	0.0378548	Cranbrook	Meiosis
MSTRG.82187	101.007	43.52	0.62803	0.962137	1.2147	0.0378629	Cranbrook	Meiosis
MSTRG.10537	8.44471	2.04114	0.628108	0.962133	2.04867	0.0378674	Cranbrook	Meiosis
MSTRG.102435	101.458	44.1013	0.628406	0.962115	1.20199	0.0378845	Cranbrook	Meiosis
MSTRG.18487	166.156	94.0855	0.628944	0.962084	0.820495	0.0379156	Cranbrook	Meiosis
MSTRG.36316	116.455	57.5557	0.629081	0.962077	1.01674	0.0379235	Cranbrook	Meiosis
MSTRG.34267	30.6546	7.66882	0.629161	0.962072	1.99903	0.0379282	Cranbrook	Meiosis
MSTRG.86794	3.87169	1.00911	0.586562	0.962051	1.93987	0.0379494	Cranbrook	Meiosis
MSTRG.81019	196.448	111.554	0.653399	0.96205	0.816408	0.0379505	Cranbrook	Meiosis
MSTRG.80002	53.3506	21.0403	0.630096	0.962036	1.34235	0.0379644	Cranbrook	Meiosis
MSTRG.22255	15.7658	2.7616	0.653281	0.962035	2.51322	0.0379655	Cranbrook	Meiosis
MSTRG.386	2.92521	0.517797	0.63057	0.962017	2.49808	0.0379825	Cranbrook	Meiosis
MSTRG.78561	166.283	80.3051	0.653048	0.962005	1.05008	0.037995	Cranbrook	Meiosis
MSTRG.13541	2.27431	0.429955	0.631891	0.961967	2.40317	0.0380335	Cranbrook	Meiosis
MSTRG.98445	6.69459	0.900188	0.632201	0.961955	2.8947	0.0380455	Cranbrook	Meiosis
MSTRG.5901	22.5826	4.19251	0.652547	0.961942	2.42932	0.0380582	Cranbrook	Meiosis
MSTRG.16807	59.924	26.2844	0.63308	0.96192	1.18893	0.0380797	Cranbrook	Meiosis
MSTRG.80387	15.1093	2.94846	0.652313	0.961912	2.3574	0.0380877	Cranbrook	Meiosis
MSTRG.14617	4.19311	0.517797	0.63365	0.961898	3.01756	0.0381018	Cranbrook	Meiosis
MSTRG.43348	18.4755	5.91474	0.585533	0.961885	1.64323	0.0381145	Cranbrook	Meiosis
MSTRG.103401	2.27715	0.517797	0.634027	0.961884	2.13677	0.0381159	Cranbrook	Meiosis
MSTRG.28073	3.52509	0.347462	0.634316	0.961873	3.34273	0.0381267	Cranbrook	Meiosis
MSTRG.48117	122.149	58.851	0.585437	0.96187	1.0535	0.0381297	Cranbrook	Meiosis
MSTRG.26859	318.934	220.447	0.651742	0.961841	0.532825	0.0381594	Cranbrook	Meiosis
MSTRG.68313	479.934	324.905	0.651591	0.961822	0.56282	0.0381784	Cranbrook	Meiosis
MSTRG.49546	71.5853	35.7806	0.585094	0.961817	1.00048	0.0381833	Cranbrook	Meiosis
MSTRG.81360	5.35639	0.984399	0.585039	0.961808	2.44394	0.0381918	Cranbrook	Meiosis
MSTRG.97530	54.8241	21.221	0.651477	0.961807	1.36932	0.0381926	Cranbrook	Meiosis
MSTRG.26760	2.7328	0.517797	0.651384	0.961796	2.39992	0.0382043	Cranbrook	Meiosis
MSTRG.25507	3.85773	0.709501	0.636365	0.961796	2.44288	0.0382043	Cranbrook	Meiosis
MSTRG.8150	200.927	119.68	0.636459	0.961792	0.747492	0.0382079	Cranbrook	Meiosis
MSTRG.76343	36.4419	12.5935	0.651329	0.961789	1.53292	0.0382111	Cranbrook	Meiosis
MSTRG.86686	2.229	0.517797	0.584862	0.961781	2.10594	0.0382195	Cranbrook	Meiosis
MSTRG.25982	114.944	59.2946	0.636959	0.961773	0.954957	0.038227	Cranbrook	Meiosis
MSTRG.17032	14.8393	3.83986	0.637003	0.961771	1.9503	0.0382287	Cranbrook	Meiosis
MSTRG.33596	165.99	86.7278	0.650977	0.961745	0.936527	0.038255	Cranbrook	Meiosis
MSTRG.16362	3.87956	0.865035	0.584596	0.961739	2.16506	0.0382608	Cranbrook	Meiosis
MSTRG.88176	6.01028	1.40813	0.637929	0.961736	2.09365	0.0382642	Cranbrook	Meiosis
MSTRG.52620	99.3301	45.0279	0.639457	0.961678	1.14141	0.0383223	Cranbrook	Meiosis
MSTRG.86486	199.655	139.398	0.584197	0.961677	0.518304	0.0383227	Cranbrook	Meiosis
MSTRG.34019	60.8345	25.3922	0.584181	0.961675	1.2605	0.0383252	Cranbrook	Meiosis
MSTRG.53800	7.58855	1.23176	0.639604	0.961672	2.6231	0.0383279	Cranbrook	Meiosis
MSTRG.97587	113.318	64.0829	0.63972	0.961668	0.822372	0.0383324	Cranbrook	Meiosis
MSTRG.11015	84.2375	38.3606	0.649771	0.961662	1.13484	0.0383375	Cranbrook	Meiosis
MSTRG.30632	3.16759	0.724965	0.584101	0.961662	2.1274	0.0383375	Cranbrook	Meiosis
MSTRG.75275	22.9798	4.33354	0.649507	0.961652	2.40675	0.0383485	Cranbrook	Meiosis
MSTRG.32635	112.942	44.405	0.64908	0.961634	1.34678	0.0383661	Cranbrook	Meiosis
MSTRG.43822	56.4334	14.1386	0.640621	0.961633	1.99691	0.038367	Cranbrook	Meiosis
MSTRG.50264	9.80494	2.16495	0.64905	0.961633	2.17917	0.0383673	Cranbrook	Meiosis
MSTRG.89016	7.63968	1.87058	0.583817	0.961618	2.03003	0.0383816	Cranbrook	Meiosis
MSTRG.65763	13.938	4.29511	0.583799	0.961616	1.69826	0.0383843	Cranbrook	Meiosis
MSTRG.91627	3.23206	0.517797	0.648583	0.961613	2.642	0.0383865	Cranbrook	Meiosis
MSTRG.12184	11.9855	2.01948	0.641244	0.961609	2.56924	0.0383911	Cranbrook	Meiosis
MSTRG.92759	3.89044	1.03559	0.648243	0.9616	1.90948	0.0384004	Cranbrook	Meiosis
MSTRG.23500	60.9168	17.7777	0.641911	0.961583	1.77677	0.0384171	Cranbrook	Meiosis
MSTRG.42864	29.6553	9.35629	0.642018	0.961579	1.66428	0.0384213	Cranbrook	Meiosis
MSTRG.71236	128.198	73.9783	0.642284	0.961575	0.793204	0.0384251	Cranbrook	Meiosis
MSTRG.20144	219.517	147.922	0.647544	0.961571	0.569492	0.038429	Cranbrook	Meiosis
MSTRG.96422	2.80838	0.517797	0.643419	0.96156	2.43928	0.0384401	Cranbrook	Meiosis
MSTRG.103361	2.74201	0.517797	0.643879	0.961554	2.40477	0.0384463	Cranbrook	Meiosis
MSTRG.80059	45.9816	14.175	0.645368	0.961534	1.69771	0.0384663	Cranbrook	Meiosis
MSTRG.83784	10.9966	2.45933	0.645501	0.961532	2.16071	0.0384681	Cranbrook	Meiosis
MSTRG.70191	2.78184	0.517797	0.583252	0.961531	2.42558	0.0384685	Cranbrook	Meiosis
MSTRG.779	2.66765	0.517797	0.583033	0.961498	2.36511	0.0385022	Cranbrook	Meiosis
MSTRG.76486	4.1703	13.6195	-0.611792	0.961393	-1.70745	0.0386065	Cranbrook	Meiosis
MSTRG.68374	87.9531	38.9666	0.582341	0.961392	1.1745	0.0386081	Cranbrook	Meiosis
MSTRG.89038	3.68769	0.709501	0.581931	0.96134	2.37784	0.03866	Cranbrook	Meiosis
MSTRG.72167	11.952	3.21154	0.581437	0.961291	1.89591	0.0387087	Cranbrook	Meiosis
MSTRG.89505	6.91885	1.9414	0.580419	0.961191	1.83343	0.0388087	Cranbrook	Meiosis
MSTRG.100066	6.46672	1.64334	0.580345	0.961184	1.97641	0.0388159	Cranbrook	Meiosis
MSTRG.41396	3.6995	0.517797	0.580176	0.961168	2.83687	0.0388324	Cranbrook	Meiosis
MSTRG.30053	2.72188	0.517797	0.579895	0.96114	2.39415	0.0388598	Cranbrook	Meiosis
MSTRG.20123	7.48439	1.3706	0.579841	0.961135	2.44908	0.038865	Cranbrook	Meiosis
MSTRG.89937	77.5582	34.6051	0.57942	0.961094	1.1643	0.0389059	Cranbrook	Meiosis
MSTRG.75085	24.508	7.974	0.579069	0.96106	1.61988	0.0389398	Cranbrook	Meiosis
MSTRG.95577	20.9947	6.69102	0.579067	0.96106	1.64972	0.0389401	Cranbrook	Meiosis
MSTRG.94667	74.0142	34.0416	0.579041	0.961057	1.1205	0.0389426	Cranbrook	Meiosis
MSTRG.43298	416.215	239.446	0.578471	0.961002	0.797631	0.0389976	Cranbrook	Meiosis
MSTRG.882	41.6996	15.7012	0.577756	0.960939	1.40916	0.0390608	Cranbrook	Meiosis
MSTRG.70793	190.691	119.962	0.576933	0.960906	0.668652	0.0390935	Cranbrook	Meiosis
MSTRG.81670	66.6967	29.4249	0.575827	0.960863	1.18058	0.0391372	Cranbrook	Meiosis
MSTRG.52970	125.842	68.7909	0.575815	0.960862	0.871329	0.0391377	Cranbrook	Meiosis
MSTRG.60937	4.34768	0.909943	0.575804	0.960862	2.2564	0.0391381	Cranbrook	Meiosis
MSTRG.31112	33.7718	11.9312	0.575586	0.960853	1.50109	0.0391467	Cranbrook	Meiosis
MSTRG.12695	97.2128	42.1686	0.575443	0.960848	1.20498	0.0391523	Cranbrook	Meiosis
MSTRG.96753	2.29419	0.517797	0.575393	0.960846	2.14752	0.0391543	Cranbrook	Meiosis
MSTRG.80896	85.2273	39.6207	0.575377	0.960845	1.10506	0.0391549	Cranbrook	Meiosis
MSTRG.27878	3.86865	0.865035	0.564891	0.960845	2.161	0.0391552	Cranbrook	Meiosis
MSTRG.23035	33.0129	10.6808	0.564775	0.960844	1.62801	0.0391564	Cranbrook	Meiosis
MSTRG.28832	57.5139	26.5564	0.564683	0.960843	1.11485	0.0391574	Cranbrook	Meiosis
MSTRG.65478	39.6913	12.509	0.565316	0.960842	1.66586	0.039158	Cranbrook	Meiosis
MSTRG.17875	20.467	5.48377	0.564508	0.960841	1.90006	0.0391592	Cranbrook	Meiosis
MSTRG.36475	2.13716	0.517797	0.563499	0.96083	2.04523	0.0391698	Cranbrook	Meiosis
MSTRG.86901	14.234	4.00994	0.563404	0.960829	1.82769	0.0391708	Cranbrook	Meiosis
MSTRG.10737	213.06	131.186	0.56327	0.960828	0.699646	0.0391722	Cranbrook	Meiosis
MSTRG.48285	71.2924	34.183	0.563043	0.960825	1.06047	0.0391746	Cranbrook	Meiosis
MSTRG.106179	7.05405	1.09158	0.566777	0.960822	2.69204	0.0391783	Cranbrook	Meiosis
MSTRG.96484	10.9989	2.56325	0.566927	0.96082	2.10131	0.0391804	Cranbrook	Meiosis
MSTRG.31501	8.73031	2.18165	0.566946	0.960819	2.00062	0.0391806	Cranbrook	Meiosis
MSTRG.61203	138.403	79.9623	0.574622	0.960816	0.791479	0.0391844	Cranbrook	Meiosis
MSTRG.15655	1.93704	0.517797	0.567327	0.960814	1.90339	0.039186	Cranbrook	Meiosis
MSTRG.83398	51.3695	21.1725	0.567415	0.960813	1.27872	0.0391872	Cranbrook	Meiosis
MSTRG.65148	21.2367	5.55304	0.561692	0.960811	1.93521	0.0391886	Cranbrook	Meiosis
MSTRG.64735	80.6822	44.9286	0.561448	0.960809	0.844616	0.0391911	Cranbrook	Meiosis
MSTRG.50406	3.25026	0.673331	0.560881	0.960803	2.27117	0.039197	Cranbrook	Meiosis
MSTRG.71351	24.2013	7.09453	0.574278	0.960802	1.77031	0.0391978	Cranbrook	Meiosis
MSTRG.17769	154.669	93.3864	0.574216	0.9608	0.727898	0.0392002	Cranbrook	Meiosis
MSTRG.51193	2.49649	0.517797	0.568614	0.960796	2.26944	0.0392041	Cranbrook	Meiosis
MSTRG.26941	118.132	65.7948	0.574075	0.960794	0.844355	0.0392057	Cranbrook	Meiosis
MSTRG.78914	0.485623	3.78401	-0.609985	0.960792	-2.96201	0.0392082	Cranbrook	Meiosis
MSTRG.78970	0.485623	3.78401	-0.609985	0.960792	-2.96201	0.0392082	Cranbrook	Meiosis
MSTRG.68371	43.2189	18.0909	0.560544	0.960789	1.2564	0.0392113	Cranbrook	Meiosis
MSTRG.95366	110.342	61.5561	0.570333	0.960783	0.842013	0.0392165	Cranbrook	Meiosis
MSTRG.65822	58.8597	12.0975	0.57086	0.960782	2.28257	0.0392179	Cranbrook	Meiosis
MSTRG.72691	100.318	51.7943	0.571693	0.96078	0.953718	0.0392201	Cranbrook	Meiosis
MSTRG.65106	48.1406	17.9547	0.571841	0.96078	1.42289	0.0392205	Cranbrook	Meiosis
MSTRG.64369	2.37408	0.673331	0.572119	0.960779	1.81798	0.0392212	Cranbrook	Meiosis
MSTRG.93115	3.55807	0.865035	0.572454	0.960778	2.04027	0.0392221	Cranbrook	Meiosis
MSTRG.18999	8.11008	1.94292	0.572809	0.960777	2.06149	0.0392231	Cranbrook	Meiosis
MSTRG.35946	154.678	96.8047	0.573176	0.960776	0.67612	0.039224	Cranbrook	Meiosis
MSTRG.75802	5.53644	1.22118	0.573387	0.960775	2.18068	0.0392246	Cranbrook	Meiosis
MSTRG.65515	116.562	68.7714	0.559966	0.96075	0.761216	0.0392496	Cranbrook	Meiosis
MSTRG.83350	41.125	17.7597	0.55986	0.960743	1.21141	0.0392567	Cranbrook	Meiosis
MSTRG.86836	1.63129	0.438047	0.559723	0.960734	1.89685	0.0392657	Cranbrook	Meiosis
MSTRG.88652	3.15079	0.889343	0.559588	0.960725	1.8249	0.0392746	Cranbrook	Meiosis
MSTRG.58457	123.506	66.4418	0.559235	0.960702	0.894422	0.0392978	Cranbrook	Meiosis
MSTRG.94142	84.2187	41.5445	0.558377	0.960646	1.01948	0.039354	Cranbrook	Meiosis
MSTRG.99386	112.797	63.9743	0.557838	0.960611	0.818165	0.0393891	Cranbrook	Meiosis
MSTRG.57559	99.4054	56.2563	0.557158	0.960567	0.821308	0.0394332	Cranbrook	Meiosis
MSTRG.77954	116.219	65.0392	0.557043	0.960559	0.837467	0.0394406	Cranbrook	Meiosis
MSTRG.28618	229.258	145.483	0.556682	0.960536	0.656126	0.0394639	Cranbrook	Meiosis
MSTRG.46278	303.87	194.045	0.556042	0.960462	0.647062	0.0395378	Cranbrook	Meiosis
MSTRG.55805	58.7546	26.5959	0.555953	0.960449	1.1435	0.0395506	Cranbrook	Meiosis
MSTRG.62034	4.41311	0.904455	0.555817	0.96043	2.28668	0.03957	Cranbrook	Meiosis
MSTRG.93927	80.0744	43.8852	0.555741	0.960419	0.867608	0.0395808	Cranbrook	Meiosis
MSTRG.92273	14.1824	5.05635	0.55567	0.960409	1.48793	0.0395909	Cranbrook	Meiosis
MSTRG.63672	155.728	99.4481	0.554992	0.960313	0.647013	0.0396869	Cranbrook	Meiosis
MSTRG.9111	8.04716	1.52962	0.554162	0.960196	2.39531	0.0398039	Cranbrook	Meiosis
MSTRG.82715	5.32042	1.4596	0.553926	0.960163	1.86597	0.039837	Cranbrook	Meiosis
MSTRG.70803	35.4962	15.9483	0.552962	0.960028	1.15426	0.0399717	Cranbrook	Meiosis
MSTRG.2288	3.45414	0.753408	0.55285	0.960013	2.19682	0.0399873	Cranbrook	Meiosis
MSTRG.76960	10.928	2.04533	0.552577	0.959975	2.41763	0.0400251	Cranbrook	Meiosis
MSTRG.3488	3.03745	0.517797	0.552413	0.959952	2.5524	0.0400479	Cranbrook	Meiosis
MSTRG.45942	227.913	145.755	0.552377	0.959947	0.644942	0.040053	Cranbrook	Meiosis
MSTRG.5373	63.1823	29.2571	0.552328	0.95994	1.11073	0.0400596	Cranbrook	Meiosis
MSTRG.64615	2.37498	0.517797	0.551989	0.95988	2.19746	0.0401204	Cranbrook	Meiosis
MSTRG.97600	3.22114	0.865035	0.551802	0.959841	1.89674	0.0401595	Cranbrook	Meiosis
MSTRG.84016	8.0588	1.52613	0.551623	0.959803	2.40069	0.0401968	Cranbrook	Meiosis
MSTRG.39693	2.27892	0.517797	0.55162	0.959803	2.13789	0.0401974	Cranbrook	Meiosis
MSTRG.102727	0.485623	3.76891	-0.606925	0.959773	-2.95624	0.0402268	Cranbrook	Meiosis
MSTRG.63932	2.93554	0.688357	0.550335	0.959536	2.0924	0.0404642	Cranbrook	Meiosis
MSTRG.16792	29.311	10.7208	0.549696	0.959404	1.45103	0.0405957	Cranbrook	Meiosis
MSTRG.86853	24.8676	8.59426	0.549355	0.959334	1.53282	0.0406659	Cranbrook	Meiosis
MSTRG.30279	41.0452	16.4955	0.549266	0.959316	1.31514	0.0406841	Cranbrook	Meiosis
MSTRG.10490	16.0258	3.95398	0.549172	0.959297	2.01902	0.0407032	Cranbrook	Meiosis
MSTRG.3504	148.97	94.2632	0.549096	0.959281	0.660251	0.0407188	Cranbrook	Meiosis
MSTRG.26942	127.251	75.7491	0.548822	0.959225	0.748375	0.0407748	Cranbrook	Meiosis
MSTRG.51309	2.05422	0.359446	0.548727	0.959206	2.51474	0.0407942	Cranbrook	Meiosis
MSTRG.34068	0.812098	3.40562	-0.605282	0.959194	-2.06819	0.0408055	Cranbrook	Meiosis
MSTRG.90633	70.531	35.0164	0.548488	0.959157	1.01023	0.0408428	Cranbrook	Meiosis
MSTRG.99000	25.5148	9.70978	0.548162	0.959091	1.39383	0.0409092	Cranbrook	Meiosis
MSTRG.6069	130.267	77.5893	0.547972	0.959052	0.747539	0.0409476	Cranbrook	Meiosis
MSTRG.70350	16.4429	4.73866	0.54768	0.958981	1.79491	0.0410192	Cranbrook	Meiosis
MSTRG.53021	0.644772	3.80684	-0.604514	0.958926	-2.56173	0.0410736	Cranbrook	Meiosis
MSTRG.3994	22.5701	7.74928	0.547419	0.958913	1.54228	0.0410866	Cranbrook	Meiosis
MSTRG.96145	49.142	20.5166	0.546943	0.958791	1.26017	0.041209	Cranbrook	Meiosis
MSTRG.103717	2.13425	0.517797	0.546613	0.958706	2.04327	0.0412938	Cranbrook	Meiosis
MSTRG.97691	2.06566	0.517797	0.545827	0.958506	1.99614	0.0414944	Cranbrook	Meiosis
MSTRG.17420	27.0133	8.05941	0.545121	0.958327	1.74492	0.0416734	Cranbrook	Meiosis
MSTRG.27753	17.3328	5.81932	0.54505	0.958309	1.57458	0.0416915	Cranbrook	Meiosis
MSTRG.85830	82.3417	42.1772	0.544231	0.958102	0.965159	0.0418981	Cranbrook	Meiosis
MSTRG.13449	1.295	6.89053	-0.602231	0.958101	-2.41166	0.0418987	Cranbrook	Meiosis
MSTRG.4578	0.485623	3.33243	-0.602163	0.958075	-2.77867	0.0419253	Cranbrook	Meiosis
MSTRG.65016	1.12494	5.46547	-0.601569	0.957843	-2.28049	0.0421569	Cranbrook	Meiosis
MSTRG.37739	2.61179	0.673331	0.500678	0.957362	1.95565	0.0426379	Cranbrook	Meiosis
MSTRG.94676	38.9479	17.249	0.501337	0.957352	1.17503	0.0426482	Cranbrook	Meiosis
MSTRG.24480	118.233	65.6249	0.501375	0.95735	0.849314	0.0426497	Cranbrook	Meiosis
MSTRG.93544	3.86319	0.984399	0.501522	0.957345	1.97248	0.0426554	Cranbrook	Meiosis
MSTRG.90037	12.9646	4.79697	0.500328	0.957343	1.43438	0.0426572	Cranbrook	Meiosis
MSTRG.101286	40.5253	17.0648	0.501665	0.957339	1.2478	0.042661	Cranbrook	Meiosis
MSTRG.6068	102.456	63.3197	0.501745	0.957336	0.694272	0.0426642	Cranbrook	Meiosis
MSTRG.80359	187.197	128.061	0.501817	0.957333	0.547722	0.042667	Cranbrook	Meiosis
MSTRG.75805	2.25535	0.673331	0.500058	0.957328	1.74396	0.0426721	Cranbrook	Meiosis
MSTRG.59250	4.50525	1.1761	0.500045	0.957327	1.93759	0.0426729	Cranbrook	Meiosis
MSTRG.52537	23.9908	5.79009	0.502563	0.957304	2.05082	0.0426964	Cranbrook	Meiosis
MSTRG.98073	94.2735	51.0242	0.502712	0.957298	0.885669	0.0427023	Cranbrook	Meiosis
MSTRG.51877	115.133	67.2687	0.4995	0.957297	0.775298	0.0427029	Cranbrook	Meiosis
MSTRG.80722	5.91018	1.48717	0.50282	0.957293	1.99063	0.0427066	Cranbrook	Meiosis
MSTRG.7870	26.8766	10.278	0.541058	0.957285	1.38679	0.0427148	Cranbrook	Meiosis
MSTRG.13012	17.4825	7.29145	0.503221	0.957277	1.26163	0.0427225	Cranbrook	Meiosis
MSTRG.60433	4.50127	1.02842	0.503603	0.957262	2.1299	0.0427377	Cranbrook	Meiosis
MSTRG.18290	17.2071	3.72049	0.498846	0.957261	2.20944	0.0427387	Cranbrook	Meiosis
MSTRG.71656	2.77366	0.517797	0.503744	0.957257	2.42133	0.0427433	Cranbrook	Meiosis
MSTRG.73078	34.1062	13.9658	0.498731	0.957255	1.28813	0.042745	Cranbrook	Meiosis
MSTRG.71149	32.8633	11.1829	0.49865	0.957251	1.55519	0.0427494	Cranbrook	Meiosis
MSTRG.10591	148.245	93.9943	0.503913	0.95725	0.657337	0.0427501	Cranbrook	Meiosis
MSTRG.93634	16.6174	5.76103	0.503989	0.957247	1.52829	0.0427531	Cranbrook	Meiosis
MSTRG.98434	42.0546	18.7659	0.498566	0.957246	1.16415	0.042754	Cranbrook	Meiosis
MSTRG.80784	179.063	112.886	0.498515	0.957243	0.665599	0.0427568	Cranbrook	Meiosis
MSTRG.60961	1.88278	0.517797	0.498311	0.957232	1.8624	0.0427679	Cranbrook	Meiosis
MSTRG.39178	10.6674	4.11233	0.504804	0.957214	1.37518	0.0427859	Cranbrook	Meiosis
MSTRG.43843	3.88499	1.34666	0.504836	0.957213	1.52852	0.0427871	Cranbrook	Meiosis
MSTRG.99766	75.5917	123.579	-0.599932	0.95721	-0.70913	0.04279	Cranbrook	Meiosis
MSTRG.10853	84.0077	44.6234	0.497854	0.957207	0.912721	0.0427928	Cranbrook	Meiosis
MSTRG.59114	0.971253	5.97124	-0.599902	0.957199	-2.62011	0.0428013	Cranbrook	Meiosis
MSTRG.101716	7.85474	2.23558	0.505148	0.957199	1.81291	0.0428013	Cranbrook	Meiosis
MSTRG.62828	3.74348	0.884475	0.505173	0.957196	2.08149	0.0428037	Cranbrook	Meiosis
MSTRG.64690	146.665	91.9821	0.505382	0.957176	0.673099	0.0428238	Cranbrook	Meiosis
MSTRG.80169	98.451	59.8226	0.497263	0.957175	0.718715	0.0428247	Cranbrook	Meiosis
MSTRG.96964	2.53532	0.517797	0.505429	0.957172	2.29171	0.0428283	Cranbrook	Meiosis
MSTRG.76318	149.37	96.6803	0.505564	0.957159	0.627594	0.0428413	Cranbrook	Meiosis
MSTRG.81197	2.70064	0.517797	0.49679	0.95715	2.38284	0.0428502	Cranbrook	Meiosis
MSTRG.43276	14.3534	5.83016	0.505677	0.957148	1.29979	0.0428523	Cranbrook	Meiosis
MSTRG.43983	130.891	83.9075	0.540507	0.957144	0.641497	0.0428556	Cranbrook	Meiosis
MSTRG.58481	198.346	139.666	0.505734	0.957142	0.506034	0.0428577	Cranbrook	Meiosis
MSTRG.22342	126.366	75.7475	0.496527	0.957132	0.738336	0.042868	Cranbrook	Meiosis
MSTRG.92167	6.86512	1.43643	0.505894	0.957127	2.25679	0.0428733	Cranbrook	Meiosis
MSTRG.38627	11.9559	2.41387	0.505935	0.957123	2.3083	0.0428773	Cranbrook	Meiosis
MSTRG.94828	146.364	94.4118	0.49641	0.957113	0.632525	0.0428865	Cranbrook	Meiosis
MSTRG.5836	89.7537	50.4377	0.506148	0.957102	0.831469	0.0428978	Cranbrook	Meiosis
MSTRG.24837	10.8517	2.62357	0.496303	0.957097	2.04832	0.0429033	Cranbrook	Meiosis
MSTRG.41209	41.5593	18.747	0.506223	0.957095	1.14851	0.0429051	Cranbrook	Meiosis
MSTRG.72230	3.15194	0.869562	0.49628	0.957093	1.85788	0.042907	Cranbrook	Meiosis
MSTRG.87321	55.2146	23.5615	0.506619	0.957056	1.22862	0.0429436	Cranbrook	Meiosis
MSTRG.41020	23.1991	6.08433	0.506696	0.957049	1.9309	0.0429511	Cranbrook	Meiosis
MSTRG.80008	11.0031	3.78605	0.506878	0.957031	1.53915	0.0429688	Cranbrook	Meiosis
MSTRG.76968	45.7936	22.2249	0.507345	0.956986	1.04297	0.0430144	Cranbrook	Meiosis
MSTRG.55225	53.2373	23.9762	0.507379	0.956982	1.15084	0.0430178	Cranbrook	Meiosis
MSTRG.18715	58.34	25.0637	0.50743	0.956977	1.21889	0.0430227	Cranbrook	Meiosis
MSTRG.100655	144.366	88.058	0.539806	0.956966	0.713202	0.0430339	Cranbrook	Meiosis
MSTRG.58224	160.024	101.786	0.507572	0.956963	0.652752	0.0430367	Cranbrook	Meiosis
MSTRG.35601	5.92607	1.49608	0.507645	0.956956	1.98589	0.0430438	Cranbrook	Meiosis
MSTRG.17900	96.5709	55.5584	0.507679	0.956953	0.797583	0.0430471	Cranbrook	Meiosis
MSTRG.27394	225.596	142.632	0.5078	0.956941	0.661441	0.0430591	Cranbrook	Meiosis
MSTRG.16866	49.0813	22.833	0.508001	0.956921	1.10406	0.0430788	Cranbrook	Meiosis
MSTRG.88056	2.60316	0.734399	0.495156	0.956917	1.82563	0.0430833	Cranbrook	Meiosis
MSTRG.97415	2.5791	0.673331	0.539565	0.956905	1.93748	0.0430952	Cranbrook	Meiosis
MSTRG.41813	1.94249	0.673331	0.494989	0.956891	1.52852	0.0431095	Cranbrook	Meiosis
MSTRG.61439	22.6624	9.64924	0.508329	0.956889	1.23181	0.0431111	Cranbrook	Meiosis
MSTRG.57903	3.89043	1.1761	0.494916	0.956879	1.72592	0.0431207	Cranbrook	Meiosis
MSTRG.77214	2.6009	0.709501	0.494866	0.956871	1.87413	0.0431286	Cranbrook	Meiosis
MSTRG.74564	10.4054	2.1839	0.508665	0.956856	2.25235	0.0431443	Cranbrook	Meiosis
MSTRG.92098	21.7988	7.09064	0.539315	0.956843	1.62026	0.0431574	Cranbrook	Meiosis
MSTRG.84324	14.2386	2.79135	0.50938	0.956785	2.35077	0.0432153	Cranbrook	Meiosis
MSTRG.49127	18.8567	6.52943	0.509584	0.956759	1.53005	0.043241	Cranbrook	Meiosis
MSTRG.85647	9.09268	2.46208	0.494107	0.956754	1.88483	0.0432465	Cranbrook	Meiosis
MSTRG.81361	69.5062	33.1462	0.494019	0.95674	1.0683	0.0432602	Cranbrook	Meiosis
MSTRG.14943	84.7524	46.8834	0.509742	0.956739	0.854178	0.0432613	Cranbrook	Meiosis
MSTRG.28102	59.6288	24.3619	0.538819	0.956731	1.29138	0.0432686	Cranbrook	Meiosis
MSTRG.32386	9.23881	2.29557	0.493678	0.956687	2.00885	0.0433128	Cranbrook	Meiosis
MSTRG.21630	2.5115	0.742857	0.493673	0.956686	1.75739	0.0433135	Cranbrook	Meiosis
MSTRG.419	1.81123	0.517797	0.493421	0.956648	1.80651	0.0433525	Cranbrook	Meiosis
MSTRG.52274	63.5029	27.5662	0.53842	0.956642	1.20392	0.0433576	Cranbrook	Meiosis
MSTRG.96918	22.4735	8.76534	0.493375	0.956641	1.35834	0.0433594	Cranbrook	Meiosis
MSTRG.60641	162.012	90.5468	0.538248	0.956604	0.839362	0.0433959	Cranbrook	Meiosis
MSTRG.4992	98.2699	58.623	0.492943	0.956574	0.745284	0.0434258	Cranbrook	Meiosis
MSTRG.15106	3.05925	0.709501	0.511083	0.956565	2.1083	0.0434353	Cranbrook	Meiosis
MSTRG.78714	2.57364	0.709501	0.492855	0.956561	1.85894	0.0434394	Cranbrook	Meiosis
MSTRG.21206	42.208	18.5806	0.511229	0.956546	1.18372	0.0434542	Cranbrook	Meiosis
MSTRG.79371	10.2871	2.65702	0.492695	0.956536	1.95295	0.0434639	Cranbrook	Meiosis
MSTRG.66282	151.827	77.9639	0.537905	0.956528	0.961554	0.0434722	Cranbrook	Meiosis
MSTRG.85642	3.86167	1.17196	0.492585	0.956519	1.7203	0.0434808	Cranbrook	Meiosis
MSTRG.29279	3.57512	0.892259	0.537827	0.956511	2.00246	0.0434895	Cranbrook	Meiosis
MSTRG.93548	21.8075	9.18716	0.511567	0.956502	1.24713	0.0434985	Cranbrook	Meiosis
MSTRG.65400	1.79525	0.517797	0.492398	0.956491	1.79373	0.0435093	Cranbrook	Meiosis
MSTRG.27245	36.6985	14.75	0.537707	0.956484	1.31501	0.0435162	Cranbrook	Meiosis
MSTRG.17997	52.3709	24.7999	0.511758	0.956477	1.07843	0.0435235	Cranbrook	Meiosis
MSTRG.104086	86.4075	49.2692	0.537484	0.956434	0.81047	0.0435657	Cranbrook	Meiosis
MSTRG.15611	57.9528	31.2617	0.492069	0.956419	0.890481	0.0435814	Cranbrook	Meiosis
MSTRG.96140	14.0336	3.72843	0.512358	0.956398	1.91224	0.0436023	Cranbrook	Meiosis
MSTRG.51515	24.7322	7.74529	0.512545	0.956373	1.675	0.043627	Cranbrook	Meiosis
MSTRG.37361	224.494	122.68	0.537174	0.956366	0.871779	0.043634	Cranbrook	Meiosis
MSTRG.29918	11.7313	3.05364	0.512651	0.956359	1.94176	0.0436409	Cranbrook	Meiosis
MSTRG.24499	161.957	107.029	0.53714	0.956358	0.597603	0.0436415	Cranbrook	Meiosis
MSTRG.9512	24.3646	8.72012	0.51288	0.956329	1.48237	0.0436712	Cranbrook	Meiosis
MSTRG.51321	37.193	18.5261	0.491614	0.956303	1.00547	0.0436968	Cranbrook	Meiosis
MSTRG.5675	3.16207	0.709501	0.513103	0.956299	2.15599	0.0437008	Cranbrook	Meiosis
MSTRG.34103	903.775	1492.97	-0.597709	0.956289	-0.724146	0.0437107	Cranbrook	Meiosis
MSTRG.1586	227.444	155.927	0.513253	0.956279	0.544641	0.0437207	Cranbrook	Meiosis
MSTRG.4370	5.82204	1.80715	0.491508	0.956276	1.68781	0.0437237	Cranbrook	Meiosis
MSTRG.31877	45.0193	19.0633	0.513596	0.956234	1.23974	0.0437663	Cranbrook	Meiosis
MSTRG.60973	51.4278	25.3823	0.490998	0.956148	1.01873	0.0438524	Cranbrook	Meiosis
MSTRG.53089	139.478	82.7897	0.514288	0.956144	0.752517	0.0438556	Cranbrook	Meiosis
MSTRG.22143	23.0294	8.04255	0.51434	0.956138	1.51775	0.0438623	Cranbrook	Meiosis
MSTRG.75763	136.688	88.7092	0.514484	0.956119	0.623731	0.043881	Cranbrook	Meiosis
MSTRG.3118	7.72637	2.18165	0.490848	0.95611	1.82437	0.0438901	Cranbrook	Meiosis
MSTRG.41788	6.10219	1.29547	0.514927	0.956062	2.23585	0.0439383	Cranbrook	Meiosis
MSTRG.13734	88.133	47.2487	0.515013	0.956051	0.89941	0.0439494	Cranbrook	Meiosis
MSTRG.3252	3.41408	0.749932	0.535711	0.956045	2.18667	0.043955	Cranbrook	Meiosis
MSTRG.72317	97.5613	52.9692	0.515159	0.956032	0.881155	0.0439685	Cranbrook	Meiosis
MSTRG.85150	145.235	95.1514	0.490503	0.956023	0.610092	0.0439767	Cranbrook	Meiosis
MSTRG.23530	63.7317	35.5316	0.490476	0.956016	0.842908	0.0439836	Cranbrook	Meiosis
MSTRG.54733	113.395	70.8428	0.51551	0.955986	0.678661	0.0440141	Cranbrook	Meiosis
MSTRG.89207	27.8159	11.4739	0.490262	0.955963	1.27755	0.0440372	Cranbrook	Meiosis
MSTRG.74805	9.31106	2.59562	0.49017	0.95594	1.84286	0.0440601	Cranbrook	Meiosis
MSTRG.53093	300.365	194.073	0.51591	0.955934	0.630112	0.0440663	Cranbrook	Meiosis
MSTRG.77985	3.52853	0.865035	0.515912	0.955933	2.02824	0.0440665	Cranbrook	Meiosis
MSTRG.45332	11.7097	3.20329	0.515985	0.955924	1.87008	0.044076	Cranbrook	Meiosis
MSTRG.21655	10.7904	2.87347	0.535111	0.955914	1.90889	0.0440856	Cranbrook	Meiosis
MSTRG.47855	1.91646	0.517797	0.489893	0.955871	1.88798	0.0441293	Cranbrook	Meiosis
MSTRG.91610	76.4304	34.4746	0.516445	0.955864	1.14861	0.0441363	Cranbrook	Meiosis
MSTRG.82567	31.4213	11.2675	0.534667	0.955848	1.47957	0.0441519	Cranbrook	Meiosis
MSTRG.82298	125.007	72.5032	0.489755	0.955836	0.785895	0.0441636	Cranbrook	Meiosis
MSTRG.6105	100.218	57.7222	0.516704	0.95583	0.795947	0.0441703	Cranbrook	Meiosis
MSTRG.3277	6.77148	1.47632	0.516772	0.955821	2.19747	0.0441793	Cranbrook	Meiosis
MSTRG.8805	35.5205	16.2353	0.534463	0.955819	1.12951	0.0441807	Cranbrook	Meiosis
MSTRG.71868	4.79946	1.02948	0.516815	0.955815	2.22096	0.0441849	Cranbrook	Meiosis
MSTRG.43539	92.0687	51.9459	0.5344	0.95581	0.825703	0.0441896	Cranbrook	Meiosis
MSTRG.46724	13.0426	3.64293	0.517027	0.955787	1.84006	0.0442129	Cranbrook	Meiosis
MSTRG.59275	8.35464	2.39074	0.517107	0.955777	1.80512	0.0442235	Cranbrook	Meiosis
MSTRG.78699	49.0545	23.1804	0.489405	0.955749	1.08148	0.0442509	Cranbrook	Meiosis
MSTRG.21758	109.559	63.5544	0.489394	0.955746	0.785643	0.0442535	Cranbrook	Meiosis
MSTRG.91224	38.7986	16.7541	0.517339	0.955746	1.21149	0.0442541	Cranbrook	Meiosis
MSTRG.25905	3.3613	1.03559	0.489321	0.955728	1.69856	0.0442717	Cranbrook	Meiosis
MSTRG.23223	14.3284	4.04552	0.517477	0.955728	1.82448	0.0442723	Cranbrook	Meiosis
MSTRG.23561	12.9582	4.15461	0.5338	0.955726	1.64108	0.0442743	Cranbrook	Meiosis
MSTRG.52805	140.887	91.8629	0.517495	0.955725	0.616988	0.0442748	Cranbrook	Meiosis
MSTRG.45208	131.319	81.4157	0.489285	0.955719	0.689696	0.0442806	Cranbrook	Meiosis
MSTRG.69843	52.1762	20.8792	0.517781	0.955687	1.32133	0.0443126	Cranbrook	Meiosis
MSTRG.75775	67.8519	32.8473	0.517785	0.955687	1.04661	0.0443131	Cranbrook	Meiosis
MSTRG.31232	2.44623	0.673331	0.489062	0.955664	1.86117	0.044336	Cranbrook	Meiosis
MSTRG.50164	9.04863	2.838	0.51816	0.955644	1.67282	0.044356	Cranbrook	Meiosis
MSTRG.89765	2.90831	0.709501	0.488774	0.955593	2.0353	0.0444072	Cranbrook	Meiosis
MSTRG.93295	135.187	87.2243	0.532841	0.955591	0.632159	0.0444087	Cranbrook	Meiosis
MSTRG.59536	4.82354	1.02948	0.532841	0.955591	2.22818	0.0444087	Cranbrook	Meiosis
MSTRG.95463	59.3075	29.5916	0.518696	0.955591	1.00303	0.0444093	Cranbrook	Meiosis
MSTRG.56981	88.0385	44.5065	0.518742	0.955586	0.984118	0.0444139	Cranbrook	Meiosis
MSTRG.96415	99.5335	60.6415	0.488726	0.955581	0.714876	0.0444192	Cranbrook	Meiosis
MSTRG.96782	43.6357	19.8416	0.488707	0.955576	1.13698	0.0444239	Cranbrook	Meiosis
MSTRG.23562	1.88515	0.517797	0.518858	0.955575	1.86422	0.0444254	Cranbrook	Meiosis
MSTRG.51944	173.931	114.796	0.532458	0.955538	0.599434	0.0444621	Cranbrook	Meiosis
MSTRG.74694	13.6569	3.85231	0.532435	0.955535	1.82584	0.0444653	Cranbrook	Meiosis
MSTRG.54318	3.70847	0.846714	0.519338	0.955527	2.13088	0.0444733	Cranbrook	Meiosis
MSTRG.104324	1.91222	0.517797	0.519408	0.95552	1.88479	0.0444803	Cranbrook	Meiosis
MSTRG.55124	0.650222	5.12291	-0.59595	0.955502	-2.97796	0.0444983	Cranbrook	Meiosis
MSTRG.5166	9.60856	2.05988	0.488381	0.955496	2.22176	0.0445043	Cranbrook	Meiosis
MSTRG.10914	11.6332	4.07004	0.532131	0.955492	1.51513	0.0445076	Cranbrook	Meiosis
MSTRG.4248	85.1427	40.9669	0.519733	0.955487	1.05542	0.0445129	Cranbrook	Meiosis
MSTRG.65396	122.095	70.2846	0.519869	0.955473	0.796725	0.0445266	Cranbrook	Meiosis
MSTRG.18676	36.712	13.549	0.519872	0.955473	1.43807	0.0445269	Cranbrook	Meiosis
MSTRG.55586	53.5926	26.1953	0.531983	0.955472	1.03272	0.0445281	Cranbrook	Meiosis
MSTRG.1360	23.926	9.38652	0.519951	0.955465	1.34991	0.0445348	Cranbrook	Meiosis
MSTRG.78047	2.21296	0.517797	0.48823	0.955458	2.09552	0.0445416	Cranbrook	Meiosis
MSTRG.72398	16.5261	5.14411	0.520588	0.955401	1.68375	0.044599	Cranbrook	Meiosis
MSTRG.57143	2.74095	0.673331	0.52062	0.955398	2.02529	0.0446022	Cranbrook	Meiosis
MSTRG.89114	3.24839	11.3671	-0.595696	0.955389	-1.80706	0.0446111	Cranbrook	Meiosis
MSTRG.36621	41.7854	21.0987	0.48796	0.955388	0.985843	0.0446118	Cranbrook	Meiosis
MSTRG.10917	22.6182	9.07523	0.520839	0.955376	1.31748	0.0446244	Cranbrook	Meiosis
MSTRG.73711	107.76	69.1847	0.487911	0.955372	0.639293	0.0446277	Cranbrook	Meiosis
MSTRG.50440	2.4472	0.673331	0.487896	0.955367	1.86174	0.0446328	Cranbrook	Meiosis
MSTRG.62090	20.1083	7.05689	0.520986	0.955361	1.51069	0.0446393	Cranbrook	Meiosis
MSTRG.79273	237.409	156.735	0.521047	0.955355	0.59905	0.0446455	Cranbrook	Meiosis
MSTRG.95539	33.8138	12.5429	0.521307	0.955328	1.43074	0.0446719	Cranbrook	Meiosis
MSTRG.70571	78.8699	38.9489	0.521448	0.955314	1.01789	0.0446863	Cranbrook	Meiosis
MSTRG.40238	70.2517	36.7785	0.530487	0.955291	0.93367	0.0447087	Cranbrook	Meiosis
MSTRG.98421	23.6055	5.05957	0.521675	0.955291	2.22203	0.0447094	Cranbrook	Meiosis
MSTRG.25856	24.1672	9.82805	0.521701	0.955288	1.29808	0.044712	Cranbrook	Meiosis
MSTRG.44774	221.238	151.116	0.52184	0.955274	0.549943	0.0447263	Cranbrook	Meiosis
MSTRG.6569	29.3899	12.648	0.521932	0.955264	1.21641	0.0447356	Cranbrook	Meiosis
MSTRG.85645	23.3895	8.04849	0.529778	0.955255	1.53907	0.0447455	Cranbrook	Meiosis
MSTRG.60162	20.2872	7.31316	0.487538	0.95525	1.472	0.04475	Cranbrook	Meiosis
MSTRG.90191	36.2749	15.3239	0.522173	0.95524	1.24318	0.0447602	Cranbrook	Meiosis
MSTRG.40059	3.05374	0.517797	0.529331	0.955231	2.56012	0.0447686	Cranbrook	Meiosis
MSTRG.91287	155.561	87.3597	0.529269	0.955228	0.832437	0.0447718	Cranbrook	Meiosis
MSTRG.59825	2.0962	0.517797	0.52248	0.955225	2.01732	0.0447747	Cranbrook	Meiosis
MSTRG.98330	1.6242	0.517797	0.522704	0.955218	1.64927	0.0447823	Cranbrook	Meiosis
MSTRG.57422	81.1975	37.7699	0.522943	0.95521	1.1042	0.0447903	Cranbrook	Meiosis
MSTRG.104006	32.6169	13.352	0.523006	0.955208	1.28856	0.0447925	Cranbrook	Meiosis
MSTRG.54571	20.7254	8.6804	0.487406	0.955207	1.25557	0.0447932	Cranbrook	Meiosis
MSTRG.83272	2.09283	0.517797	0.523037	0.955206	2.015	0.0447935	Cranbrook	Meiosis
MSTRG.23605	2.52527	0.517797	0.52336	0.955196	2.28598	0.0448044	Cranbrook	Meiosis
MSTRG.69760	90.768	55.0652	0.523377	0.955195	0.721042	0.044805	Cranbrook	Meiosis
MSTRG.42677	31.8471	7.26483	0.528573	0.955192	2.13216	0.0448076	Cranbrook	Meiosis
MSTRG.69349	23.2803	6.49473	0.52352	0.95519	1.84177	0.0448098	Cranbrook	Meiosis
MSTRG.45164	3.72652	0.864555	0.528484	0.955188	2.1078	0.0448122	Cranbrook	Meiosis
MSTRG.10672	35.9091	14.3161	0.523683	0.955185	1.32671	0.0448154	Cranbrook	Meiosis
MSTRG.78860	4.20873	1.1761	0.527882	0.955157	1.83937	0.044843	Cranbrook	Meiosis
MSTRG.2584	19.9721	6.11094	0.5245	0.955157	1.70852	0.0448432	Cranbrook	Meiosis
MSTRG.98432	1.6133	0.517797	0.524978	0.95514	1.63955	0.0448596	Cranbrook	Meiosis
MSTRG.52359	91.0793	50.55	0.525071	0.955137	0.849412	0.0448628	Cranbrook	Meiosis
MSTRG.95933	1.60752	0.517797	0.525218	0.955132	1.63438	0.0448678	Cranbrook	Meiosis
MSTRG.36221	5.5419	1.26347	0.527194	0.955122	2.13299	0.044878	Cranbrook	Meiosis
MSTRG.9279	2.12344	0.517797	0.525569	0.95512	2.03595	0.0448799	Cranbrook	Meiosis
MSTRG.89655	32.1412	13.9697	0.48686	0.955028	1.20212	0.0449715	Cranbrook	Meiosis
MSTRG.94894	211.282	148.315	0.48661	0.954947	0.510504	0.0450532	Cranbrook	Meiosis
MSTRG.2215	73.8318	35.8847	0.486401	0.954879	1.04087	0.045121	Cranbrook	Meiosis
MSTRG.99760	1.77516	0.517797	0.486308	0.954849	1.77749	0.0451511	Cranbrook	Meiosis
MSTRG.20624	11.2658	3.75897	0.486144	0.954796	1.58355	0.0452042	Cranbrook	Meiosis
MSTRG.38231	122.279	74.853	0.485955	0.954735	0.708043	0.0452653	Cranbrook	Meiosis
MSTRG.36800	4.35762	19.5384	-0.594097	0.954659	-2.1647	0.0453411	Cranbrook	Meiosis
MSTRG.76532	2.9083	1.03559	0.485514	0.954592	1.48971	0.0454078	Cranbrook	Meiosis
MSTRG.100945	30.3725	13.8705	0.485441	0.954569	1.13075	0.0454312	Cranbrook	Meiosis
MSTRG.41787	5.92668	1.29547	0.485379	0.954549	2.19375	0.0454513	Cranbrook	Meiosis
MSTRG.48800	11.8006	3.76929	0.485348	0.954539	1.64649	0.0454611	Cranbrook	Meiosis
MSTRG.48511	118.962	79.4898	0.485225	0.954499	0.581661	0.0455009	Cranbrook	Meiosis
MSTRG.74894	21.5822	8.28476	0.485191	0.954488	1.38131	0.0455118	Cranbrook	Meiosis
MSTRG.14431	106.817	58.2313	0.485049	0.954443	0.875273	0.0455574	Cranbrook	Meiosis
MSTRG.40847	62.5676	32.5603	0.484758	0.95435	0.942301	0.0456504	Cranbrook	Meiosis
MSTRG.47205	1.76699	0.517797	0.484627	0.954308	1.77084	0.0456924	Cranbrook	Meiosis
MSTRG.34358	54.0459	25.0962	0.484443	0.954249	1.10671	0.0457514	Cranbrook	Meiosis
MSTRG.75745	75.9462	42.2182	0.484207	0.954174	0.847111	0.0458265	Cranbrook	Meiosis
MSTRG.28298	28.9477	11.8568	0.484143	0.954153	1.28774	0.0458469	Cranbrook	Meiosis
MSTRG.94271	1.74985	0.327024	0.484135	0.95415	2.41977	0.0458495	Cranbrook	Meiosis
MSTRG.7112	60.5864	32.2602	0.484079	0.954133	0.909235	0.0458674	Cranbrook	Meiosis
MSTRG.50635	4.64803	1.1761	0.484076	0.954132	1.98261	0.0458684	Cranbrook	Meiosis
MSTRG.42508	91.2231	57.0271	0.483963	0.954096	0.67775	0.0459044	Cranbrook	Meiosis
MSTRG.64941	25.8764	4.91434	0.483928	0.954085	2.39657	0.0459153	Cranbrook	Meiosis
MSTRG.88711	48.9996	23.3948	0.483926	0.954084	1.06658	0.0459162	Cranbrook	Meiosis
MSTRG.15986	136.682	87.0019	0.483899	0.954075	0.651705	0.0459246	Cranbrook	Meiosis
MSTRG.5148	1.77245	0.517797	0.483854	0.954061	1.77529	0.045939	Cranbrook	Meiosis
MSTRG.26072	4.54337	1.37671	0.48374	0.954025	1.72253	0.0459752	Cranbrook	Meiosis
MSTRG.90593	24.3258	8.92223	0.483683	0.954005	1.44701	0.0459947	Cranbrook	Meiosis
MSTRG.48565	72.8918	40.5338	0.483233	0.953847	0.846629	0.0461531	Cranbrook	Meiosis
MSTRG.76242	1.94251	0.517797	0.482945	0.953746	1.90746	0.0462544	Cranbrook	Meiosis
MSTRG.79124	5.16907	1.46603	0.482905	0.953732	1.81799	0.0462683	Cranbrook	Meiosis
MSTRG.100807	9.70155	3.05364	0.482799	0.953694	1.66769	0.0463056	Cranbrook	Meiosis
MSTRG.14212	2.59	0.843891	0.482687	0.953655	1.61782	0.0463447	Cranbrook	Meiosis
MSTRG.15959	2.57885	0.777467	0.482664	0.953647	1.72987	0.0463528	Cranbrook	Meiosis
MSTRG.18033	18.4001	7.60798	0.482421	0.953562	1.27413	0.0464376	Cranbrook	Meiosis
MSTRG.42880	145.641	95.2254	0.481833	0.953358	0.612995	0.0466424	Cranbrook	Meiosis
MSTRG.84844	128.586	83.6094	0.481667	0.9533	0.620992	0.0467001	Cranbrook	Meiosis
MSTRG.89204	3.6934	0.741258	0.481577	0.953269	2.3169	0.0467313	Cranbrook	Meiosis
MSTRG.12316	22.6053	7.38908	0.481554	0.953261	1.61319	0.0467393	Cranbrook	Meiosis
MSTRG.66742	5.10853	1.4145	0.481401	0.953208	1.85261	0.0467924	Cranbrook	Meiosis
MSTRG.52765	38.0432	18.374	0.481319	0.953179	1.04997	0.0468205	Cranbrook	Meiosis
MSTRG.65120	71.2647	38.2379	0.481134	0.953115	0.898184	0.0468847	Cranbrook	Meiosis
MSTRG.101630	2.38585	0.517797	0.480996	0.953068	2.20405	0.0469321	Cranbrook	Meiosis
MSTRG.10484	108.54	63.9091	0.480959	0.953055	0.764133	0.0469451	Cranbrook	Meiosis
MSTRG.81213	93.8965	52.5309	0.480182	0.952788	0.837905	0.0472122	Cranbrook	Meiosis
MSTRG.87955	2.87555	0.71042	0.480073	0.95275	2.0171	0.0472497	Cranbrook	Meiosis
MSTRG.12722	242.715	163.345	0.479703	0.952624	0.57134	0.0473759	Cranbrook	Meiosis
MSTRG.41261	2.75364	0.798041	0.47944	0.952534	1.7868	0.0474656	Cranbrook	Meiosis
MSTRG.18214	12.8466	5.0125	0.47933	0.952496	1.35778	0.0475035	Cranbrook	Meiosis
MSTRG.95183	86.679	54.985	0.479285	0.952481	0.656645	0.0475192	Cranbrook	Meiosis
MSTRG.53007	5.15273	1.29547	0.479235	0.952464	1.99186	0.0475363	Cranbrook	Meiosis
MSTRG.41314	58.4057	29.6499	0.479189	0.952448	0.978083	0.0475521	Cranbrook	Meiosis
MSTRG.32422	25.8273	11.4477	0.479119	0.952424	1.17384	0.0475765	Cranbrook	Meiosis
MSTRG.36357	2.25195	0.517797	0.479114	0.952422	2.12072	0.0475781	Cranbrook	Meiosis
MSTRG.55619	10.0568	2.62959	0.478992	0.95238	1.93526	0.0476198	Cranbrook	Meiosis
MSTRG.15196	101.659	59.678	0.478897	0.952347	0.768465	0.0476525	Cranbrook	Meiosis
MSTRG.92180	12.9693	3.8431	0.47862	0.952252	1.75476	0.0477477	Cranbrook	Meiosis
MSTRG.19721	2.75004	0.709501	0.478434	0.952189	1.95458	0.0478113	Cranbrook	Meiosis
MSTRG.75605	50.2764	22.5914	0.47762	0.951911	1.15411	0.0480887	Cranbrook	Meiosis
MSTRG.46936	27.6879	11.1136	0.477541	0.951884	1.31693	0.0481155	Cranbrook	Meiosis
MSTRG.104774	34.0774	12.6331	0.477346	0.951818	1.4316	0.048182	Cranbrook	Meiosis
MSTRG.56007	24.425	9.16442	0.477201	0.951769	1.41424	0.0482311	Cranbrook	Meiosis
MSTRG.16503	32.6914	60.3433	-0.50024	0.951614	-0.884285	0.0483856	Cranbrook	Meiosis
MSTRG.46233	0.485623	2.50148	-0.500569	0.95161	-2.36487	0.0483904	Cranbrook	Meiosis
MSTRG.32569	36.4537	73.2997	-0.588212	0.9516	-1.00774	0.0484003	Cranbrook	Meiosis
MSTRG.52431	1.0666	3.52638	-0.501532	0.951573	-1.72518	0.0484273	Cranbrook	Meiosis
MSTRG.52322	101.492	155.131	-0.502297	0.951543	-0.612123	0.0484569	Cranbrook	Meiosis
MSTRG.15755	3.22534	10.1414	-0.503091	0.951512	-1.65274	0.0484877	Cranbrook	Meiosis
MSTRG.43346	10.0363	27.2137	-0.498703	0.951511	-1.43911	0.0484888	Cranbrook	Meiosis
MSTRG.3313	45.3047	85.2872	-0.503924	0.95148	-0.912668	0.0485203	Cranbrook	Meiosis
MSTRG.38490	40.107	74.0428	-0.497949	0.951461	-0.884504	0.0485388	Cranbrook	Meiosis
MSTRG.13398	41.0243	73.6884	-0.497396	0.951425	-0.844961	0.0485754	Cranbrook	Meiosis
MSTRG.37895	113.696	166.169	-0.496743	0.951382	-0.547469	0.0486183	Cranbrook	Meiosis
MSTRG.34490	0.806648	3.53988	-0.496639	0.951375	-2.13369	0.0486251	Cranbrook	Meiosis
MSTRG.67534	0.39995	2.09884	-0.505842	0.951306	-2.3917	0.0486944	Cranbrook	Meiosis
MSTRG.77096	38.8519	17.4645	0.47548	0.95119	1.15356	0.0488096	Cranbrook	Meiosis
MSTRG.50710	0.485623	3.47294	-0.587459	0.951187	-2.83825	0.0488131	Cranbrook	Meiosis
MSTRG.52670	2.49899	0.723595	0.475433	0.951175	1.78809	0.0488252	Cranbrook	Meiosis
MSTRG.91967	0.485623	2.60123	-0.507028	0.951164	-2.42129	0.048836	Cranbrook	Meiosis
MSTRG.32489	2.42121	0.517797	0.474762	0.950957	2.22527	0.0490432	Cranbrook	Meiosis
MSTRG.50859	0.448088	2.19711	-0.493835	0.950951	-2.29375	0.0490488	Cranbrook	Meiosis
MSTRG.87116	166.164	112.294	0.474573	0.950896	0.565329	0.0491037	Cranbrook	Meiosis
MSTRG.35461	48.3509	24.7378	0.474518	0.950879	0.966823	0.0491212	Cranbrook	Meiosis
MSTRG.64531	4.21964	12.7193	-0.493264	0.950853	-1.59183	0.0491472	Cranbrook	Meiosis
MSTRG.70636	60.6288	98.2378	-0.493228	0.950847	-0.696276	0.0491534	Cranbrook	Meiosis
MSTRG.81225	4.37357	13.9539	-0.493024	0.950811	-1.67379	0.0491886	Cranbrook	Meiosis
MSTRG.48781	71.0175	38.9508	0.474302	0.95081	0.866522	0.0491898	Cranbrook	Meiosis
MSTRG.35661	0.979419	4.41812	-0.492809	0.950775	-2.17343	0.0492254	Cranbrook	Meiosis
MSTRG.62137	10.2415	3.77141	0.474132	0.950756	1.44125	0.0492439	Cranbrook	Meiosis
MSTRG.9055	6.77149	1.79824	0.474023	0.950722	1.91289	0.0492784	Cranbrook	Meiosis
MSTRG.20820	5.70562	21.507	-0.5866	0.950719	-1.91436	0.0492809	Cranbrook	Meiosis
MSTRG.6686	80.6098	41.9119	0.473835	0.950662	0.943594	0.0493379	Cranbrook	Meiosis
MSTRG.5208	1.28954	5.45065	-0.491941	0.950626	-2.07957	0.0493736	Cranbrook	Meiosis
MSTRG.24094	47.1837	97.4976	-0.511377	0.950595	-1.04708	0.0494048	Cranbrook	Meiosis
MSTRG.66554	0.806342	3.00596	-0.511546	0.950572	-1.89836	0.0494285	Cranbrook	Meiosis
MSTRG.81705	139.127	90.0877	0.473268	0.950483	0.627	0.049517	Cranbrook	Meiosis
MSTRG.9345	149.245	101.009	0.473221	0.950468	0.563192	0.0495319	Cranbrook	Meiosis
MSTRG.50339	1.45686	5.60925	-0.512428	0.950448	-1.94494	0.0495521	Cranbrook	Meiosis
MSTRG.51659	76.7215	40.225	0.473146	0.950445	0.931538	0.0495553	Cranbrook	Meiosis
MSTRG.53642	4.49977	1.18501	0.472973	0.95039	1.92495	0.0496099	Cranbrook	Meiosis
MSTRG.65752	138.34	81.4475	0.472969	0.950389	0.764278	0.049611	Cranbrook	Meiosis
MSTRG.32301	2.58454	8.05015	-0.512934	0.950377	-1.63911	0.0496235	Cranbrook	Meiosis
MSTRG.38152	10.7109	3.50243	0.472812	0.95034	1.61266	0.0496602	Cranbrook	Meiosis
MSTRG.63257	53.832	28.796	0.472806	0.950338	0.902596	0.0496623	Cranbrook	Meiosis
MSTRG.59003	0.971253	5.05807	-0.514016	0.950252	-2.38067	0.0497476	Cranbrook	Meiosis
MSTRG.76680	1.6133	5.2926	-0.514035	0.95025	-1.71397	0.0497496	Cranbrook	Meiosis
MSTRG.86781	37.1985	17.6691	0.472424	0.950218	1.07401	0.0497818	Cranbrook	Meiosis
MSTRG.59289	0.485623	2.28683	-0.585666	0.95021	-2.23544	0.0497897	Cranbrook	Meiosis
MSTRG.64736	0.485623	2.28683	-0.585666	0.95021	-2.23544	0.0497897	Cranbrook	Meiosis
MSTRG.105469	2.46197	0.517797	0.47232	0.950186	2.24935	0.0498144	Cranbrook	Meiosis
MSTRG.72135	109.782	66.8319	0.472236	0.950159	0.716032	0.0498406	Cranbrook	Meiosis
MSTRG.87549	0.714614	2.73258	-0.489519	0.950117	-1.93503	0.0498832	Cranbrook	Meiosis
MSTRG.14446	0.485623	2.68793	-0.515483	0.950092	-2.46858	0.0499076	Cranbrook	Meiosis
MSTRG.87703	0.485623	2.39396	-0.489398	0.950091	-2.30149	0.0499088	Cranbrook	Meiosis
MSTRG.80229	11.6493	28.2677	-0.515515	0.950089	-1.2789	0.049911	Cranbrook	Meiosis
MSTRG.79472	78.1944	40.4507	0.47187	0.950045	0.950901	0.049955	Cranbrook	Meiosis
MSTRG.20021	0.650222	2.62795	-0.489132	0.950035	-2.01493	0.049965	Cranbrook	Meiosis
MSTRG.64941	394.67	11.2862	2.21713	1	5.12802	0	Cranbrook	Tetrad
MSTRG.104861	49.5869	0.625279	2.21067	1	6.30932	0	Cranbrook	Tetrad
MSTRG.104773	8.44087	4.46668e-07	5.25483	1	24.1717	5.55112e-16	Cranbrook	Tetrad
MSTRG.22781	0.547677	35.9046	-1.58649	0.98933	-6.0347	0.0106704	Cranbrook	Tetrad
MSTRG.4169	0.476952	12.1153	-1.58584	0.988666	-4.66684	0.0113342	Cranbrook	Tetrad
MSTRG.16744	0.678377	11.4129	-1.10359	0.980988	-4.07244	0.0190125	Cranbrook	Tetrad
MSTRG.68671	9.32232	0.705514	1.17785	0.980529	3.72394	0.0194714	Cranbrook	Tetrad
MSTRG.95170	3.12613	42.8059	-1.04468	0.980169	-3.77536	0.0198307	Cranbrook	Tetrad
MSTRG.1922	24.6839	0.567655	1.11604	0.979787	5.44241	0.0202132	Cranbrook	Tetrad
MSTRG.35897	1.16658	20.058	-1.03831	0.979239	-4.10382	0.0207615	Cranbrook	Tetrad
MSTRG.8348	716.479	1336.9	-1.05543	0.978886	-0.899899	0.0211136	Cranbrook	Tetrad
MSTRG.23227	6.65561	0.567655	1.17146	0.978808	3.55148	0.0211923	Cranbrook	Tetrad
MSTRG.105913	0.275821	11.1053	-1.03226	0.977994	-5.33137	0.0220063	Cranbrook	Tetrad
MSTRG.105350	33.9512	1.00331	1.11907	0.977424	5.08062	0.0225761	Cranbrook	Tetrad
MSTRG.71025	267.094	128.244	1.12025	0.97641	1.05846	0.0235899	Cranbrook	Tetrad
MSTRG.57737	152.43	47.4229	1.06901	0.97501	1.68449	0.0249905	Cranbrook	Tetrad
MSTRG.8752	61.4426	0.981232	1.74648	0.974999	5.9685	0.0250014	Cranbrook	Tetrad
MSTRG.13662	35.0797	130.96	-1.02089	0.974743	-1.90042	0.0252566	Cranbrook	Tetrad
MSTRG.16525	3.86758	27.2364	-1.00799	0.973415	-2.81604	0.0265847	Cranbrook	Tetrad
MSTRG.68266	10.3847	0.567655	1.08549	0.973387	4.19329	0.0266127	Cranbrook	Tetrad
MSTRG.3369	12.2581	0.899833	1.07771	0.972993	3.76794	0.0270069	Cranbrook	Tetrad
MSTRG.81272	22.5271	0.567655	1.08205	0.972743	5.3105	0.0272571	Cranbrook	Tetrad
MSTRG.95589	1536.51	652.136	1.1549	0.972567	1.23641	0.0274329	Cranbrook	Tetrad
MSTRG.40886	7.41298	0.567655	1.12674	0.971394	3.70697	0.0286059	Cranbrook	Tetrad
MSTRG.50327	0.476952	5.6088	-0.857069	0.970099	-3.55577	0.0299007	Cranbrook	Tetrad
MSTRG.21163	301.614	520.283	-1.14728	0.968513	-0.786594	0.0314873	Cranbrook	Tetrad
MSTRG.99624	0.636036	16.823	-0.975247	0.968452	-4.72518	0.0315476	Cranbrook	Tetrad
MSTRG.10440	133.174	232.961	-0.79047	0.967259	-0.806773	0.0327406	Cranbrook	Tetrad
MSTRG.96534	6.03279	0.567655	1.05437	0.967204	3.40974	0.0327956	Cranbrook	Tetrad
MSTRG.7037	0.476952	6.26673	-0.972013	0.967064	-3.71579	0.0329358	Cranbrook	Tetrad
MSTRG.31743	0.476952	3.00414	-0.789346	0.966898	-2.65503	0.033102	Cranbrook	Tetrad
MSTRG.31808	0.606444	4.54307	-0.754727	0.966897	-2.90522	0.0331027	Cranbrook	Tetrad
MSTRG.94698	0.47067	4.6077	-0.788943	0.966769	-3.29126	0.0332307	Cranbrook	Tetrad
MSTRG.26891	0.476952	10.7693	-1.07703	0.966342	-4.49694	0.0336584	Cranbrook	Tetrad
MSTRG.8951	0.752773	3.76213	-0.749462	0.966336	-2.32126	0.0336639	Cranbrook	Tetrad
MSTRG.90437	19.641	57.3663	-0.803769	0.966004	-1.54634	0.0339956	Cranbrook	Tetrad
MSTRG.18291	237.199	379.811	-0.785929	0.965718	-0.679185	0.0342825	Cranbrook	Tetrad
MSTRG.51284	1.21289	5.75703	-0.761106	0.965715	-2.24688	0.0342854	Cranbrook	Tetrad
MSTRG.35683	0.476952	5.32465	-0.867046	0.965334	-3.48077	0.0346657	Cranbrook	Tetrad
MSTRG.6081	494.594	288.873	1.02314	0.965303	0.775807	0.034697	Cranbrook	Tetrad
MSTRG.106218	0.310572	4.80178	-0.763764	0.964888	-3.95057	0.035112	Cranbrook	Tetrad
MSTRG.24787	0.623281	7.95745	-0.745699	0.964803	-3.67435	0.0351965	Cranbrook	Tetrad
MSTRG.34683	1278.27	581.984	1.02154	0.963795	1.13514	0.0362055	Cranbrook	Tetrad
MSTRG.87999	642.622	951.759	-0.908739	0.963473	-0.566625	0.0365273	Cranbrook	Tetrad
MSTRG.10426	1.10938	9.51618	-0.74311	0.963241	-3.10063	0.0367594	Cranbrook	Tetrad
MSTRG.97818	271.179	420.675	-0.774683	0.962782	-0.633463	0.037218	Cranbrook	Tetrad
MSTRG.77257	27.6869	85.0144	-0.774566	0.962772	-1.6185	0.0372284	Cranbrook	Tetrad
MSTRG.38069	345.713	185.92	0.98991	0.960285	0.894897	0.039715	Cranbrook	Tetrad
MSTRG.76638	0.476952	5.04951	-0.83109	0.960285	-3.40423	0.039715	Cranbrook	Tetrad
MSTRG.91073	7.33361	0.705514	0.8554	0.960187	3.37778	0.0398134	Cranbrook	Tetrad
MSTRG.95206	17.6463	0.881931	0.859478	0.960104	4.32256	0.0398963	Cranbrook	Tetrad
MSTRG.94026	4.53165	0.567655	0.859503	0.9601	2.99695	0.0399001	Cranbrook	Tetrad
MSTRG.68038	23.4671	2.33163	0.991478	0.959773	3.33122	0.0402274	Cranbrook	Tetrad
MSTRG.54686	54.3863	0.940991	1.61749	0.959618	5.85292	0.040382	Cranbrook	Tetrad
MSTRG.6068	194.782	86.2598	0.862412	0.959182	1.1751	0.0408184	Cranbrook	Tetrad
MSTRG.78593	92.4775	20.0294	0.851089	0.959092	2.20699	0.0409077	Cranbrook	Tetrad
MSTRG.40892	7.51134	0.567655	0.863598	0.958618	3.72598	0.0413818	Cranbrook	Tetrad
MSTRG.50702	9.49873	0.761974	0.982313	0.958383	3.63992	0.041617	Cranbrook	Tetrad
MSTRG.102464	0.330624	6.13656	-0.916507	0.95832	-4.21417	0.0416803	Cranbrook	Tetrad
MSTRG.6297	2034.96	1371.24	0.849212	0.958272	0.56952	0.0417278	Cranbrook	Tetrad
MSTRG.103500	26461.7	48346.6	-0.825571	0.958178	-0.869509	0.0418222	Cranbrook	Tetrad
MSTRG.68735	37.014	2.50716	0.996189	0.957171	3.88394	0.0428288	Cranbrook	Tetrad
MSTRG.26991	0.453029	11.0221	-0.919123	0.956883	-4.60465	0.0431166	Cranbrook	Tetrad
MSTRG.75827	321.964	173.094	0.86604	0.95686	0.895345	0.0431397	Cranbrook	Tetrad
MSTRG.20544	62.3875	7.73426	0.844962	0.956102	3.01192	0.0438978	Cranbrook	Tetrad
MSTRG.5219	1267.52	2320.43	-0.925935	0.955904	-0.872378	0.0440959	Cranbrook	Tetrad
MSTRG.48135	1.50014	13.8147	-0.667094	0.955898	-3.20304	0.0441021	Cranbrook	Tetrad
MSTRG.27305	110.381	21.5373	0.84439	0.95579	2.35758	0.0442097	Cranbrook	Tetrad
MSTRG.76387	8.42719	36.2517	-0.66517	0.955608	-2.10493	0.044392	Cranbrook	Tetrad
MSTRG.102764	6.06195	0.705514	0.9073	0.955364	3.10304	0.0446359	Cranbrook	Tetrad
MSTRG.12819	0.39043	3.39295	-0.629175	0.954976	-3.1194	0.0450237	Cranbrook	Tetrad
MSTRG.31963	120.231	209.155	-0.634099	0.954976	-0.798771	0.0450239	Cranbrook	Tetrad
MSTRG.62078	6.68274	1.00902	0.868294	0.954819	2.72749	0.0451807	Cranbrook	Tetrad
MSTRG.87737	0.476952	2.93057	-0.635624	0.954814	-2.61926	0.0451856	Cranbrook	Tetrad
MSTRG.79073	197.9	300.443	-0.626772	0.954644	-0.602319	0.0453558	Cranbrook	Tetrad
MSTRG.29421	2.31007	14.6994	-0.677809	0.954172	-2.66974	0.0458281	Cranbrook	Tetrad
MSTRG.6521	70.5959	138.064	-0.660522	0.954171	-0.967681	0.0458287	Cranbrook	Tetrad
MSTRG.17	0.824413	6.01776	-0.639924	0.953863	-2.86779	0.0461366	Cranbrook	Tetrad
MSTRG.4267	0.989928	7.53658	-0.678821	0.953763	-2.92852	0.0462374	Cranbrook	Tetrad
MSTRG.103706	0.476952	4.09981	-0.622741	0.95376	-3.10364	0.0462401	Cranbrook	Tetrad
MSTRG.32751	0.807576	7.04703	-0.622337	0.953658	-3.12535	0.0463417	Cranbrook	Tetrad
MSTRG.70753	321.437	173.346	0.869355	0.953628	0.890884	0.0463716	Cranbrook	Tetrad
MSTRG.49595	19.1881	66.6606	-0.641201	0.953505	-1.79662	0.0464947	Cranbrook	Tetrad
MSTRG.83463	0.476952	4.40231	-0.641561	0.953404	-3.20634	0.0465963	Cranbrook	Tetrad
MSTRG.20184	137.837	220.573	-0.65797	0.95329	-0.6783	0.0467096	Cranbrook	Tetrad
MSTRG.100038	0.609	2.71268	-0.620494	0.953125	-2.15521	0.0468754	Cranbrook	Tetrad
MSTRG.67631	1.14002	5.66318	-0.620388	0.953091	-2.31255	0.0469086	Cranbrook	Tetrad
MSTRG.95422	175.817	290.253	-0.619974	0.952962	-0.723239	0.0470383	Cranbrook	Tetrad
MSTRG.81183	205.708	343.614	-0.643469	0.952879	-0.74019	0.0471211	Cranbrook	Tetrad
MSTRG.59528	0.34741	1.59649	-0.619249	0.952736	-2.20019	0.0472645	Cranbrook	Tetrad
MSTRG.102563	3066.22	1987.7	0.817849	0.952604	0.625365	0.0473958	Cranbrook	Tetrad
MSTRG.54411	39.4908	5.41552	0.818903	0.95259	2.86634	0.0474102	Cranbrook	Tetrad
MSTRG.18574	7.97234	1.00307	0.819187	0.952586	2.99059	0.0474141	Cranbrook	Tetrad
MSTRG.20547	0.476952	10.5728	-0.879986	0.952537	-4.47037	0.047463	Cranbrook	Tetrad
MSTRG.36561	153.476	69.6654	0.83824	0.952434	1.1395	0.0475659	Cranbrook	Tetrad
MSTRG.89641	0.747226	4.89762	-0.681722	0.952398	-2.71246	0.0476022	Cranbrook	Tetrad
MSTRG.22283	631.432	377.625	0.821051	0.952393	0.741675	0.0476072	Cranbrook	Tetrad
MSTRG.99828	0.620688	5.82329	-0.645349	0.952364	-3.2299	0.0476361	Cranbrook	Tetrad
MSTRG.28994	58.4183	129.44	-0.645359	0.952362	-1.1478	0.0476379	Cranbrook	Tetrad
MSTRG.100360	107.391	174.045	-0.617496	0.95216	-0.696587	0.04784	Cranbrook	Tetrad
MSTRG.59335	27518.1	62178.7	-0.617264	0.952078	-1.17604	0.0479218	Cranbrook	Tetrad
MSTRG.74579	1.04543	5.5924	-0.653115	0.952022	-2.41937	0.0479782	Cranbrook	Tetrad
MSTRG.29183	15.024	1.71312	0.924342	0.952003	3.13257	0.0479966	Cranbrook	Tetrad
MSTRG.19049	346.681	572.644	-0.650405	0.951811	-0.72403	0.0481895	Cranbrook	Tetrad
MSTRG.90683	0.476952	3.2699	-0.649834	0.951805	-2.77733	0.0481947	Cranbrook	Tetrad
MSTRG.91667	0.824413	5.11104	-0.649135	0.951799	-2.63218	0.0482012	Cranbrook	Tetrad
MSTRG.89766	349.778	140.82	0.97428	0.951638	1.31259	0.0483624	Cranbrook	Tetrad
MSTRG.27865	455.721	238.122	1.0049	0.951605	0.936451	0.0483952	Cranbrook	Tetrad
MSTRG.50846	12.7489	0.899833	1.00508	0.951553	3.82458	0.048447	Cranbrook	Tetrad
MSTRG.93577	3.31021	23.2699	-0.614283	0.951032	-2.81347	0.0489681	Cranbrook	Tetrad
MSTRG.9443	259.962	394.412	-0.613978	0.950924	-0.601403	0.0490763	Cranbrook	Tetrad
MSTRG.16621	506.656	291.739	0.833487	0.950719	0.796329	0.0492812	Cranbrook	Tetrad
MSTRG.59179	0.3104	3.27813	-0.685333	0.950609	-3.40067	0.049391	Cranbrook	Tetrad
MSTRG.47840	444.017	234.944	0.831756	0.950536	0.918297	0.0494642	Cranbrook	Tetrad
MSTRG.38066	3.75437	14.5525	-0.586036	0.950069	-1.95462	0.0499314	Cranbrook	Tetrad
MSTRG.79086	58.757	131.327	-0.588147	0.950032	-1.16033	0.0499676	Cranbrook	Tetrad
MSTRG.105109	15.6063	0.000646086	2.67206	1	14.56	0	Halberd	Meiosis
MSTRG.22283	608.912	227.517	2.38065	1	1.42026	2.77556e-15	Halberd	Meiosis
MSTRG.104997	0.519674	91.7158	-1.82221	1	-7.46342	2.28073e-12	Halberd	Meiosis
MSTRG.75303	13.9261	0.485823	1.53728	1	4.84121	2.7555e-10	Halberd	Meiosis
MSTRG.64941	75.9773	0.340022	1.56481	1	7.80379	2.33543e-09	Halberd	Meiosis
MSTRG.56639	0.532805	17.4806	-1.80099	1	-5.036	1.08686e-07	Halberd	Meiosis
MSTRG.94175	330.55	136.631	1.57919	0.999999	1.27459	1.01435e-06	Halberd	Meiosis
MSTRG.70665	560.793	350.01	1.41954	0.997835	0.680071	0.002165	Halberd	Meiosis
MSTRG.26891	0.519674	12.1805	-1.36686	0.997822	-4.55083	0.00217775	Halberd	Meiosis
MSTRG.16744	0.519674	13.5265	-1.22743	0.993626	-4.70204	0.00637368	Halberd	Meiosis
MSTRG.68038	51.3116	1.83098	1.30845	0.993299	4.8086	0.00670147	Halberd	Meiosis
MSTRG.56794	42.095	293.541	-1.48249	0.993155	-2.80184	0.00684527	Halberd	Meiosis
MSTRG.51198	11.3781	0.67067	1.1555	0.992972	4.08452	0.00702763	Halberd	Meiosis
MSTRG.32867	17.6084	0.485823	1.32578	0.992972	5.17969	0.00702845	Halberd	Meiosis
MSTRG.77257	5.21538	77.7327	-1.63291	0.992494	-3.89768	0.00750627	Halberd	Meiosis
MSTRG.49595	56.3062	247.247	-1.20124	0.990806	-2.13459	0.00919405	Halberd	Meiosis
MSTRG.84016	9.36453	0.631836	1.1916	0.986533	3.88958	0.0134669	Halberd	Meiosis
MSTRG.71025	213.387	50.5733	1.44929	0.986084	2.07703	0.0139162	Halberd	Meiosis
MSTRG.52609	293.14	161.853	1.12238	0.984665	0.856909	0.015335	Halberd	Meiosis
MSTRG.95306	0.519674	23.0083	-1.09767	0.984315	-5.46841	0.0156855	Halberd	Meiosis
MSTRG.9376	0.519674	15.2463	-1.25727	0.984129	-4.87471	0.0158707	Halberd	Meiosis
MSTRG.9453	729.475	1223.28	-1.24697	0.982651	-0.745822	0.017349	Halberd	Meiosis
MSTRG.100251	334.938	111.756	1.02774	0.980154	1.58354	0.019846	Halberd	Meiosis
MSTRG.53041	179.267	72.2725	1.02272	0.978299	1.31059	0.021701	Halberd	Meiosis
MSTRG.93120	11.6167	0.485823	1.03851	0.977741	4.57962	0.0222594	Halberd	Meiosis
MSTRG.89766	308.451	99.5361	1.03908	0.97741	1.63175	0.0225898	Halberd	Meiosis
MSTRG.45218	0.338046	16.2642	-1.1725	0.977337	-5.58834	0.0226629	Halberd	Meiosis
MSTRG.81334	612.096	409.559	1.10407	0.976251	0.579688	0.0237489	Halberd	Meiosis
MSTRG.15942	0.701858	12.4393	-1.06099	0.97619	-4.14758	0.0238103	Halberd	Meiosis
MSTRG.16621	352.138	171.331	1.0982	0.975088	1.03936	0.0249119	Halberd	Meiosis
MSTRG.105323	27.7251	0.485823	1.21207	0.97499	5.83462	0.0250097	Halberd	Meiosis
MSTRG.81272	23.1746	0.485823	1.20921	0.974713	5.57597	0.0252868	Halberd	Meiosis
MSTRG.97131	125.254	24.6464	1.04388	0.974511	2.34541	0.0254887	Halberd	Meiosis
MSTRG.102563	1886.83	1042.57	1.0921	0.973115	0.855823	0.0268846	Halberd	Meiosis
MSTRG.33843	0.519674	3.31606	-0.876404	0.97263	-2.67379	0.0273702	Halberd	Meiosis
MSTRG.19621	0.701302	8.1355	-0.990343	0.972401	-3.53612	0.0275994	Halberd	Meiosis
MSTRG.91608	484.726	252.483	1.09024	0.972341	0.940981	0.0276595	Halberd	Meiosis
MSTRG.71149	58.0676	15.2021	0.8522	0.971659	1.93346	0.0283413	Halberd	Meiosis
MSTRG.59638	571.077	322.018	0.857331	0.971122	0.826543	0.0288784	Halberd	Meiosis
MSTRG.29307	12.232	1.03977	0.848577	0.97112	3.55633	0.0288803	Halberd	Meiosis
MSTRG.3817	0.519674	8.45701	-0.977742	0.971012	-4.02447	0.0289882	Halberd	Meiosis
MSTRG.37813	0.519674	5.18353	-0.996716	0.970759	-3.31826	0.0292411	Halberd	Meiosis
MSTRG.8247	9.48072	58.7081	-1.00878	0.970441	-2.63049	0.0295589	Halberd	Meiosis
MSTRG.96682	7.96884	0.674574	0.845252	0.970209	3.56232	0.0297913	Halberd	Meiosis
MSTRG.66953	9.2859	0.668964	0.84525	0.970208	3.79504	0.0297918	Halberd	Meiosis
MSTRG.45647	24.395	107.031	-1.00458	0.970129	-2.13337	0.029871	Halberd	Meiosis
MSTRG.60285	222.615	80.2851	0.844925	0.9701	1.47134	0.0298995	Halberd	Meiosis
MSTRG.40741	5.81495	0.631836	0.860401	0.97006	3.20215	0.0299405	Halberd	Meiosis
MSTRG.3369	10.1485	0.742906	0.844576	0.969985	3.77195	0.0300148	Halberd	Meiosis
MSTRG.10537	25.6957	4.32698	0.86088	0.969836	2.5701	0.0301638	Halberd	Meiosis
MSTRG.81419	203.012	104.216	0.843896	0.969761	0.961989	0.0302387	Halberd	Meiosis
MSTRG.102400	494.386	346.135	0.861879	0.969367	0.514301	0.0306329	Halberd	Meiosis
MSTRG.72961	10.0457	0.813941	0.861896	0.969359	3.62551	0.0306408	Halberd	Meiosis
MSTRG.93695	37.3508	94.1985	-0.846936	0.969209	-1.33457	0.0307913	Halberd	Meiosis
MSTRG.28879	59.0736	10.0728	0.862377	0.969132	2.55205	0.0308679	Halberd	Meiosis
MSTRG.99585	5.70106	0.477573	1.01104	0.969072	3.57744	0.0309284	Halberd	Meiosis
MSTRG.32208	6.0214	0.352878	0.978486	0.968427	4.09286	0.031573	Halberd	Meiosis
MSTRG.106191	0.64402	6.23349	-0.809123	0.968369	-3.27486	0.0316308	Halberd	Meiosis
MSTRG.32976	1172.93	747.325	1.05459	0.968324	0.650309	0.0316757	Halberd	Meiosis
MSTRG.97144	0.519674	8.03853	-0.813231	0.968232	-3.95125	0.0317676	Halberd	Meiosis
MSTRG.2521	301.668	201.492	0.732315	0.967831	0.582234	0.0321694	Halberd	Meiosis
MSTRG.13967	5.34752	0.485823	0.733267	0.967783	3.46037	0.0322166	Halberd	Meiosis
MSTRG.51097	12.6013	1.57019	0.729606	0.967777	3.00457	0.0322234	Halberd	Meiosis
MSTRG.94607	18.9521	3.34321	0.734001	0.967747	2.50305	0.0322533	Halberd	Meiosis
MSTRG.22228	152.23	65.7642	0.734558	0.967706	1.21088	0.0322941	Halberd	Meiosis
MSTRG.77087	0.486426	4.79459	-0.819312	0.967693	-3.30112	0.0323072	Halberd	Meiosis
MSTRG.88748	4.38509	0.571646	0.734676	0.967687	2.93941	0.0323134	Halberd	Meiosis
MSTRG.105381	66.291	16.6993	0.727264	0.967566	1.98903	0.0324341	Halberd	Meiosis
MSTRG.27865	275.7	147.412	1.00904	0.967467	0.903245	0.032533	Halberd	Meiosis
MSTRG.21163	312.428	465.287	-0.890699	0.967464	-0.574594	0.0325364	Halberd	Meiosis
MSTRG.31713	0.519674	7.22561	-0.892734	0.96743	-3.79744	0.0325698	Halberd	Meiosis
MSTRG.12697	290.515	105.836	1.05713	0.967426	1.45678	0.0325736	Halberd	Meiosis
MSTRG.85716	54.487	14.7731	0.736336	0.967412	1.88294	0.0325882	Halberd	Meiosis
MSTRG.28925	174.335	93.553	0.736356	0.967409	0.898004	0.0325915	Halberd	Meiosis
MSTRG.66592	3.47717	0.631836	0.725955	0.967382	2.46029	0.0326179	Halberd	Meiosis
MSTRG.66077	4.35846	0.485823	1.07185	0.967373	3.16531	0.0326268	Halberd	Meiosis
MSTRG.90088	226.788	386.303	-1.04831	0.967365	-0.768384	0.032635	Halberd	Meiosis
MSTRG.82333	0.851057	8.89132	-0.84167	0.967127	-3.38507	0.032873	Halberd	Meiosis
MSTRG.23999	5.54818	0.670471	0.724194	0.967107	3.04877	0.0328926	Halberd	Meiosis
MSTRG.86269	140.531	51.7721	1.06979	0.96709	1.44064	0.0329096	Halberd	Meiosis
MSTRG.75127	4.03589	0.485823	0.738097	0.967077	3.05438	0.0329226	Halberd	Meiosis
MSTRG.100360	82.5056	167.279	-0.798297	0.967023	-1.01969	0.0329769	Halberd	Meiosis
MSTRG.83350	51.687	8.97635	0.98391	0.966846	2.5256	0.033154	Halberd	Meiosis
MSTRG.45649	19.5366	74.3342	-0.797084	0.966658	-1.92785	0.0333418	Halberd	Meiosis
MSTRG.95077	6.08057	0.485823	0.739825	0.966633	3.6457	0.0333668	Halberd	Meiosis
MSTRG.97108	17.8312	1.65489	1.06077	0.966624	3.4296	0.0333761	Halberd	Meiosis
MSTRG.105142	2534.96	1263.78	0.721464	0.966606	1.00422	0.0333936	Halberd	Meiosis
MSTRG.103053	137.892	311.511	-0.827973	0.966551	-1.17574	0.0334488	Halberd	Meiosis
MSTRG.88631	41.4551	5.18995	0.720955	0.966507	2.99776	0.0334928	Halberd	Meiosis
MSTRG.51733	40.7729	13.2686	0.720876	0.966492	1.6196	0.0335081	Halberd	Meiosis
MSTRG.37890	159.626	90.1747	0.720566	0.966432	0.823899	0.0335683	Halberd	Meiosis
MSTRG.16163	3.78546	0.608932	0.740669	0.966414	2.63611	0.0335862	Halberd	Meiosis
MSTRG.1645	1.0122	7.51344	-0.82965	0.966344	-2.89198	0.033656	Halberd	Meiosis
MSTRG.34149	0.519674	10.034	-0.830335	0.966259	-4.27114	0.0337414	Halberd	Meiosis
MSTRG.72398	25.2055	6.75844	0.718795	0.966091	1.89898	0.0339087	Halberd	Meiosis
MSTRG.36437	3.62943	0.485823	0.741794	0.966074	2.90124	0.033926	Halberd	Meiosis
MSTRG.58583	73.3316	23.6562	0.832645	0.966013	1.63222	0.0339872	Halberd	Meiosis
MSTRG.82479	299.494	159.557	0.718196	0.965976	0.908457	0.0340243	Halberd	Meiosis
MSTRG.10788	0.519674	3.35701	-0.794112	0.965636	-2.6915	0.0343637	Halberd	Meiosis
MSTRG.23997	179.959	87.2671	0.716225	0.965592	1.04416	0.0344076	Halberd	Meiosis
MSTRG.92818	7.00477	1.28197	0.715577	0.965468	2.44997	0.0345322	Halberd	Meiosis
MSTRG.16583	28.4782	4.63882	0.715373	0.965429	2.61803	0.0345714	Halberd	Meiosis
MSTRG.74216	41.4382	9.99018	0.83024	0.965343	2.05238	0.0346574	Halberd	Meiosis
MSTRG.30635	0.519674	4.65065	-0.793282	0.96531	-3.16175	0.0346897	Halberd	Meiosis
MSTRG.17022	186.949	88.5189	0.968894	0.965266	1.07859	0.0347341	Halberd	Meiosis
MSTRG.7718	8.00194	1.19493	0.714329	0.965211	2.74343	0.0347895	Halberd	Meiosis
MSTRG.41032	10.5748	0.612308	1.00568	0.965096	4.11022	0.0349042	Halberd	Meiosis
MSTRG.26942	336.123	184.485	0.829285	0.965082	0.865485	0.0349177	Halberd	Meiosis
MSTRG.1684	4.06341	0.485823	0.74498	0.965079	3.06419	0.0349215	Halberd	Meiosis
MSTRG.97218	23.6278	3.03448	0.828728	0.964931	2.96096	0.0350686	Halberd	Meiosis
MSTRG.34882	1297.66	747.743	0.98797	0.964738	0.795299	0.0352618	Halberd	Meiosis
MSTRG.70084	87.728	27.9885	0.827924	0.964715	1.6482	0.0352853	Halberd	Meiosis
MSTRG.40209	39.0735	10.9956	0.711763	0.964665	1.82926	0.0353352	Halberd	Meiosis
MSTRG.53377	261.797	171.103	0.711641	0.964635	0.613579	0.0353655	Halberd	Meiosis
MSTRG.43984	17.2444	3.48275	0.746618	0.964566	2.30783	0.0354339	Halberd	Meiosis
MSTRG.51384	3.87181	0.485823	0.746637	0.96456	2.9945	0.03544	Halberd	Meiosis
MSTRG.39845	8.66385	1.18842	0.711332	0.964558	2.86596	0.0354418	Halberd	Meiosis
MSTRG.11586	1.17674	5.77091	-0.637638	0.964505	-2.294	0.0354955	Halberd	Meiosis
MSTRG.5712	93.3292	37.2764	0.74689	0.96448	1.32407	0.0355197	Halberd	Meiosis
MSTRG.29877	0.519674	5.08593	-0.636792	0.964465	-3.29083	0.0355352	Halberd	Meiosis
MSTRG.66818	0.519674	2.80694	-0.635811	0.964419	-2.43332	0.0355809	Halberd	Meiosis
MSTRG.14501	0.995115	6.98313	-0.642152	0.964358	-2.81094	0.0356423	Halberd	Meiosis
MSTRG.105343	106.871	231.193	-0.634035	0.964203	-1.11323	0.0357972	Halberd	Meiosis
MSTRG.79924	132.471	56.3403	0.825836	0.964133	1.23344	0.0358673	Halberd	Meiosis
MSTRG.20666	178.974	273.519	-0.633311	0.964103	-0.611894	0.0358975	Halberd	Meiosis
MSTRG.104421	4.89899	0.485823	0.96709	0.964058	3.33398	0.0359418	Halberd	Meiosis
MSTRG.105442	6.08572	0.899107	0.709175	0.964032	2.75886	0.0359682	Halberd	Meiosis
MSTRG.76758	20.821	5.37302	0.748845	0.963929	1.95423	0.0360714	Halberd	Meiosis
MSTRG.87321	102.728	27.7567	0.869959	0.963753	1.88791	0.0362466	Halberd	Meiosis
MSTRG.72551	7.05771	0.879886	0.749845	0.963651	3.00381	0.0363488	Halberd	Meiosis
MSTRG.52155	52.9521	121.926	-0.646947	0.96361	-1.20325	0.0363896	Halberd	Meiosis
MSTRG.105590	0.519674	2.93827	-0.630332	0.963522	-2.49929	0.0364775	Halberd	Meiosis
MSTRG.105865	0.519674	1.94677	-0.630045	0.963458	-1.9054	0.0365417	Halberd	Meiosis
MSTRG.83161	4.45086	0.485823	0.750912	0.963382	3.19558	0.0366177	Halberd	Meiosis
MSTRG.94698	0.519674	2.954	-0.629472	0.963331	-2.50699	0.0366694	Halberd	Meiosis
MSTRG.63108	8.29461	0.670471	0.991606	0.963055	3.62893	0.0369448	Halberd	Meiosis
MSTRG.94828	288.568	188.158	0.752435	0.963051	0.616971	0.0369495	Halberd	Meiosis
MSTRG.27835	117.714	196.966	-0.650171	0.96298	-0.742667	0.0370196	Halberd	Meiosis
MSTRG.46979	3.38458	0.485823	0.753905	0.962739	2.80047	0.0372614	Halberd	Meiosis
MSTRG.91957	234.154	134.828	0.704631	0.962641	0.796338	0.0373589	Halberd	Meiosis
MSTRG.66157	162.582	83.4549	0.820469	0.962603	0.962102	0.0373966	Halberd	Meiosis
MSTRG.96915	22.1513	3.32894	0.754965	0.962553	2.73426	0.0374469	Halberd	Meiosis
MSTRG.22704	106.042	43.0454	0.755682	0.962427	1.30071	0.0375733	Halberd	Meiosis
MSTRG.10720	242.13	139.542	0.755799	0.962406	0.795078	0.037594	Halberd	Meiosis
MSTRG.31021	20.732	4.08304	0.755849	0.962397	2.34414	0.0376029	Halberd	Meiosis
MSTRG.26499	22.2758	3.57938	0.756109	0.962351	2.63769	0.0376489	Halberd	Meiosis
MSTRG.14632	33.2724	4.95236	0.756221	0.962331	2.74814	0.0376688	Halberd	Meiosis
MSTRG.88457	242.713	146.066	0.703518	0.962247	0.732632	0.0377532	Halberd	Meiosis
MSTRG.102723	6.93113	0.485823	0.964411	0.962173	3.83459	0.0378266	Halberd	Meiosis
MSTRG.84231	5.61454	0.670471	0.75799	0.962037	3.06592	0.0379628	Halberd	Meiosis
MSTRG.31242	56.6756	109.336	-0.655638	0.961994	-0.947971	0.038006	Halberd	Meiosis
MSTRG.84695	369.973	260.714	0.758509	0.961954	0.504953	0.0380463	Halberd	Meiosis
MSTRG.26682	216.62	117.239	0.872278	0.961932	0.885718	0.0380679	Halberd	Meiosis
MSTRG.4847	6.96787	0.825633	0.758742	0.961916	3.07714	0.0380839	Halberd	Meiosis
MSTRG.87116	230.802	146.83	0.702429	0.961864	0.65251	0.0381355	Halberd	Meiosis
MSTRG.52630	4.25183	0.485823	0.702319	0.961821	3.12958	0.0381789	Halberd	Meiosis
MSTRG.55162	115.042	55.7358	0.702153	0.961756	1.04548	0.0382437	Halberd	Meiosis
MSTRG.65822	28.9785	106.106	-0.730319	0.961746	-1.87245	0.0382538	Halberd	Meiosis
MSTRG.81942	100.553	170.072	-0.729138	0.961728	-0.758185	0.0382722	Halberd	Meiosis
MSTRG.52261	99.2644	183.49	-0.728826	0.961723	-0.886351	0.038277	Halberd	Meiosis
MSTRG.45952	65.9818	13.3475	0.760237	0.961669	2.3055	0.0383313	Halberd	Meiosis
MSTRG.50702	3.87904	0.485823	0.760328	0.961652	2.9972	0.0383485	Halberd	Meiosis
MSTRG.45393	211.951	378.049	-0.658211	0.961624	-0.834843	0.0383756	Halberd	Meiosis
MSTRG.18052	575.225	259.587	0.815944	0.961462	1.14791	0.038538	Halberd	Meiosis
MSTRG.69600	132.828	59.3952	0.90539	0.961293	1.16115	0.0387072	Halberd	Meiosis
MSTRG.97168	108.065	20.3671	0.908153	0.961216	2.40758	0.0387838	Halberd	Meiosis
MSTRG.89067	79.7306	22.0351	0.908864	0.961125	1.85533	0.0388751	Halberd	Meiosis
MSTRG.62901	29.7495	6.48358	0.902527	0.96103	2.198	0.0389699	Halberd	Meiosis
MSTRG.38276	6.48424	0.485823	0.813657	0.961025	3.73843	0.0389755	Halberd	Meiosis
MSTRG.88337	2.09527	12.6015	-0.724427	0.961005	-2.58839	0.0389953	Halberd	Meiosis
MSTRG.73801	1267.17	516.276	0.910123	0.960962	1.29539	0.0390377	Halberd	Meiosis
MSTRG.68538	71.9209	10.466	0.763888	0.960938	2.7807	0.0390618	Halberd	Meiosis
MSTRG.91958	9.4412	48.7734	-0.73657	0.960802	-2.36905	0.0391981	Halberd	Meiosis
MSTRG.25961	8.93403	0.751441	0.873896	0.960778	3.57158	0.0392217	Halberd	Meiosis
MSTRG.68671	6.10132	0.825633	0.811561	0.960723	2.88555	0.0392767	Halberd	Meiosis
MSTRG.32635	161.637	60.5439	0.764849	0.960702	1.41671	0.0392985	Halberd	Meiosis
MSTRG.94847	108.56	39.4782	0.900546	0.960696	1.45937	0.0393038	Halberd	Meiosis
MSTRG.40732	8.70563	0.485823	0.809297	0.960544	4.16345	0.0394556	Halberd	Meiosis
MSTRG.79575	0.519674	2.94457	-0.667834	0.960478	-2.50238	0.0395215	Halberd	Meiosis
MSTRG.67611	146.12	64.344	0.807981	0.960457	1.18327	0.0395434	Halberd	Meiosis
MSTRG.94712	274.782	173.759	0.765838	0.960456	0.661198	0.039544	Halberd	Meiosis
MSTRG.81616	8.3652	1.10851	0.806005	0.96038	2.91578	0.0396203	Halberd	Meiosis
MSTRG.51292	8.59609	0.485823	0.80563	0.960365	4.14518	0.0396348	Halberd	Meiosis
MSTRG.19046	18.9727	1.72762	0.766256	0.960352	3.45706	0.0396483	Halberd	Meiosis
MSTRG.96534	8.3767	0.631836	0.805248	0.960351	3.72876	0.0396495	Halberd	Meiosis
MSTRG.64302	111.027	185.325	-0.619861	0.960321	-0.739144	0.0396792	Halberd	Meiosis
MSTRG.16221	8.6565	0.670471	0.898737	0.960249	3.69054	0.0397506	Halberd	Meiosis
MSTRG.79345	2.89417	0.485823	0.803338	0.960242	2.57465	0.0397581	Halberd	Meiosis
MSTRG.105423	1.38121	8.86922	-0.619587	0.960225	-2.68288	0.0397752	Halberd	Meiosis
MSTRG.104573	0.438778	3.57928	-0.738439	0.960213	-3.02811	0.0397873	Halberd	Meiosis
MSTRG.96918	5.8795	0.485823	0.766801	0.960193	3.59719	0.0398066	Halberd	Meiosis
MSTRG.86668	62.563	8.7049	0.767029	0.960122	2.84541	0.0398785	Halberd	Meiosis
MSTRG.9421	7.98272	1.40743	0.697883	0.960098	2.50382	0.0399022	Halberd	Meiosis
MSTRG.24655	0.519674	4.82891	-0.670397	0.960035	-3.21602	0.0399651	Halberd	Meiosis
MSTRG.74906	0.519674	4.82891	-0.670397	0.960035	-3.21602	0.0399651	Halberd	Meiosis
MSTRG.70123	47.1206	10.3333	0.800751	0.960008	2.18906	0.039992	Halberd	Meiosis
MSTRG.65025	309.033	154.004	0.799958	0.959894	1.00479	0.0401061	Halberd	Meiosis
MSTRG.69199	16.4958	2.24666	0.767794	0.95988	2.87624	0.0401198	Halberd	Meiosis
MSTRG.106243	108.668	173.256	-0.581882	0.959878	-0.672975	0.0401225	Halberd	Meiosis
MSTRG.22140	1007.5	519.34	0.767812	0.959874	0.956026	0.0401255	Halberd	Meiosis
MSTRG.89735	0.721361	3.14799	-0.582133	0.959867	-2.12564	0.0401327	Halberd	Meiosis
MSTRG.38424	2.07869	0.485823	0.697013	0.959759	2.09717	0.0402406	Halberd	Meiosis
MSTRG.96777	15.9169	45.4657	-0.5844	0.959759	-1.51422	0.0402415	Halberd	Meiosis
MSTRG.91848	0.778355	4.22888	-0.579232	0.959736	-2.44178	0.0402644	Halberd	Meiosis
MSTRG.1849	0.519674	3.65345	-0.58464	0.959722	-2.81358	0.0402782	Halberd	Meiosis
MSTRG.53430	5.50957	0.825633	0.798509	0.959687	2.73837	0.0403129	Halberd	Meiosis
MSTRG.38181	16.739	1.81413	0.696544	0.959578	3.20587	0.0404222	Halberd	Meiosis
MSTRG.25726	17.8087	48.6198	-0.585658	0.959566	-1.44896	0.040434	Halberd	Meiosis
MSTRG.100673	89.9292	18.2049	0.696465	0.959547	2.30446	0.0404527	Halberd	Meiosis
MSTRG.22293	106.921	42.6875	0.797674	0.959496	1.32466	0.0405036	Halberd	Meiosis
MSTRG.97167	114.544	31.8754	0.769128	0.959456	1.84539	0.0405444	Halberd	Meiosis
MSTRG.23497	122.434	60.1906	0.69617	0.959434	1.02439	0.0405664	Halberd	Meiosis
MSTRG.27076	173.5	84.7375	0.769253	0.959415	1.03387	0.0405846	Halberd	Meiosis
MSTRG.90163	54.1104	99.6131	-0.587148	0.959336	-0.88043	0.0406644	Halberd	Meiosis
MSTRG.55212	0.519674	3.01051	-0.673946	0.959295	-2.53433	0.0407049	Halberd	Meiosis
MSTRG.54686	11.2783	0.761163	0.769694	0.959273	3.8892	0.0407271	Halberd	Meiosis
MSTRG.44195	269.161	138.667	0.89531	0.95925	0.956849	0.0407499	Halberd	Meiosis
MSTRG.78967	0.519674	3.78	-0.575917	0.959194	-2.86271	0.0408056	Halberd	Meiosis
MSTRG.7871	2.75891	0.485823	0.795734	0.959048	2.5056	0.0409522	Halberd	Meiosis
MSTRG.6623	0.627552	2.20698	-0.575217	0.959048	-1.81426	0.0409523	Halberd	Meiosis
MSTRG.68552	3.38375	0.485823	0.695045	0.959029	2.80012	0.0409714	Halberd	Meiosis
MSTRG.105884	49.9458	12.1791	0.795193	0.958919	2.03596	0.0410808	Halberd	Meiosis
MSTRG.80002	83.3585	24.1642	0.917047	0.958914	1.78646	0.0410858	Halberd	Meiosis
MSTRG.84565	7.07548	1.09417	0.69469	0.958903	2.69299	0.0410974	Halberd	Meiosis
MSTRG.12593	0.519674	3.9913	-0.615775	0.95883	-2.94118	0.0411702	Halberd	Meiosis
MSTRG.3964	3.33975	0.487326	0.694408	0.958803	2.77678	0.0411972	Halberd	Meiosis
MSTRG.5666	387.026	256.039	0.771317	0.958707	0.59607	0.0412929	Halberd	Meiosis
MSTRG.81032	38.0374	7.0979	0.918151	0.95853	2.42195	0.0414696	Halberd	Meiosis
MSTRG.3252	4.57234	0.485823	0.793594	0.958443	3.23443	0.0415574	Halberd	Meiosis
MSTRG.43911	0.283685	1.97921	-0.591144	0.958346	-2.80256	0.0416538	Halberd	Meiosis
MSTRG.78561	121.276	42.6476	0.918938	0.958255	1.50775	0.0417449	Halberd	Meiosis
MSTRG.56796	176.405	88.2523	0.692774	0.958232	0.999183	0.0417676	Halberd	Meiosis
MSTRG.67774	47.1091	108.956	-0.679002	0.958207	-1.20967	0.0417933	Halberd	Meiosis
MSTRG.65230	305.977	159.234	0.792714	0.958183	0.942274	0.0418171	Halberd	Meiosis
MSTRG.13867	260.812	387.916	-0.700069	0.958154	-0.572735	0.0418457	Halberd	Meiosis
MSTRG.104629	0.401177	4.36323	-0.700153	0.958153	-3.44309	0.0418468	Halberd	Meiosis
MSTRG.34902	9.21702	0.958823	0.792612	0.958153	3.26496	0.0418472	Halberd	Meiosis
MSTRG.104914	0.878214	7.59954	-0.700828	0.958145	-3.11327	0.0418551	Halberd	Meiosis
MSTRG.98899	1.21685	7.82807	-0.699005	0.958142	-2.68551	0.0418576	Halberd	Meiosis
MSTRG.44346	6.75546	1.09732	0.692465	0.958141	2.62207	0.0418593	Halberd	Meiosis
MSTRG.5901	35.9497	7.49796	0.692353	0.958108	2.26141	0.0418924	Halberd	Meiosis
MSTRG.103732	3.61467	0.786998	0.692334	0.958102	2.19943	0.0418979	Halberd	Meiosis
MSTRG.38043	7.59652	1.03977	0.692269	0.958083	2.86908	0.0419171	Halberd	Meiosis
MSTRG.43263	43.54	10.8872	0.656291	0.95806	1.9997	0.0419402	Halberd	Meiosis
MSTRG.73023	2.31748	17.2518	-0.710462	0.958026	-2.89612	0.0419736	Halberd	Meiosis
MSTRG.9345	118.513	63.6285	0.657163	0.958025	0.8973	0.0419749	Halberd	Meiosis
MSTRG.52970	154.38	88.7177	0.65324	0.958022	0.799193	0.0419778	Halberd	Meiosis
MSTRG.54811	3.63499	0.317334	0.878412	0.958021	3.51788	0.0419787	Halberd	Meiosis
MSTRG.56494	35.3227	9.67133	0.657768	0.95799	1.86881	0.0420104	Halberd	Meiosis
MSTRG.106234	0.340109	3.69612	-0.743722	0.957984	-3.44194	0.0420158	Halberd	Meiosis
MSTRG.20644	2.88599	0.485823	0.657991	0.957963	2.57056	0.0420374	Halberd	Meiosis
MSTRG.54411	20.1142	1.03977	0.878589	0.957948	4.27388	0.0420516	Halberd	Meiosis
MSTRG.97726	36.4052	11.8905	0.658139	0.957945	1.61434	0.0420553	Halberd	Meiosis
MSTRG.80619	340.195	213.188	0.652291	0.957934	0.674235	0.0420656	Halberd	Meiosis
MSTRG.28707	340.728	197.682	0.891154	0.957933	0.78544	0.0420668	Halberd	Meiosis
MSTRG.24653	0.678154	4.03135	-0.571334	0.95788	-2.57158	0.0421204	Halberd	Meiosis
MSTRG.23885	335.78	202.85	0.878926	0.957842	0.727106	0.0421581	Halberd	Meiosis
MSTRG.94905	118.222	60.7342	0.659317	0.957801	0.960917	0.0421988	Halberd	Meiosis
MSTRG.29742	3.43921	0.485823	0.65104	0.957796	2.82357	0.0422036	Halberd	Meiosis
MSTRG.15827	71.8819	25.5349	0.650969	0.957781	1.49316	0.0422189	Halberd	Meiosis
MSTRG.29237	161.367	246.102	-0.681719	0.95776	-0.608915	0.0422402	Halberd	Meiosis
MSTRG.53142	274.532	139.041	0.890404	0.957729	0.981465	0.0422707	Halberd	Meiosis
MSTRG.98292	30.4197	5.80966	0.650642	0.95771	2.38848	0.0422895	Halberd	Meiosis
MSTRG.66389	3.30437	0.485823	0.660895	0.957604	2.76587	0.0423957	Halberd	Meiosis
MSTRG.42988	0.519674	4.28075	-0.59373	0.957581	-3.04219	0.0424185	Halberd	Meiosis
MSTRG.59805	35.302	14.2941	0.484798	0.957557	1.30433	0.0424431	Halberd	Meiosis
MSTRG.60905	4.77309	1.02678	0.484913	0.957554	2.21679	0.0424465	Halberd	Meiosis
MSTRG.77796	24.8755	8.4542	0.48492	0.957553	1.55698	0.0424467	Halberd	Meiosis
MSTRG.28065	125.734	82.8126	0.48457	0.957547	0.60245	0.0424531	Halberd	Meiosis
MSTRG.59994	126.338	75.4915	0.485406	0.957539	0.742905	0.042461	Halberd	Meiosis
MSTRG.15559	9.91606	2.74212	0.485601	0.957533	1.85448	0.0424668	Halberd	Meiosis
MSTRG.83825	123.581	76.8043	0.48423	0.957531	0.686194	0.0424693	Halberd	Meiosis
MSTRG.33366	3.44326	0.971646	0.485803	0.957527	1.82527	0.0424727	Halberd	Meiosis
MSTRG.82139	94.4021	58.9012	0.484059	0.957523	0.680523	0.0424773	Halberd	Meiosis
MSTRG.62183	78.801	44.897	0.486082	0.957519	0.811596	0.042481	Halberd	Meiosis
MSTRG.22864	3.84136	1.07902	0.48651	0.957506	1.83189	0.0424938	Halberd	Meiosis
MSTRG.1412	6.92456	2.25362	0.486919	0.957494	1.61948	0.042506	Halberd	Meiosis
MSTRG.14217	2.57992	0.485823	0.48723	0.957485	2.40882	0.0425153	Halberd	Meiosis
MSTRG.25602	362.186	245.809	0.690221	0.957482	0.559193	0.0425176	Halberd	Meiosis
MSTRG.36561	73.7503	31.4744	0.661704	0.957473	1.22847	0.042527	Halberd	Meiosis
MSTRG.22122	120.034	68.3171	0.487663	0.957472	0.813124	0.0425283	Halberd	Meiosis
MSTRG.61058	88.9516	53.0503	0.48768	0.957471	0.745661	0.0425289	Halberd	Meiosis
MSTRG.49211	14.7378	3.858	0.487813	0.957467	1.9336	0.0425329	Halberd	Meiosis
MSTRG.6482	1.63692	0.446002	0.48787	0.957465	1.87586	0.0425346	Halberd	Meiosis
MSTRG.80605	11.12	3.84591	0.488045	0.957456	1.53176	0.0425435	Halberd	Meiosis
MSTRG.59528	48.6703	21.6153	0.482429	0.957446	1.17099	0.0425537	Halberd	Meiosis
MSTRG.96170	241.133	157.592	0.661881	0.957444	0.613638	0.0425559	Halberd	Meiosis
MSTRG.16541	13.8248	3.40768	0.482281	0.957439	2.0204	0.0425606	Halberd	Meiosis
MSTRG.5595	35.1961	16.234	0.482049	0.957429	1.1164	0.0425714	Halberd	Meiosis
MSTRG.67134	5.97577	0.698174	0.690006	0.95742	3.09747	0.0425799	Halberd	Meiosis
MSTRG.90267	24.9104	6.18485	0.48171	0.957413	2.00994	0.042587	Halberd	Meiosis
MSTRG.80734	18.3935	6.08611	0.488633	0.957401	1.5956	0.0425991	Halberd	Meiosis
MSTRG.10182	3.9751	0.485823	0.775199	0.957392	3.03249	0.0426085	Halberd	Meiosis
MSTRG.87445	2.33389	0.485823	0.488772	0.957388	2.26424	0.0426123	Halberd	Meiosis
MSTRG.16450	4.14777	0.336893	0.662365	0.957365	3.62198	0.0426349	Halberd	Meiosis
MSTRG.78961	7.09166	1.96544	0.489347	0.957333	1.85127	0.042667	Halberd	Meiosis
MSTRG.85813	99.7077	58.4029	0.481045	0.957332	0.771665	0.0426679	Halberd	Meiosis
MSTRG.54276	214.743	143.601	0.489423	0.957326	0.580539	0.0426743	Halberd	Meiosis
MSTRG.49018	2.97974	0.485823	0.662679	0.957314	2.61668	0.0426864	Halberd	Meiosis
MSTRG.80784	201.852	122.64	0.662719	0.957307	0.718871	0.042693	Halberd	Meiosis
MSTRG.78699	55.7038	20.1158	0.648623	0.957279	1.46945	0.0427214	Halberd	Meiosis
MSTRG.70753	245.07	138.127	0.648602	0.957274	0.8272	0.0427257	Halberd	Meiosis
MSTRG.63729	35.7645	13.8881	0.490177	0.957253	1.36468	0.0427466	Halberd	Meiosis
MSTRG.33596	165.52	102.526	0.490279	0.957244	0.69101	0.0427564	Halberd	Meiosis
MSTRG.65032	50.5219	23.634	0.480353	0.957237	1.09605	0.0427634	Halberd	Meiosis
MSTRG.62699	0.519674	2.92035	-0.611096	0.957236	-2.49046	0.0427637	Halberd	Meiosis
MSTRG.69754	59.1853	31.4883	0.480224	0.957219	0.910422	0.042781	Halberd	Meiosis
MSTRG.106218	18.8655	3.78208	0.480148	0.957209	2.31849	0.0427914	Halberd	Meiosis
MSTRG.54733	155.824	91.0634	0.648232	0.957196	0.774978	0.0428042	Halberd	Meiosis
MSTRG.29505	1.75618	0.485823	0.49079	0.957194	1.85394	0.0428057	Halberd	Meiosis
MSTRG.75829	5.68237	1.37105	0.479927	0.957178	2.05121	0.0428217	Halberd	Meiosis
MSTRG.115	20.5992	7.16393	0.479903	0.957175	1.52377	0.0428251	Halberd	Meiosis
MSTRG.15645	11.5378	2.60461	0.648068	0.957161	2.14723	0.0428388	Halberd	Meiosis
MSTRG.102018	1.56012	0.318914	0.491246	0.957147	2.29042	0.0428526	Halberd	Meiosis
MSTRG.14976	83.1229	40.7543	0.647957	0.95713	1.02829	0.04287	Halberd	Meiosis
MSTRG.45675	11.1716	3.32491	0.479489	0.957118	1.74844	0.0428815	Halberd	Meiosis
MSTRG.43348	21.6396	3.16629	0.887991	0.957093	2.77281	0.0429066	Halberd	Meiosis
MSTRG.61116	129.323	56.3092	0.776118	0.957091	1.19954	0.0429087	Halberd	Meiosis
MSTRG.95253	64.7521	24.915	0.688577	0.957087	1.37791	0.0429126	Halberd	Meiosis
MSTRG.51754	4.19543	1.26367	0.479171	0.957075	1.7312	0.0429248	Halberd	Meiosis
MSTRG.10783	47.0149	23.169	0.479123	0.957069	1.02092	0.0429313	Halberd	Meiosis
MSTRG.42969	59.0417	31.232	0.478914	0.95704	0.918712	0.0429596	Halberd	Meiosis
MSTRG.52372	121.041	76.4264	0.478584	0.956996	0.663351	0.0430044	Halberd	Meiosis
MSTRG.5837	91.7756	44.4658	0.492299	0.956993	1.04541	0.0430068	Halberd	Meiosis
MSTRG.4262	62.6171	31.5716	0.492488	0.956965	0.987929	0.0430347	Halberd	Meiosis
MSTRG.76367	49.2491	23.8737	0.478352	0.956962	1.04468	0.0430381	Halberd	Meiosis
MSTRG.18887	1.79631	0.485823	0.492544	0.956957	1.88653	0.0430429	Halberd	Meiosis
MSTRG.9391	3.90018	0.913017	0.492564	0.956954	2.09483	0.0430458	Halberd	Meiosis
MSTRG.8116	176.579	90.9993	0.647417	0.956954	0.956388	0.0430461	Halberd	Meiosis
MSTRG.89990	9.39532	1.3924	0.687935	0.956952	2.75437	0.0430485	Halberd	Meiosis
MSTRG.20171	44.1909	19.9083	0.492616	0.956947	1.15038	0.0430535	Halberd	Meiosis
MSTRG.81177	3.40258	0.631836	0.492623	0.956945	2.42901	0.0430545	Halberd	Meiosis
MSTRG.54451	160.334	109.311	0.492733	0.956929	0.552644	0.0430707	Halberd	Meiosis
MSTRG.97823	5.22118	0.485823	0.665089	0.956926	3.42587	0.0430742	Halberd	Meiosis
MSTRG.16061	134.456	63.5609	0.478072	0.956904	1.08092	0.0430963	Halberd	Meiosis
MSTRG.96964	11.147	0.485823	0.882533	0.956895	4.52008	0.043105	Halberd	Meiosis
MSTRG.82225	12.3125	3.86888	0.492995	0.95689	1.67013	0.0431095	Halberd	Meiosis
MSTRG.4792	0.678154	3.97238	-0.596217	0.956888	-2.55032	0.043112	Halberd	Meiosis
MSTRG.46140	4.83922	0.485823	0.646959	0.956805	3.31627	0.0431946	Halberd	Meiosis
MSTRG.66434	10.0904	0.816484	0.883737	0.9568	3.62741	0.0431998	Halberd	Meiosis
MSTRG.91943	7.33832	1.57693	0.493684	0.956788	2.21833	0.043212	Halberd	Meiosis
MSTRG.8112	276.72	122.001	0.777598	0.956752	1.18153	0.0432475	Halberd	Meiosis
MSTRG.39985	4.51296	0.670471	0.646771	0.956745	2.75083	0.0432553	Halberd	Meiosis
MSTRG.5588	206.4	131.722	0.49405	0.956733	0.647942	0.0432665	Halberd	Meiosis
MSTRG.59605	4.94157	1.02928	0.4772	0.956724	2.26334	0.0432761	Halberd	Meiosis
MSTRG.30260	0.859783	3.57626	-0.609274	0.956717	-2.05641	0.043283	Halberd	Meiosis
MSTRG.26760	4.02263	1.07902	0.477162	0.956716	1.89841	0.043284	Halberd	Meiosis
MSTRG.7569	59.2096	29.448	0.477111	0.956706	1.00766	0.0432944	Halberd	Meiosis
MSTRG.6081	336.374	235.855	0.787258	0.956688	0.512162	0.0433121	Halberd	Meiosis
MSTRG.67086	54.129	27.4777	0.494503	0.956662	0.978138	0.0433376	Halberd	Meiosis
MSTRG.82955	2.47278	0.485823	0.476828	0.956648	2.34763	0.0433524	Halberd	Meiosis
MSTRG.84456	83.6188	47.9571	0.476533	0.956587	0.802083	0.0434129	Halberd	Meiosis
MSTRG.39475	10.0616	3.18867	0.476492	0.956579	1.65784	0.0434212	Halberd	Meiosis
MSTRG.101164	395.609	256.335	0.685952	0.956569	0.626047	0.0434305	Halberd	Meiosis
MSTRG.63487	25.4842	6.77017	0.646187	0.956556	1.91234	0.0434437	Halberd	Meiosis
MSTRG.88711	35.142	10.178	0.667527	0.956552	1.78774	0.043448	Halberd	Meiosis
MSTRG.35529	13.97	1.84876	0.685724	0.956538	2.9177	0.0434624	Halberd	Meiosis
MSTRG.72692	3.21476	0.485823	0.646122	0.956535	2.72621	0.0434646	Halberd	Meiosis
MSTRG.55755	7.86938	0.485823	0.778567	0.956529	4.01775	0.0434714	Halberd	Meiosis
MSTRG.99110	192.277	125.68	0.476208	0.956521	0.613433	0.0434789	Halberd	Meiosis
MSTRG.22138	5.62908	0.485823	0.685392	0.956491	3.5344	0.0435086	Halberd	Meiosis
MSTRG.41967	321.54	175.041	0.926536	0.956466	0.877308	0.0435342	Halberd	Meiosis
MSTRG.63725	0.857719	4.36975	-0.598094	0.956455	-2.34897	0.0435455	Halberd	Meiosis
MSTRG.3116	28.617	9.44409	0.495764	0.956438	1.59939	0.043562	Halberd	Meiosis
MSTRG.45156	4.42805	0.971646	0.684591	0.95638	2.18817	0.0436197	Halberd	Meiosis
MSTRG.81943	7.8347	29.02	-0.60774	0.956366	-1.8891	0.0436339	Halberd	Meiosis
MSTRG.48665	36.1527	16.5594	0.47543	0.956363	1.12645	0.0436368	Halberd	Meiosis
MSTRG.70731	3.04849	0.622334	0.66909	0.956362	2.29233	0.0436384	Halberd	Meiosis
MSTRG.103500	28617.6	19238	0.669102	0.95636	0.572943	0.0436399	Halberd	Meiosis
MSTRG.971	2.54201	0.631836	0.49654	0.956299	2.00835	0.0437014	Halberd	Meiosis
MSTRG.101770	3.74784	0.923862	0.496653	0.956278	2.02031	0.0437218	Halberd	Meiosis
MSTRG.31112	131.434	29.7792	0.935903	0.956267	2.14196	0.0437327	Halberd	Meiosis
MSTRG.89515	42.2972	20.1108	0.496722	0.956266	1.07259	0.0437343	Halberd	Meiosis
MSTRG.96782	39.0817	13.0003	0.645268	0.956262	1.58795	0.0437383	Halberd	Meiosis
MSTRG.95589	536.71	301.35	0.780467	0.956261	0.832702	0.0437387	Halberd	Meiosis
MSTRG.86196	162.121	103.801	0.474958	0.956256	0.643253	0.0437445	Halberd	Meiosis
MSTRG.34043	0.699238	4.64693	-0.607225	0.956249	-2.73242	0.0437508	Halberd	Meiosis
MSTRG.79209	3.98386	0.353714	0.784356	0.956233	3.49351	0.0437674	Halberd	Meiosis
MSTRG.79932	129.82	60.547	0.670143	0.956232	1.10039	0.043768	Halberd	Meiosis
MSTRG.4248	60.1636	14.7264	0.936879	0.956229	2.03049	0.0437711	Halberd	Meiosis
MSTRG.42913	90.468	31.3363	0.780842	0.956228	1.52957	0.0437721	Halberd	Meiosis
MSTRG.40738	2.39978	0.485823	0.645091	0.956205	2.3044	0.0437949	Halberd	Meiosis
MSTRG.65478	81.2925	24.45	0.783022	0.956127	1.73329	0.0438725	Halberd	Meiosis
MSTRG.65271	2.76304	0.485823	0.671678	0.956106	2.50775	0.0438942	Halberd	Meiosis
MSTRG.29314	3.86745	0.427432	0.78224	0.956103	3.17761	0.0438973	Halberd	Meiosis
MSTRG.75942	5.29064	1.4308	0.474352	0.956101	1.88662	0.0438991	Halberd	Meiosis
MSTRG.79086	43.0507	11.3189	0.67214	0.956072	1.9273	0.043928	Halberd	Meiosis
MSTRG.37521	0.519674	4.6771	-0.600102	0.956069	-3.16994	0.0439309	Halberd	Meiosis
MSTRG.88359	2.97033	0.631836	0.497838	0.956059	2.233	0.0439412	Halberd	Meiosis
MSTRG.102550	101.559	61.9324	0.49796	0.956034	0.713552	0.0439656	Halberd	Meiosis
MSTRG.100807	6.9163	0.670471	0.940364	0.956033	3.36675	0.0439667	Halberd	Meiosis
MSTRG.68250	1.4026	7.0923	-0.605558	0.956028	-2.33815	0.0439719	Halberd	Meiosis
MSTRG.32489	5.28398	1.22668	0.474048	0.956024	2.10686	0.0439764	Halberd	Meiosis
MSTRG.69932	0.338046	2.26959	-0.600607	0.956018	-2.74714	0.0439818	Halberd	Meiosis
MSTRG.68735	31.2439	6.00534	0.680819	0.95601	2.37925	0.0439902	Halberd	Meiosis
MSTRG.61548	5.89663	0.84085	0.680658	0.955998	2.80997	0.0440024	Halberd	Meiosis
MSTRG.11015	83.4004	37.2343	0.68062	0.955995	1.16342	0.0440052	Halberd	Meiosis
MSTRG.10672	31.6329	11.5337	0.498164	0.955994	1.45557	0.0440065	Halberd	Meiosis
MSTRG.84324	17.8282	1.207	0.95093	0.95598	3.88467	0.0440205	Halberd	Meiosis
MSTRG.49546	73.88	32.7777	0.673767	0.955959	1.17247	0.0440411	Halberd	Meiosis
MSTRG.79062	166.081	91.8557	0.673983	0.955954	0.854444	0.0440463	Halberd	Meiosis
MSTRG.6068	130.636	64.5543	0.679673	0.955943	1.01697	0.0440568	Halberd	Meiosis
MSTRG.70012	4.11522	0.971646	0.674573	0.95594	2.08247	0.0440604	Halberd	Meiosis
MSTRG.32948	169.805	102.11	0.675288	0.955922	0.733758	0.0440777	Halberd	Meiosis
MSTRG.64116	78.492	41.7047	0.47363	0.955918	0.912336	0.0440821	Halberd	Meiosis
MSTRG.70034	6.14496	0.95131	0.678397	0.955917	2.69142	0.0440833	Halberd	Meiosis
MSTRG.77098	14.8985	3.61121	0.677396	0.955896	2.04461	0.0441038	Halberd	Meiosis
MSTRG.56271	1.89294	0.485823	0.498668	0.955892	1.96212	0.0441076	Halberd	Meiosis
MSTRG.97353	1.89294	0.485823	0.498668	0.955892	1.96212	0.0441076	Halberd	Meiosis
MSTRG.41682	2.69302	0.640985	0.473446	0.955871	2.07086	0.0441286	Halberd	Meiosis
MSTRG.92593	0.519674	4.53455	-0.777922	0.955844	-3.12528	0.0441557	Halberd	Meiosis
MSTRG.57737	32.1023	9.33637	0.643942	0.95577	1.78175	0.0442299	Halberd	Meiosis
MSTRG.734	2.12763	0.485823	0.472997	0.955758	2.13074	0.0442416	Halberd	Meiosis
MSTRG.44159	4.25133	1.29108	0.472933	0.955742	1.71933	0.0442577	Halberd	Meiosis
MSTRG.30022	10.9375	1.39094	0.643843	0.955731	2.97515	0.0442688	Halberd	Meiosis
MSTRG.27852	594.876	395.792	0.945166	0.95571	0.587848	0.0442899	Halberd	Meiosis
MSTRG.24996	18.8124	7.06284	0.472524	0.95564	1.41337	0.04436	Halberd	Meiosis
MSTRG.70764	1.58987	0.330661	0.500077	0.955607	2.26548	0.044393	Halberd	Meiosis
MSTRG.39655	239.411	154.299	0.643459	0.95558	0.633765	0.0444201	Halberd	Meiosis
MSTRG.97184	4.7235	1.24878	0.500328	0.955556	1.91933	0.0444442	Halberd	Meiosis
MSTRG.67506	3.9454	0.816484	0.472063	0.955525	2.27268	0.0444752	Halberd	Meiosis
MSTRG.89028	74.0673	42.3279	0.472002	0.95551	0.807228	0.0444902	Halberd	Meiosis
MSTRG.15740	219.087	335.214	-0.748964	0.955483	-0.613582	0.0445171	Halberd	Meiosis
MSTRG.68909	68.8904	37.8227	0.500691	0.955481	0.86505	0.0445186	Halberd	Meiosis
MSTRG.604	12.6547	2.38365	0.643171	0.955466	2.40843	0.0445336	Halberd	Meiosis
MSTRG.64855	170.147	104.699	0.643134	0.955452	0.70054	0.0445481	Halberd	Meiosis
MSTRG.96151	7.09961	1.93563	0.500839	0.955451	1.87493	0.0445492	Halberd	Meiosis
MSTRG.75758	5.87283	2.23532	0.471525	0.955384	1.39357	0.0446163	Halberd	Meiosis
MSTRG.96145	41.8261	18.5883	0.471484	0.955373	1.17001	0.0446273	Halberd	Meiosis
MSTRG.28245	24.5484	8.82741	0.501313	0.955349	1.47557	0.0446509	Halberd	Meiosis
MSTRG.49859	139.5	89.3479	0.501597	0.955288	0.642754	0.0447119	Halberd	Meiosis
MSTRG.8046	153.639	102.028	0.501623	0.955283	0.590572	0.0447175	Halberd	Meiosis
MSTRG.5128	2.75689	0.485823	0.501875	0.955228	2.50454	0.0447719	Halberd	Meiosis
MSTRG.27851	97.5319	51.5817	0.501985	0.955205	0.919013	0.0447954	Halberd	Meiosis
MSTRG.53020	5.33734	0.631836	0.642445	0.955182	3.0785	0.0448176	Halberd	Meiosis
MSTRG.45559	7.94748	2.52734	0.502102	0.955179	1.65288	0.0448208	Halberd	Meiosis
MSTRG.2584	24.3837	6.23711	0.642402	0.955166	1.96697	0.0448345	Halberd	Meiosis
MSTRG.21898	73.9514	28.8048	0.502295	0.955137	1.36027	0.0448625	Halberd	Meiosis
MSTRG.29582	3.15196	0.670471	0.502331	0.95513	2.233	0.0448703	Halberd	Meiosis
MSTRG.79371	12.7203	3.45942	0.470328	0.955069	1.87853	0.0449308	Halberd	Meiosis
MSTRG.35140	2.11674	0.485823	0.502731	0.955043	2.12334	0.0449571	Halberd	Meiosis
MSTRG.58259	159.198	110.688	0.503045	0.954974	0.524325	0.0450257	Halberd	Meiosis
MSTRG.14426	35.032	12.4769	0.503122	0.954957	1.48942	0.0450425	Halberd	Meiosis
MSTRG.43843	3.41954	0.670471	0.503201	0.95494	2.35055	0.0450597	Halberd	Meiosis
MSTRG.7691	2.88599	0.670471	0.503242	0.954931	2.10582	0.0450685	Halberd	Meiosis
MSTRG.79769	140.668	86.9389	0.503402	0.954896	0.694217	0.0451037	Halberd	Meiosis
MSTRG.103585	11.1266	38.0123	-0.564308	0.954853	-1.77245	0.0451472	Halberd	Meiosis
MSTRG.83275	0.62379	4.70639	-0.564219	0.954811	-2.91549	0.0451891	Halberd	Meiosis
MSTRG.12883	4.36468	0.923862	0.469166	0.954767	2.24013	0.0452327	Halberd	Meiosis
MSTRG.59299	21.3854	6.32859	0.468925	0.954705	1.75667	0.0452949	Halberd	Meiosis
MSTRG.85150	170.536	110.494	0.468771	0.954666	0.626113	0.0453344	Halberd	Meiosis
MSTRG.81952	6.95847	1.66308	0.504751	0.9546	2.06492	0.0454004	Halberd	Meiosis
MSTRG.81814	3.02958	0.816484	0.504892	0.954568	1.89162	0.0454316	Halberd	Meiosis
MSTRG.69742	1.31208	5.10834	-0.42383	0.954561	-1.961	0.0454393	Halberd	Meiosis
MSTRG.82140	55.3298	29.1615	0.468257	0.954545	0.92399	0.0454549	Halberd	Meiosis
MSTRG.31780	179.696	265.757	-0.422642	0.954532	-0.564553	0.0454684	Halberd	Meiosis
MSTRG.83853	2.26296	10.1914	-0.421884	0.954513	-2.17107	0.0454868	Halberd	Meiosis
MSTRG.78860	2.80108	0.816484	0.505183	0.954504	1.77849	0.0454961	Halberd	Meiosis
MSTRG.69228	4.87046	1.5099	0.468074	0.954502	1.68961	0.0454976	Halberd	Meiosis
MSTRG.71154	1.24412	3.96385	-0.42543	0.954481	-1.67177	0.045519	Halberd	Meiosis
MSTRG.88099	5.83167	1.67147	0.505304	0.954477	1.80279	0.045523	Halberd	Meiosis
MSTRG.40952	1.33037	4.97084	-0.420877	0.954475	-1.90166	0.0455247	Halberd	Meiosis
MSTRG.80657	5.20499	1.63297	0.467878	0.954457	1.6724	0.0455435	Halberd	Meiosis
MSTRG.25046	0.519674	2.16262	-0.426225	0.954422	-2.0571	0.0455784	Halberd	Meiosis
MSTRG.59489	29.3943	9.64169	0.505636	0.954403	1.60818	0.0455969	Halberd	Meiosis
MSTRG.43346	14.8227	32.6317	-0.420131	0.954387	-1.13847	0.0456128	Halberd	Meiosis
MSTRG.28749	69.2293	37.2022	0.505708	0.954387	0.895995	0.0456129	Halberd	Meiosis
MSTRG.79296	0.555168	1.70012	-0.420097	0.954383	-1.61464	0.0456169	Halberd	Meiosis
MSTRG.39248	1.24103	4.66367	-0.426776	0.95438	-1.90992	0.0456197	Halberd	Meiosis
MSTRG.38453	3.84456	9.62089	-0.427182	0.95435	-1.32335	0.0456503	Halberd	Meiosis
MSTRG.24980	7.69309	1.59853	0.505876	0.954349	2.26682	0.0456505	Halberd	Meiosis
MSTRG.48052	1.90402	0.303024	0.506024	0.954316	2.65154	0.0456836	Halberd	Meiosis
MSTRG.33763	0.519674	1.71024	-0.419472	0.95431	-1.71852	0.0456902	Halberd	Meiosis
MSTRG.69744	0.519674	1.71024	-0.419472	0.95431	-1.71852	0.0456902	Halberd	Meiosis
MSTRG.28262	0.519674	1.71024	-0.419472	0.95431	-1.71852	0.0456902	Halberd	Meiosis
MSTRG.60055	2.41356	0.485823	0.467191	0.954297	2.31266	0.0457031	Halberd	Meiosis
MSTRG.90595	14.3292	4.63942	0.46706	0.954267	1.62694	0.0457335	Halberd	Meiosis
MSTRG.60010	6.39329	17.5997	-0.428181	0.954226	-1.46092	0.0457743	Halberd	Meiosis
MSTRG.34633	2.75891	7.32536	-0.4185	0.954196	-1.4088	0.0458036	Halberd	Meiosis
MSTRG.38000	1.46476	4.65603	-0.418327	0.954176	-1.66844	0.0458236	Halberd	Meiosis
MSTRG.102464	0.432465	1.74733	-0.418312	0.954175	-2.0145	0.0458254	Halberd	Meiosis
[truncated: 7,074 more rows]

## Sheet: Table S4
Table S4 The expression of upregulated marker genes in response to heat stress
gene_id	log2FC_cr	log2FC_wk	log2FC_ha	log2FC_yo	GO term name	Interpro Description
TraesCS1D02G284000	2.19	3.01	3.23	1.01	ATP-dependent protein folding chaperone; heat shock protein binding; misfolded protein binding	Heat shock protein 70 family
TraesCS2B02G105100	0.61	-	-	-	DNA-binding transcription factor activity; cellular response to heat	Heat shock factor (HSF)-type; Heat shock transcription factor family
TraesCS2D02G150600	0.71	0.66	1.2	1.04	protein folding; response to heat; chaperone cofactor-dependent protein refolding	GroES chaperonin family
TraesCS2D02G211400	1.11	1.31	1.17	1.54	DNA-binding transcription factor activity; cellular response to heat	Heat shock factor (HSF)-type, DNA-binding; Winged helix-like DNA-binding domain superfamily
TraesCS3B02G308100	8.38	5.49	4.99	9.27	ATP hydrolysis activity; nucleotide binding; cellular response to heat	ClpA/B family; AAA+ ATPase domain
TraesCS3D02G273600	5.4	5.64	6.88	6.2	ATP binding; nucleotide binding; cellular response to heat	ClpA/B family; AAA+ ATPase domain
TraesCS4D02G226000	25.84	25.55	24.36	26.75	response to heat	Alpha crystallin/Hsp20 domain; HSP20-like chaperone; Heat shock protein 21-like
TraesCS5D02G266000	6.17	7.87	6.45	4.05	response to heat	Alpha crystallin/Hsp20 domain; HSP20-like chaperone; Heat shock protein 21-like
TraesCS6B02G137600	3.3	1.8	1.99	-	chaperone binding; ATPase activator activity; Hsp90 protein binding	Activator of Hsp90 ATPase, N-terminal; Activator of Hsp90 ATPase, Aha1; Activator of 90kDa heat shock protein ATPase-like
TraesCS6D02G322300	31.87	6.18	9.21	7.19	response to heat; response to high light intensity; response to hydrogen peroxide	Alpha crystallin/Hsp20 domain; HSP20-like chaperone
TraesCS7B02G149200	2.19	1.32	2.44	1.58	unfolded protein binding; cellular response to heat; protein stabilization	Heat shock protein Hsp90 family; Histidine kinase/HSP90-like ATPase; Heat shock protein Hsp90
TraesCS7B02G259000	2.21	2.42	3.59	2.28	sequence-specific DNA binding; response to heat; transcription coactivator activity; response to abscisic acid	Cro/C1-type helix-turn-helix domain; Multiprotein bridging factor 1, N-terminal
TraesCS1A02G336100	-	0.62	-	-	-	Casein kinase substrate, phosphoprotein PP28; 28kDa heat- and acid-stable phosphoprotein
TraesCS2B02G247300	-	2.51	-	2.73	response to heat	Alpha crystallin/Hsp20 domain; HSP20-like chaperone
TraesCS7D02G282500	-	-	2.58	-	chaperone binding; ATPase activator activity; cytosol; Hsp90 protein binding	Activator of Hsp90 ATPase homologue 1-like; Activator of Hsp90 ATPase

## Sheet: Table S5
Table S5. Co-expressed lncRNAs and their tatget protein-coding genes in cis
lncRNA_id	gene_id	r_correlation	P_value	Cultivar	Stage
MSTRG.102563	TraesCS7D02G500300	-0.897577	0.0151986	Cranbrook	Meiosis
MSTRG.68538	TraesCS5B02G454600	0.839989	0.0363567	Cranbrook	Meiosis
MSTRG.68038	TraesCS5B02G400000	0.952504	0.00333025	Cranbrook	Meiosis
MSTRG.68038	TraesCS5B02G398800	0.84787	0.032955	Cranbrook	Meiosis
MSTRG.18052	TraesCS2A02G424600	-0.948555	0.00390183	Cranbrook	Meiosis
MSTRG.95589	TraesCS7B02G259000	0.882834	0.0197877	Cranbrook	Meiosis
MSTRG.5219	TraesCS1B02G079600	0.906336	0.0127486	Cranbrook	Meiosis
MSTRG.5219	TraesCS1B02G079300	0.872121	0.0234839	Cranbrook	Meiosis
MSTRG.5219	TraesCS1B02G079100	0.852356	0.0310887	Cranbrook	Meiosis
MSTRG.9453	TraesCS1B02G462500	-0.901085	0.0141924	Cranbrook	Meiosis
MSTRG.97168	TraesCS7B02G419600	0.847464	0.0331262	Cranbrook	Meiosis
MSTRG.21898	TraesCS2B02G264300	0.940252	0.00524808	Cranbrook	Meiosis
MSTRG.33208	TraesCS3A02G252800	0.816656	0.0473411	Cranbrook	Meiosis
MSTRG.83849	TraesCS6D02G030600	0.943328	0.00472649	Cranbrook	Meiosis
MSTRG.45713	TraesCS3D02G443400	0.88124	0.0203186	Cranbrook	Meiosis
MSTRG.45713	TraesCS3D02G443200	0.969455	0.00138524	Cranbrook	Meiosis
MSTRG.78593	TraesCS6A02G408000	-0.900309	0.0144122	Cranbrook	Meiosis
MSTRG.31079	TraesCS3A02G046700	-0.896314	0.0155689	Cranbrook	Meiosis
MSTRG.64049	TraesCS5B02G014500	0.987857	0.000220279	Cranbrook	Meiosis
MSTRG.64049	TraesCS5B02G013500	0.999519	3.48e-07	Cranbrook	Meiosis
MSTRG.36056	TraesCS3B02G034400	0.881172	0.0203412	Cranbrook	Meiosis
MSTRG.36056	TraesCS3B02G034100	0.936014	0.00601027	Cranbrook	Meiosis
MSTRG.45188	TraesCS3D02G384700	0.91158	0.0113815	Cranbrook	Meiosis
MSTRG.101548	TraesCS7D02G388700	0.978928	0.000661381	Cranbrook	Meiosis
MSTRG.18768	TraesCS2A02G513100	0.959183	0.00246509	Cranbrook	Meiosis
MSTRG.25768	TraesCS2D02G068900	0.980068	0.000591967	Cranbrook	Meiosis
MSTRG.101536	TraesCS7D02G388700	0.996325	2.02e-05	Cranbrook	Meiosis
MSTRG.16450	TraesCS2A02G265100	0.862722	0.0269743	Cranbrook	Meiosis
MSTRG.9685	TraesCS1D02G007200	0.99327	6.78e-05	Cranbrook	Meiosis
MSTRG.9685	TraesCS1D02G006500	0.992461	8.51e-05	Cranbrook	Meiosis
MSTRG.58949	TraesCS5A02G015100	0.973155	0.00107128	Cranbrook	Meiosis
MSTRG.19843	TraesCS2B02G073800	0.860364	0.0278861	Cranbrook	Meiosis
MSTRG.16525	TraesCS2A02G270400	-0.825089	0.0432151	Cranbrook	Meiosis
MSTRG.9741	TraesCS1D02G010900	0.998109	5.36e-06	Cranbrook	Meiosis
MSTRG.69039	TraesCS5B02G509700	0.945183	0.00442507	Cranbrook	Meiosis
MSTRG.58940	TraesCS5A02G015100	0.979315	0.000637399	Cranbrook	Meiosis
MSTRG.83853	TraesCS6D02G030600	0.945822	0.00432338	Cranbrook	Meiosis
MSTRG.8348	TraesCS1B02G347500	0.91524	0.0104718	Cranbrook	Meiosis
MSTRG.54276	TraesCS4B02G277200	0.935905	0.00603054	Cranbrook	Meiosis
MSTRG.43616	TraesCS3D02G215600	0.866775	0.0254411	Cranbrook	Meiosis
MSTRG.43616	TraesCS3D02G214500	0.849441	0.0322955	Cranbrook	Meiosis
MSTRG.22283	TraesCS2B02G295900	0.868207	0.0249095	Cranbrook	Meiosis
MSTRG.22283	TraesCS2B02G295300	0.83639	0.0379624	Cranbrook	Meiosis
MSTRG.79073	TraesCS6B02G052800	-0.882108	0.0200287	Cranbrook	Meiosis
MSTRG.16744	TraesCS2A02G290500	0.813604	0.048877	Cranbrook	Meiosis
MSTRG.9698	TraesCS1D02G007200	0.999503	3.71e-07	Cranbrook	Meiosis
MSTRG.9698	TraesCS1D02G006500	0.98605	0.00029053	Cranbrook	Meiosis
MSTRG.64048	TraesCS5B02G014500	0.999559	2.92e-07	Cranbrook	Meiosis
MSTRG.64048	TraesCS5B02G013500	0.987645	0.000228016	Cranbrook	Meiosis
MSTRG.4731	TraesCS1B02G036300	0.890073	0.0174617	Cranbrook	Meiosis
MSTRG.71025	TraesCS5D02G142500	0.909402	0.0119402	Cranbrook	Meiosis
MSTRG.71025	TraesCS5D02G141900	0.826665	0.0424634	Cranbrook	Meiosis
MSTRG.51293	TraesCS4B02G017800	0.961853	0.00215506	Cranbrook	Meiosis
MSTRG.84604	TraesCS6D02G112400	0.843474	0.034833	Cranbrook	Meiosis
MSTRG.9680	TraesCS1D02G006500	0.988757	0.000188884	Cranbrook	Meiosis
MSTRG.9680	TraesCS1D02G007200	0.997852	6.92e-06	Cranbrook	Meiosis
MSTRG.58945	TraesCS5A02G015100	0.978527	0.000686689	Cranbrook	Meiosis
[truncated: 5,512 more rows]

## Sheet: SheetS6
Table S6. Co-expressed lncRNAs and their tatget protein-coding genes in trans
[truncated: 41,418 more rows]

[truncated: 6 more sheets: Table S7, Table S8, Table S9, Table S10, Table S11, Table S12]
